# Supplementary material for: Punicic Acid in Ovarian Cancer: Anticancer Activity and Mechanistic Insights
Source: Cells. 2026 Apr 27;15(9):792. doi: 10.3390/cells15090792 (PMC13162863; doi:10.3390/cells15090792)
Supplement: Supplementary file 1 [file cells-15-00792-s001.zip]

Archive with 9 entries (8 files):
- cells-4165294-Supplementary Figures.pdf
- cells-4165294-Supplementary Tables/
- cells-4165294-Supplementary Tables/Table S1. Characteristics of the samples.xlsx
- cells-4165294-Supplementary Tables/Table S2. Filtered gene expression matrix (transcript-level counts) across 16.xlsx
- cells-4165294-Supplementary Tables/Table S3. Differentially expressed genes between cancer and normal samples.csv
- cells-4165294-Supplementary Tables/Table S4. Ferroptosis-related differentially expressed genes between cancer and normal samp.csv
- cells-4165294-Supplementary Tables/Table S5. Differentially expressed genes in A2780 cells.csv
- cells-4165294-Supplementary Tables/Table S6. Differentially expressed genes in HEYA8 cells.csv
- cells-4165294-Supplementary Tables/Table S7. Expression changes of key oxidative stress–related genes across cell lines.csv
