# Supplementary material for: Punicic Acid in Ovarian Cancer: Anticancer Activity and Mechanistic Insights
Source: Cells. 2026 Apr 27;15(9):792. doi: 10.3390/cells15090792 (PMC13162863; doi:10.3390/cells15090792)
Supplement: Supplementary file 1 [file cells-15-00792-s001.zip › cells-4165294-Supplementary Tables/Table S1. Characteristics of the samples.xlsx]

## Sheet: Sheet1
SampleID	CellLine	CellType	Treatment
23052R_06_01	A2780	Cancer	MeOH
23052R_06_02	A2780	Cancer	PunA
23052R_06_03	HEYA8	Cancer	MeOH
23052R_06_04	HEYA8	Cancer	PunA
23052R_06_05	P201	Normal	MeOH
23052R_06_06	P201	Normal	PunA
23052R_06_07	E7	Normal	MeOH
23052R_06_08	E7	Normal	PunA
23052R_06_09	A2780	Cancer	MeOH
23052R_06_10	A2780	Cancer	PunA
23052R_06_11	HEYA8	Cancer	MeOH
23052R_06_12	HEYA8	Cancer	PunA
23052R_06_13	P201	Normal	MeOH
23052R_06_14	P201	Normal	PunA
23052R_06_15	E7	Normal	MeOH
23052R_06_16	E7	Normal	PunA
