# Supplementary material for: Punicic Acid in Ovarian Cancer: Anticancer Activity and Mechanistic Insights
Source: Cells. 2026 Apr 27;15(9):792. doi: 10.3390/cells15090792 (PMC13162863; doi:10.3390/cells15090792)
Supplement: Supplementary file 1 [file cells-15-00792-s001.zip › cells-4165294-Supplementary Tables/Table S2. Filtered gene expression matrix (transcript-level counts) across 16.xlsx]

## Sheet: Sheet1
GeneSymbol	GeneID	23052R_06_01	23052R_06_02	23052R_06_03	23052R_06_04	23052R_06_05	23052R_06_06	23052R_06_07	23052R_06_08	23052R_06_09	23052R_06_10	23052R_06_11	23052R_06_12	23052R_06_13	23052R_06_14	23052R_06_15	23052R_06_16
PRDM16	ENSG00000142611	0	0	0	0	0	0	0	0	0	0	0	0	0	1	0	0
PEX10	ENSG00000157911	593	635	393	413	323	322	421	367	622	567	440	427	327	363	396	397
RPL21P21	ENSG00000224340	0	0	0	1	1	0	0	0	1	0	0	0	1	0	2	0
EEF1DP6	ENSG00000229280	0	0	0	0	0	0	0	1	0	0	0	0	0	0	0	0
PEX14	ENSG00000142655	1536	1455	831	941	879	1090	707	699	1656	1562	814	1021	1085	1277	859	771
PLCH2	ENSG00000149527	18	9	0	1	1	1	36	25	15	9	14	1	1	0	33	25
SPSB1	ENSG00000171621	93	95	675	1010	926	1033	733	808	89	145	840	1189	1071	1422	857	908
SLC2A5	ENSG00000142583	1	0	0	0	2	2	27	17	1	0	1	0	11	2	29	26
NMNAT1	ENSG00000173614	378	340	661	700	500	566	480	498	461	435	565	853	589	642	594	598
MFFP1	ENSG00000215720	0	0	0	4	5	1	0	1	0	0	5	0	1	0	1	0
PGAM1P11	ENSG00000233623	3	2	1	0	2	3	0	0	9	2	1	1	2	0	0	0
DISP3	ENSG00000204624	1	4	1	2	9	9	0	0	0	2	0	1	3	14	0	0
MMEL1	ENSG00000142606	0	0	4	0	0	0	3	1	0	0	0	0	0	0	5	7
TMEM51	ENSG00000171729	36	45	591	898	911	1218	959	907	64	79	667	892	1054	1394	1015	1074
RER1	ENSG00000157916	3701	3860	4426	4777	5214	5308	3833	3889	3850	3683	4661	5034	5983	5983	4349	3922
PANK4	ENSG00000157881	1176	1206	1152	1195	1300	1233	1043	874	1263	1228	1389	1355	1599	1450	1036	849
VPS13D	ENSG00000048707	1773	2069	3118	2685	3970	4178	3845	3658	1146	1845	3498	2845	5106	3905	4178	4012
RBP7	ENSG00000162444	0	0	1	3	3	5	275	358	1	6	1	0	7	4	341	355
GPR157	ENSG00000180758	489	431	226	206	214	185	154	144	444	491	201	267	190	259	173	166
ZBTB40	ENSG00000184677	2878	2965	2763	2482	2730	2546	2205	1907	2314	2815	3062	2538	3263	2736	2201	1953
NPHP4	ENSG00000131697	1296	1142	871	741	1151	1239	854	795	1082	1160	883	822	1633	1210	1071	870
HES5	ENSG00000197921	0	0	0	7	0	0	0	0	0	0	0	0	0	1	0	0
PHACTR4	ENSG00000204138	3074	3177	1823	1739	2244	2413	4001	3981	3376	3606	1834	2076	2930	2912	4806	4266
SLC9A1	ENSG00000090020	1116	1070	2383	2442	3386	3866	1850	1991	1048	1282	2539	2604	4255	4193	2192	1998
PAFAH2	ENSG00000158006	568	603	259	313	342	486	395	362	545	684	281	353	473	575	392	417
ARL8BP2	ENSG00000214812	0	0	1	1	0	0	0	1	0	1	2	2	0	0	0	2
AJAP1	ENSG00000196581	1	0	832	1253	20	7	0	0	0	1	1167	1493	17	19	1	1
PTAFR	ENSG00000169403	1	8	14	24	23	21	9	7	4	8	3	17	32	23	9	9
SLC25A33	ENSG00000171612	1303	1423	233	372	314	424	200	243	1422	1461	269	453	244	336	224	295
GJB3	ENSG00000188910	1	0	54	35	15	21	11	1	0	0	39	37	24	39	0	0
LINC01756	ENSG00000230523	2	0	0	0	0	0	0	0	0	0	1	0	0	0	0	0
EYA3	ENSG00000158161	1478	1717	2075	1873	1687	1680	1437	1207	1296	1675	2032	2062	1920	2029	1654	1433
KAZN	ENSG00000189337	15	19	1525	1456	479	522	1229	1165	13	17	1766	1710	648	646	1419	1250
TNFRSF1B	ENSG00000028137	2	0	0	1	1379	1223	290	286	0	1	1	2	1741	1700	362	294
UBE4B	ENSG00000130939	6556	6776	2226	2349	2210	2550	3185	3164	5734	6901	2600	2446	2884	2799	3620	3323
TMEM51-AS1	ENSG00000175147	0	2	0	4	11	23	40	39	0	1	12	4	16	7	42	28
PLA2G5	ENSG00000127472	0	0	0	0	3	0	0	0	0	0	0	0	6	2	0	0
PTPRU	ENSG00000060656	570	546	1077	791	64	52	658	648	534	564	1346	1063	92	51	753	697
GJB5	ENSG00000189280	1	1	1	0	7	10	0	0	0	2	0	0	10	14	5	1
AGO4	ENSG00000134698	934	887	1118	874	1010	1029	1513	1251	776	886	1221	898	1323	1143	1601	1252
ZBTB8B	ENSG00000273274	112	134	0	0	6	9	54	38	92	98	1	0	10	11	49	64
FTH1P1	ENSG00000232273	2	12	12	3	5	5	4	0	9	0	9	1	10	9	5	2
CASZ1	ENSG00000130940	9	9	17	37	49	52	134	125	7	15	21	22	57	40	167	183
DNALI1	ENSG00000163879	4	13	4	1	607	608	5	4	10	19	3	1	903	740	3	1
RRAGC	ENSG00000116954	397	397	420	587	677	765	635	676	423	430	422	707	826	966	734	684
PLA2G2D	ENSG00000117215	0	0	0	0	0	0	0	0	1	0	0	0	2	1	0	0
RCC2	ENSG00000179051	10007	10011	4942	4799	4162	4516	7098	6909	9691	10037	5068	5704	5374	5593	8226	7646
HSPA5P1	ENSG00000215895	27	22	20	36	20	19	22	22	56	24	33	36	14	15	12	16
PSMB2	ENSG00000126067	4961	5192	3964	5538	4468	6094	3358	3867	5105	5504	3924	6490	5313	7140	3594	4118
THRAP3	ENSG00000054118	13856	14755	9893	8774	9293	10092	9365	9417	13218	14971	10479	9820	12007	11939	10455	9644
RPS27P9	ENSG00000237749	1	0	1	3	0	0	0	0	0	0	1	0	0	0	0	0
PADI4	ENSG00000159339	1	1	1	1	7	0	1	1	1	0	1	3	0	8	1	0
RHBDL2	ENSG00000158315	2	3	64	91	159	210	152	156	6	2	65	108	220	255	157	141
CFAP144	ENSG00000186973	8	4	0	0	0	8	0	1	1	3	0	1	8	9	0	0
ZMYM4	ENSG00000146463	5716	6688	3046	2593	3353	3420	4217	3952	4675	6472	3096	2953	4217	3571	4785	4216
C1orf216	ENSG00000142686	765	749	1099	1208	1203	1153	689	702	824	717	1126	1271	1570	1501	896	720
SHMT1P1	ENSG00000224751	0	11	4	0	1	2	1	2	1	4	7	1	3	1	0	1
ACTL8	ENSG00000117148	57	48	1	9	0	0	0	0	79	51	4	11	1	1	0	0
PHB1P12	ENSG00000230585	5	2	2	0	8	2	1	2	3	3	4	3	5	5	4	7
RLF	ENSG00000117000	1927	2257	1302	1221	1853	1978	1660	1520	1482	2213	1425	1383	2366	1981	1709	1566
CLSPN	ENSG00000092853	3339	3536	3294	3417	4079	4070	3374	3426	4185	3805	3558	4162	5207	5914	3926	3976
GNL2	ENSG00000134697	3199	3648	4425	5140	3493	4220	2456	2283	3732	3932	4554	5565	4612	5018	2586	2382
GJA4	ENSG00000187513	0	0	1	2	0	1	3	0	0	0	0	0	1	2	0	4
MORN1	ENSG00000116151	233	309	114	151	301	259	234	183	293	288	167	115	376	366	269	200
TTC22	ENSG00000006555	1	0	0	0	11	5	2	0	0	0	1	0	3	5	4	1
RPL6P1	ENSG00000236111	1	0	1	1	0	1	0	1	6	6	4	2	0	1	1	0
MYCBP	ENSG00000214114	809	840	768	766	756	930	581	536	811	867	657	914	912	1146	497	558
DLGAP3	ENSG00000116544	34	46	0	0	1	1	13	2	40	29	0	0	4	3	1	9
TMA16P2	ENSG00000232467	0	0	1	0	0	1	0	2	4	0	1	1	0	2	1	5
RIMS3	ENSG00000117016	210	256	58	100	31	11	816	788	177	192	108	78	23	3	922	775
SMIM12	ENSG00000163866	1019	1127	1050	1411	934	1111	801	757	1065	1041	1130	1482	1262	1412	795	787
MRPS6P2	ENSG00000237130	0	0	0	0	2	4	0	0	0	0	0	0	0	0	0	0
CZIB	ENSG00000162384	1164	1254	848	984	1070	1082	1432	1362	1275	1180	883	906	1259	1304	1633	1319
FAM151A	ENSG00000162391	20	11	9	4	15	8	3	4	16	15	14	2	19	13	1	2
OSBPL9	ENSG00000117859	5453	5793	4241	4274	3933	4308	5207	5099	5158	6267	4182	4302	4807	4623	5796	5334
PARS2	ENSG00000162396	337	326	162	158	147	211	163	143	330	345	171	172	213	241	114	140
ZYG11B	ENSG00000162378	2019	2250	1038	1126	1420	1587	2524	2475	1840	2501	1083	1252	1744	1778	2884	2576
CZIB-DT	ENSG00000259818	0	4	0	3	0	1	0	0	0	9	1	0	2	0	4	1
TTC4	ENSG00000243725	25	36	25	47	30	34	20	16	26	37	40	42	39	51	22	20
KLF17	ENSG00000171872	1	0	0	0	10	11	50	43	0	0	0	0	7	18	70	57
PLPP3	ENSG00000162407	1	0	912	841	626	619	695	705	1	0	1038	951	693	639	819	729
SNIP1	ENSG00000163877	394	424	609	657	575	628	470	510	400	380	612	709	633	738	560	576
RPS13P2	ENSG00000228929	17	17	14	19	7	14	7	6	32	11	21	24	9	14	2	5
CPT2	ENSG00000157184	649	656	170	130	361	356	235	222	692	723	177	129	410	444	264	287
FOXJ3	ENSG00000198815	2417	2525	3383	3429	2379	2416	2184	2175	2143	2619	3502	3599	2759	2612	2613	2223
TUT4	ENSG00000134744	6466	6494	2523	1927	2845	2856	3335	2943	5134	6410	2571	2132	3520	2927	3838	3222
KLF18	ENSG00000283039	0	0	0	0	0	1	0	0	0	0	0	0	1	1	0	0
GAPDHP51	ENSG00000236973	0	0	0	0	0	1	0	1	0	0	0	0	0	0	0	0
MAGOH	ENSG00000162385	1662	1817	1207	1475	1367	1513	1018	1141	1747	1874	1189	1738	1558	1901	1128	1082
CDKN2C	ENSG00000123080	1521	1699	484	467	1567	1631	3947	4349	1715	1506	607	537	1765	1859	4453	3853
ZSWIM5	ENSG00000162415	977	1096	4	6	328	307	4	2	842	1073	3	4	410	355	5	3
OMA1	ENSG00000162600	410	469	278	294	234	275	414	449	364	478	248	325	251	259	427	510
SLC35D1	ENSG00000116704	1568	1673	490	606	1135	1331	2082	2013	1228	1812	540	632	1550	1399	2324	2131
LRP8	ENSG00000157193	1411	1384	1933	1848	1529	1908	667	787	1018	1378	1935	1839	1938	1869	703	817
TCEANC2	ENSG00000116205	585	611	710	690	590	638	724	723	628	593	809	721	751	739	942	764
GDI2P2	ENSG00000233994	4	3	8	4	1	3	5	3	8	2	2	5	3	3	7	9
USP1	ENSG00000162607	4736	4995	4417	4518	4844	5447	7644	7785	4651	5431	4402	5014	6266	6303	8223	8145
AK5	ENSG00000154027	10	20	508	457	1258	1665	184	203	28	12	551	532	1501	1797	206	201
ADH5P2	ENSG00000232676	1	0	1	0	0	0	0	0	0	0	0	0	1	0	0	1
GIPC2	ENSG00000137960	3	0	0	3	17	46	8	4	2	2	1	0	35	36	5	1
ANGPTL3	ENSG00000132855	3	4	2	1	5	3	0	5	3	10	11	1	6	2	3	2
DNAJC6	ENSG00000116675	134	168	173	230	740	948	682	852	88	123	197	303	941	861	858	906
AK4	ENSG00000162433	1322	1614	1757	2197	3889	4114	3861	3765	1173	1626	1790	2231	4313	4654	4047	4333
LEPROT	ENSG00000213625	1243	1181	3158	2884	2069	2605	4189	4388	1128	1325	3022	3183	2552	2846	4627	4509
CACHD1	ENSG00000158966	932	1088	445	540	800	903	720	773	916	1069	489	637	1055	942	840	792
RPL13AP9	ENSG00000213703	0	0	0	0	3	0	3	0	5	2	0	1	2	0	0	0
MCOLN2	ENSG00000153898	320	325	462	330	39	39	0	0	336	321	497	455	66	29	1	0
ST6GALNAC5	ENSG00000117069	0	1	7	2	530	592	2562	2665	3	1	4	2	539	601	2687	2726
ATG4C	ENSG00000125703	646	673	722	682	398	523	451	519	534	693	666	872	500	645	541	486
COX6CP13	ENSG00000234144	0	0	0	0	0	4	0	0	0	0	0	0	0	1	0	1
PDE4B-AS1	ENSG00000227466	0	0	0	0	0	0	0	0	0	0	0	0	4	0	0	0
ADGRL4	ENSG00000162618	4	4	2	1	44	58	2022	2363	6	7	4	0	76	87	2178	2419
GJA9	ENSG00000131233	0	2	1	2	2	0	2	1	0	0	0	0	2	0	1	0
TTLL7	ENSG00000137941	639	727	557	525	2520	2801	3522	3381	532	751	580	600	2815	2814	3957	3369
KDM4A	ENSG00000066135	1441	1475	819	662	970	1023	780	772	1213	1416	742	722	1339	1185	872	783
ZNHIT6	ENSG00000117174	1677	1774	3787	3963	1695	1947	1233	1097	1432	1874	3806	4471	1966	2373	1273	1246
MROH7	ENSG00000184313	10	4	1	1	0	0	0	0	12	2	0	0	2	2	0	0
PTGFR	ENSG00000122420	1	0	61	70	1668	1853	19	22	1	0	60	50	1977	2052	25	35
LMO4	ENSG00000143013	8888	9097	1542	1366	1631	1711	1972	1852	8819	9367	1368	1506	1685	2079	1993	1983
RPL17P6	ENSG00000226084	132	88	52	62	38	57	69	60	160	125	51	72	58	44	55	70
PRPF38A	ENSG00000134748	3422	3885	2803	3067	2558	2771	2255	2303	3461	3996	2972	3280	3185	3272	2575	2248
PIGK	ENSG00000142892	882	1058	1902	1807	2642	3136	2876	2909	861	1070	1728	2288	3194	3496	3112	3059
RPL7P10	ENSG00000229752	4	1	1	6	1	0	1	4	1	6	10	4	4	1	4	6
SLC25A6P3	ENSG00000232846	0	0	1	0	0	0	0	0	0	0	0	0	0	0	2	0
PSAT1P3	ENSG00000230787	0	1	5	0	4	2	5	0	10	0	9	1	4	2	3	4
DOCK7	ENSG00000116641	5466	6133	4197	3646	3888	4313	4547	4019	4114	5949	4253	4169	5020	4360	4848	4156
NEGR1	ENSG00000172260	57	75	761	568	597	616	1448	1605	74	86	923	625	724	778	1642	1595
SHISAL2A	ENSG00000182183	0	0	0	0	2	0	0	0	0	0	0	0	0	1	0	0
DNTTIP2	ENSG00000067334	3606	3891	3182	3821	2736	3382	2175	2224	3757	4276	3102	4408	3465	3916	2270	2173
HNRNPA1P64	ENSG00000213559	0	0	0	0	0	1	0	0	0	0	0	0	0	0	0	0
PTPRF	ENSG00000142949	2699	2859	16279	14523	15331	17386	6401	5482	2367	2669	18601	15454	19601	18500	7204	6411
PHKA1P1	ENSG00000232882	9	6	3	2	7	1	6	2	10	6	3	2	2	6	1	3
COL24A1	ENSG00000171502	64	49	143	87	5	7	0	0	33	70	101	96	15	2	0	0
GPX7	ENSG00000116157	0	0	24	48	302	289	103	158	1	1	48	48	328	403	146	136
SLC44A3	ENSG00000143036	13	11	80	93	39	70	138	160	18	9	82	94	58	75	177	139
PKN2	ENSG00000065243	5916	6654	4760	4186	4070	4327	4521	4409	4435	6415	4525	4793	4924	4467	5285	4672
ABCD3	ENSG00000117528	2734	2946	1868	1795	2622	2792	2914	2845	2309	3100	1713	2011	2905	3083	3289	3083
MROH7-TTC4	ENSG00000271723	1	0	0	0	0	0	0	0	0	0	0	0	0	0	0	0
ZZZ3	ENSG00000036549	2338	2592	3535	3673	3024	3268	2784	2952	1928	2808	3584	3852	3625	3303	2905	2925
HNRNPCP9	ENSG00000232048	0	0	0	0	0	0	0	0	0	0	0	0	0	0	1	0
GJB4	ENSG00000189433	0	0	4	0	0	4	0	0	0	0	0	0	0	0	0	0
DMRTA2	ENSG00000142700	1	0	0	0	0	0	1	0	0	0	0	1	0	1	1	1
HIVEP3	ENSG00000127124	173	146	657	720	346	334	645	629	142	188	764	927	385	303	776	675
MTND4P11	ENSG00000234099	0	0	0	0	0	0	0	0	0	0	0	0	0	0	0	1
BCAR3	ENSG00000137936	124	119	5450	5602	3779	4363	1943	2099	102	113	5833	6540	4685	5070	2136	2156
TBCAP2	ENSG00000235829	0	0	0	0	1	0	0	1	0	0	0	0	0	0	0	0
SNX7-DT	ENSG00000280040	0	2	0	0	0	0	14	5	2	1	4	0	2	1	3	1
CNN3	ENSG00000117519	5208	5751	10633	11046	11119	13103	17890	18674	4798	5957	10787	12408	13169	14847	18988	19202
VAV3	ENSG00000134215	20	26	14	21	4	0	3	0	11	9	14	39	1	0	0	0
EEF1A1P11	ENSG00000228502	188	148	133	139	52	51	101	127	252	159	188	160	50	66	107	139
TLCD4	ENSG00000152078	1021	1227	121	144	623	683	1443	1525	884	1117	138	164	728	774	1514	1692
LRRC8D	ENSG00000171492	1007	1250	1058	1320	1746	2046	1249	1495	991	1278	1077	1394	2245	2352	1462	1426
S1PR1	ENSG00000170989	61	46	771	796	323	430	201	195	42	55	751	820	395	490	266	148
MATR3P3	ENSG00000237897	8	8	10	19	6	4	3	7	11	15	8	3	12	5	9	12
ELAPOR1	ENSG00000116299	10	31	31	74	42	35	412	467	26	4	32	105	30	43	487	409
ARHGAP29	ENSG00000137962	19	11	14838	12673	14073	15028	6772	6398	19	4	15074	14246	18094	16036	7286	6740
COA7	ENSG00000162377	2672	2849	1762	2376	1481	1906	909	972	2657	2921	1688	2438	1945	1904	943	967
OLFML3	ENSG00000116774	38	22	21	26	50	65	783	809	32	18	26	17	66	47	804	761
GCLM	ENSG00000023909	914	1092	713	1263	963	1510	1155	1365	918	1221	696	1452	1275	1761	1324	1455
TGFBR3	ENSG00000069702	1230	1393	766	881	542	634	786	778	927	1282	821	1120	712	742	954	869
RPL21P23	ENSG00000236776	0	0	3	0	2	0	0	0	0	0	0	1	1	0	0	0
SZT2	ENSG00000198198	1494	1567	2153	1638	3119	3126	2467	1939	904	1293	2444	1678	3885	2818	2730	2194
PHTF1	ENSG00000116793	2037	2204	1008	1089	1834	1929	1917	2025	1944	2172	916	1130	2254	2363	1918	2101
RPSAP19	ENSG00000183298	25	16	22	15	6	7	15	16	37	17	20	18	7	12	8	6
F3	ENSG00000117525	33	38	8883	6525	12748	12937	941	904	21	22	9046	6764	15241	14301	956	918
DNAJA1P5	ENSG00000162699	0	0	0	0	0	0	0	0	0	4	0	0	0	0	0	0
HSP90B3P	ENSG00000203914	2	6	1	6	5	3	6	3	2	9	7	5	3	3	7	9
LINC01787	ENSG00000231987	0	0	0	0	0	0	0	0	0	0	0	0	1	0	0	0
MTATP6P13	ENSG00000229842	0	0	0	0	0	0	1	0	4	0	0	0	0	0	0	0
MAN1A2	ENSG00000198162	3162	4071	2891	3210	2900	3652	3607	3875	2280	3810	2900	3393	4089	4015	4275	4021
LPAR3	ENSG00000171517	710	888	1145	1179	43	32	51	35	796	951	1157	1403	27	40	51	38
CTTNBP2NL	ENSG00000143079	761	849	2456	2643	1408	1919	1770	2065	565	914	2592	2976	1867	1859	2096	2073
CIMAP3	ENSG00000173947	84	98	1	0	1	1	25	23	61	68	1	0	2	2	15	11
TSPAN2	ENSG00000134198	0	0	21	11	16	28	1850	1994	0	0	16	18	17	5	2126	2153
SLC35A3	ENSG00000117620	1011	1017	1016	907	1647	1883	1069	1113	1052	1111	1129	1197	1897	2140	1180	1117
AGL	ENSG00000162688	2906	3384	1535	1257	2156	2373	1761	1520	1992	3178	1537	1400	2750	2173	1967	1719
SLC6A17	ENSG00000197106	3	7	16	16	44	61	55	56	3	3	20	19	94	72	104	105
RNPC3	ENSG00000185946	965	1007	669	470	841	666	781	514	845	1014	658	515	964	808	802	576
SNX7	ENSG00000162627	3843	3792	1378	1526	1225	1470	2513	2625	3750	4420	1499	1877	1356	1611	2598	2679
SEC22B	ENSG00000265808	1821	2130	4284	4739	8370	9518	6177	6225	1627	2053	4109	5246	9695	10317	6784	6507
PTGFRN	ENSG00000134247	4088	4211	2588	2322	3442	3574	13500	12532	3517	4213	2889	2398	4387	3950	15136	13316
ZNF326	ENSG00000162664	3008	3134	2037	1776	2219	2317	2546	2274	3131	3503	2101	2017	3039	2862	2841	2495
TRIM45	ENSG00000134253	538	508	380	329	358	407	705	605	512	554	439	300	552	424	584	529
RPS26P15	ENSG00000223416	2	0	0	0	0	0	0	0	1	0	0	0	0	0	0	0
NBPF17P	ENSG00000179571	0	0	0	1	0	0	0	0	0	0	0	0	0	0	0	0
SEPTIN2P1	ENSG00000227850	0	0	0	0	0	0	0	0	0	3	0	0	0	0	1	0
LINC02788	ENSG00000285532	0	6	5	8	1	4	0	0	1	4	12	6	1	0	0	0
VPS25P1	ENSG00000226755	0	0	0	0	0	0	1	0	0	0	1	0	4	0	0	0
TENT5C	ENSG00000183508	0	2	46	55	326	391	6	7	1	1	73	78	436	541	4	13
MTND5P20	ENSG00000238256	0	0	0	0	2	0	0	0	0	0	1	0	0	0	0	0
SYCP1	ENSG00000198765	1	0	0	0	0	0	0	1	0	0	0	0	0	0	0	0
PIP5K1A	ENSG00000143398	9863	10995	7462	7943	3764	4025	4242	4299	8853	11629	7414	8646	4415	4624	4903	4660
GDAP2	ENSG00000196505	481	546	735	705	828	836	615	594	334	489	674	714	935	854	842	855
NEFHP1	ENSG00000223489	2	0	0	0	0	0	0	0	2	0	0	0	0	0	0	0
FTLP17	ENSG00000228347	1	0	0	0	0	0	0	0	0	0	0	0	0	0	0	0
HIGD1AP12	ENSG00000236012	0	0	0	0	0	0	0	0	0	1	1	4	0	0	0	0
TSHB	ENSG00000134200	0	0	0	0	0	0	1	0	0	0	0	0	0	0	3	5
WDR3	ENSG00000065183	4135	4524	3640	3928	2184	2516	1094	1108	3530	4674	3408	4219	2442	2793	1155	1053
PSMC1P12	ENSG00000226126	1	1	0	0	0	0	0	1	0	2	1	0	0	1	0	1
SCNM1	ENSG00000163156	976	953	915	913	939	1041	660	628	1115	1145	846	1033	1358	1293	787	754
MTIF2P1	ENSG00000233432	5	0	0	1	0	1	0	0	0	1	1	0	3	1	5	0
SRGAP2C	ENSG00000171943	837	901	1314	1070	885	1051	1658	1773	688	959	1313	1390	1149	1136	1954	1891
SPAG17	ENSG00000155761	11	1	7	4	13	3	48	11	1	5	13	8	4	1	11	16
TTF2	ENSG00000116830	4537	4775	4038	3648	2762	2778	2295	1949	3635	4675	4191	4025	3276	2943	2449	2122
SLC6A17-AS1	ENSG00000227091	0	0	0	0	1	0	0	0	0	0	1	3	0	0	0	0
MAGI3	ENSG00000081026	651	745	866	733	956	894	1210	1135	643	727	1046	823	1272	1170	1280	1270
GABPB2	ENSG00000143458	697	841	928	750	606	741	649	589	930	953	834	997	907	871	844	683
RPS29P29	ENSG00000233717	0	0	0	0	0	0	0	0	4	0	1	0	0	0	1	0
LYSMD1	ENSG00000163155	753	689	186	195	248	237	388	411	645	814	171	290	263	282	449	439
ELOCP19	ENSG00000241975	37	35	34	20	34	37	23	40	29	24	34	30	47	24	40	29
PNRC2P1	ENSG00000228217	12	17	10	11	11	5	10	10	23	16	7	10	9	9	10	11
LINC02799	ENSG00000235887	0	0	0	0	0	0	0	1	0	0	0	0	0	0	0	0
GPR89A	ENSG00000117262	1326	1467	436	362	286	386	254	240	1238	1518	373	399	332	367	253	226
NR1H5P	ENSG00000227970	0	0	0	0	0	0	0	0	0	0	0	0	1	2	0	0
CSF1	ENSG00000184371	252	253	1520	2298	3882	3645	8606	7615	198	225	1652	2625	5039	4150	9369	7826
TNFAIP8L2	ENSG00000163154	3	4	4	1	8	4	1	1	11	23	7	3	38	27	5	5
FMO8P	ENSG00000238087	0	0	0	0	0	0	0	0	1	0	0	0	0	0	0	0
MPC2	ENSG00000143158	1000	1108	415	533	706	934	600	836	972	1170	339	618	786	1051	707	725
TLCD4-RWDD3	ENSG00000271092	12	13	15	7	24	25	22	11	14	4	22	13	23	31	15	21
FIRRM	ENSG00000000460	1034	1159	1104	1055	801	752	621	658	741	1113	1031	1020	923	921	684	699
LAMC1	ENSG00000135862	23128	23918	24125	18690	32501	34073	48845	41713	18404	22776	24801	19846	41095	33730	51991	44444
NME7	ENSG00000143156	244	245	1126	1079	759	865	500	556	231	262	933	1203	809	1036	563	468
RCSD1	ENSG00000198771	2	1	4	14	2	4	5	0	2	1	2	18	4	0	1	2
FDPSP1	ENSG00000225462	1	0	2	2	0	5	0	1	0	3	0	0	0	0	0	0
LINC01720	ENSG00000231175	7	6	0	0	2	0	0	0	6	11	0	0	0	0	0	0
XCL2	ENSG00000143185	0	0	0	0	0	0	0	0	0	0	0	1	0	0	0	0
LRRC8D-DT	ENSG00000272931	15	9	8	5	11	14	13	3	25	23	0	1	20	10	7	6
POU2F1	ENSG00000143190	3258	3345	2287	1705	720	707	1036	824	3071	3610	2313	2213	872	742	1176	1192
CNN2P10	ENSG00000232223	0	0	0	0	0	0	0	0	0	1	0	0	0	0	0	0
LAMC1-AS1	ENSG00000224468	30	39	102	77	92	92	61	49	28	46	87	46	136	100	57	61
MTCO1P14	ENSG00000232551	0	0	0	0	1	0	0	0	0	0	0	0	0	0	0	0
RXRG	ENSG00000143171	4	0	0	0	18	31	0	0	0	0	0	0	27	19	0	0
TPR	ENSG00000047410	28390	30804	13610	11887	14090	15090	17176	16511	23153	30320	14366	12612	17863	15265	18983	16922
METTL18	ENSG00000171806	304	241	284	282	104	124	202	248	249	268	265	351	114	144	253	212
CHIA	ENSG00000134216	0	0	0	0	0	0	1	0	0	0	0	0	0	0	0	0
NIBAN1	ENSG00000135842	41	33	6507	7097	5653	7187	12788	13539	36	47	7253	7990	7312	7174	14462	14127
WDR82P2	ENSG00000241318	1	1	1	1	2	0	1	0	9	2	1	2	0	1	1	0
RPL5P6	ENSG00000232393	0	0	2	0	0	0	2	0	1	4	0	0	0	1	0	0
LAMC2	ENSG00000058085	18	7	42282	36879	495	588	5366	4261	6	14	43945	38939	784	596	5732	4487
HSPE1P6	ENSG00000232917	6	7	1	3	0	0	0	3	5	0	4	4	3	0	1	0
EEF1A1P14	ENSG00000233057	2	2	4	0	0	12	5	1	1	1	1	9	7	9	0	12
GPA33	ENSG00000143167	1	0	0	0	0	0	0	1	1	0	1	0	0	0	0	0
XCL1	ENSG00000143184	0	0	0	0	0	0	0	0	0	0	0	0	1	0	0	0
NUF2	ENSG00000143228	2018	2094	4644	3488	2669	2841	1599	1573	2260	2140	4266	4047	3264	3300	1580	1576
NR5A2	ENSG00000116833	0	2	19	9	17	29	14	3	0	4	19	12	29	33	10	3
SCYL3	ENSG00000000457	716	753	534	397	446	424	467	457	526	737	515	433	492	437	493	426
NMNAT2	ENSG00000157064	38	47	796	774	649	875	167	148	70	72	812	753	809	913	189	144
TARBP1	ENSG00000059588	4003	3961	1706	1056	1879	1573	1970	1589	3421	4101	1741	1239	2230	1706	2129	1658
TDRD5	ENSG00000162782	1	0	0	0	0	0	0	0	0	0	1	0	0	0	0	0
HNRNPA1P46	ENSG00000228020	0	0	0	0	9	7	0	0	0	0	0	0	2	2	0	0
FTH1P2	ENSG00000234975	46	37	15	42	32	42	97	108	63	42	32	56	30	58	79	124
TFB2M	ENSG00000162851	1605	1609	685	877	446	502	383	454	1640	1819	665	929	566	693	438	370
LYPLAL1	ENSG00000143353	0	0	0	0	414	477	357	399	0	0	0	1	490	499	484	430
MPZL1	ENSG00000197965	7696	8199	3512	4253	4010	4636	6161	6633	7069	8439	3452	4663	4692	5466	6708	6813
INTS7	ENSG00000143493	2092	2288	714	817	1720	1864	1555	1625	1920	2425	778	949	2193	2076	1792	1622
RPS29P5	ENSG00000230777	9	8	5	1	4	0	3	2	5	3	8	10	3	10	3	5
CATSPERE	ENSG00000179397	10	20	13	23	44	19	35	40	43	39	21	22	37	33	69	36
TFDP1P1	ENSG00000224540	0	0	0	0	0	0	0	0	0	1	0	0	0	0	0	0
EDARADD	ENSG00000186197	0	5	40	65	14	11	148	125	3	1	60	77	16	6	153	132
LINC03121	ENSG00000261182	0	0	0	0	2	2	0	0	0	0	0	0	11	1	0	0
BRINP3	ENSG00000162670	3373	3348	3	2	94	150	1	0	2760	3520	4	2	96	160	4	1
LMX1A	ENSG00000162761	1	0	0	0	0	0	0	0	0	0	0	0	0	0	0	0
ADCY10	ENSG00000143199	4	11	7	10	12	10	8	2	13	11	4	1	21	23	2	1
GPATCH2	ENSG00000092978	1353	1344	522	593	717	703	675	646	1192	1568	598	730	913	849	694	720
SELL	ENSG00000188404	0	0	9	0	1	0	9	5	0	0	5	5	2	0	6	0
CAPN8	ENSG00000203697	2	1	0	0	4	0	0	1	1	0	0	0	0	2	0	6
RHOU	ENSG00000116574	131	143	13	8	43	58	0	0	73	162	5	10	41	84	0	0
RGS5	ENSG00000143248	35	47	146	95	66	92	1711	2195	36	51	101	106	112	102	1920	2397
SPATA17	ENSG00000162814	44	53	1	4	6	1	1	1	47	87	5	1	2	4	2	4
PRRX1	ENSG00000116132	27	38	10	15	1164	1397	108	80	46	32	12	11	1544	1433	100	109
ASTN1	ENSG00000152092	0	0	0	0	2	0	1291	1006	0	2	0	0	4	0	1321	1077
FMO10P	ENSG00000234984	0	0	0	0	0	0	0	0	1	0	0	0	0	0	0	0
RIMKLBP2	ENSG00000225920	0	0	0	0	48	32	44	18	0	0	0	0	64	36	47	32
DTL	ENSG00000143476	5988	6747	2177	2641	2336	2935	3131	3387	5147	7005	2173	2886	2953	3299	3656	3647
SOAT1	ENSG00000057252	5480	5962	2552	3254	3866	4745	1932	2066	4859	6155	2400	3578	4678	5380	2165	2328
CNST	ENSG00000162852	1919	2180	1343	1396	1281	1527	1127	1207	1592	2097	1348	1380	1604	1414	1283	1364
SRP14P4	ENSG00000268062	0	1	0	0	0	0	5	0	1	0	2	0	0	0	1	0
NID1	ENSG00000116962	17130	16611	4709	3198	14003	13383	14079	12150	13334	16200	4894	3600	17561	13648	15060	12503
RPL21P28	ENSG00000220749	85	63	68	107	22	23	28	29	100	60	97	113	24	45	23	45
ZNF678	ENSG00000181450	653	783	285	345	274	301	403	399	434	758	352	355	402	366	454	357
LHX9	ENSG00000143355	0	0	1	2	41	20	49	38	1	0	2	3	11	15	31	51
SLC26A9	ENSG00000174502	0	0	0	6	2	7	77	53	0	0	3	3	7	5	57	47
ILDR2	ENSG00000143195	3	2	1352	1286	29	47	2402	2365	1	3	1416	1364	44	37	2744	2591
KIF26B	ENSG00000162849	32	15	3	2	25	30	878	661	12	12	12	24	48	13	899	668
PRR13P1	ENSG00000232824	0	0	0	0	1	1	0	0	0	0	0	0	0	1	0	0
RRP15	ENSG00000067533	2526	2363	1333	1693	1091	1354	682	756	2690	2954	1357	1780	1339	1613	840	787
RPL7AP82	ENSG00000228955	13	7	8	6	7	1	2	1	8	1	4	3	16	6	1	1
LINC01035	ENSG00000226486	2	9	0	0	42	31	0	0	1	6	0	0	39	44	0	0
LINC00210	ENSG00000231814	24	24	0	0	0	0	0	0	28	27	0	0	0	0	0	0
PTPN14	ENSG00000152104	6480	6988	10614	8769	7258	7683	8883	8650	6471	6843	11094	9603	9340	8790	11020	10417
NEK2	ENSG00000117650	2125	2467	1953	1659	1577	1794	1090	1244	2026	2431	2070	1890	1898	1906	1170	1146
C1orf53	ENSG00000203724	13	12	28	31	22	21	79	77	41	21	30	24	34	63	78	87
TOMM20	ENSG00000173726	18689	19829	6727	7008	3527	4153	4953	5547	16817	20453	6136	7996	3949	4585	5522	5499
TADA1	ENSG00000152382	1164	1337	555	614	259	328	507	456	1222	1347	591	579	329	392	472	507
LINC01653	ENSG00000232100	24	11	0	0	0	0	0	0	22	18	0	0	0	0	0	0
HMGB1P11	ENSG00000230547	0	0	0	0	0	0	0	0	0	0	0	0	0	1	0	0
OR2L6P	ENSG00000232215	0	0	0	0	0	0	0	0	0	0	0	0	0	2	0	0
DHX9	ENSG00000135829	23520	25954	14652	13447	10637	11677	11004	10077	20031	24744	14486	14364	12931	13123	11312	10612
BTF3L4	ENSG00000134717	2226	2388	1622	1567	1749	2210	2599	2861	2249	2623	1450	1889	2151	2604	3021	3021
RPL4P2	ENSG00000232341	14	1	1	1	1	1	4	6	12	1	6	7	0	1	4	4
COP1	ENSG00000143207	2277	2262	1038	1337	947	1126	1442	1369	2086	2556	992	1275	1060	1329	1412	1508
RGS18	ENSG00000150681	101	87	0	0	0	0	1	0	58	102	0	0	12	1	0	0
GNPAT	ENSG00000116906	4370	4740	1796	1857	1440	1577	1921	1926	4100	4940	1816	1988	1507	1857	2090	1987
TGFB2	ENSG00000092969	860	903	15	9	336	420	1843	1761	712	892	31	4	460	377	1966	1824
ODR4	ENSG00000157181	2253	2480	1122	1147	1102	1148	1163	1002	2200	2786	1102	1469	1392	1347	1292	1065
FMO4	ENSG00000076258	64	74	83	44	57	54	92	82	60	64	59	67	42	57	87	77
NSL1	ENSG00000117697	2597	2819	985	913	1003	1222	1229	1376	2416	2872	1035	1164	1270	1439	1470	1454
HFM1	ENSG00000162669	186	194	43	21	0	1	1	0	102	204	38	18	0	0	0	0
GALNT2	ENSG00000143641	7058	7459	5242	5376	4550	4960	8523	8378	6017	6953	5444	5809	5945	5488	9530	8455
FMO1	ENSG00000010932	3	1	0	1	0	0	1	0	1	9	1	1	0	0	0	2
SPRTN	ENSG00000010072	1490	1675	558	619	562	561	585	675	1202	1724	467	629	616	722	772	688
EGLN1	ENSG00000135766	395	478	141	153	269	216	336	407	333	342	242	224	286	214	388	339
GNG4	ENSG00000168243	682	715	8	17	99	159	177	224	721	810	15	30	108	176	193	188
PAPPA2	ENSG00000116183	3	0	65	188	100	158	127	116	6	0	49	143	133	172	132	112
CLPTM1LP1	ENSG00000271036	0	0	0	0	0	1	0	0	0	1	0	0	5	1	0	0
LRRN2	ENSG00000170382	40	69	0	0	6	1	1	4	60	49	1	0	25	12	0	2
PPP2R5A	ENSG00000066027	2582	2987	966	970	950	896	1628	1689	2572	2900	916	947	1084	1164	1760	1711
SPMIP3	ENSG00000173728	1	5	0	0	1	2	1	0	10	4	5	2	5	1	9	0
SPATA45	ENSG00000185523	6	2	0	1	4	3	0	0	1	8	0	4	3	4	0	0
PLA2G4A	ENSG00000116711	911	970	342	411	440	530	70	73	754	991	361	459	476	587	62	71
TOP1P1	ENSG00000285665	3	13	5	12	11	7	13	8	14	4	2	4	15	24	7	13
RPS3AP9	ENSG00000231022	1	0	0	0	0	4	0	0	2	0	0	0	0	0	0	0
SHCBP1L	ENSG00000157060	0	0	0	0	0	0	0	0	0	0	0	0	0	1	0	0
LPGAT1	ENSG00000123684	2288	2462	1625	1709	2084	2309	4305	4317	2045	2770	1767	1993	2583	2679	4790	4713
RPL23AP18	ENSG00000225338	2	2	0	2	1	0	1	0	1	1	0	3	0	0	1	0
DUTP6	ENSG00000225171	38	15	7	7	10	3	8	2	16	12	11	4	17	9	7	11
PTP4A1P7	ENSG00000237514	0	0	0	0	0	0	0	0	0	2	0	0	0	0	0	0
TATDN3	ENSG00000203705	636	599	165	230	190	247	237	280	677	624	212	239	289	306	252	302
HMGN1P4	ENSG00000224040	4	0	3	0	2	1	2	1	7	3	2	2	0	4	3	4
SELP	ENSG00000174175	1	0	0	0	0	0	0	0	0	0	0	0	0	0	0	0
BPNT2P1	ENSG00000270936	0	0	4	0	0	0	0	0	0	0	0	0	0	0	0	0
CAMK1G	ENSG00000008118	0	0	50	47	224	290	16	8	4	0	55	48	340	295	1	19
ZNF672	ENSG00000171161	2420	2792	1001	1225	1026	964	970	883	2548	2497	1275	1266	1116	1036	1184	1021
LINC01735	ENSG00000261453	0	0	0	0	0	0	0	0	1	0	0	0	1	0	0	0
LAMB3	ENSG00000196878	28	13	55806	39758	1393	1380	8061	6290	24	11	59674	41667	1718	1568	8848	6515
ARHGEF10L	ENSG00000074964	220	223	612	568	448	423	1569	1440	219	214	626	646	637	482	1810	1467
NOS1AP	ENSG00000198929	2	0	71	54	101	67	91	83	6	1	92	60	114	91	133	88
ANGEL2	ENSG00000174606	2591	2892	1132	942	1463	1469	1786	1460	2180	2548	1230	1037	1839	1735	1985	1748
RPS26P13	ENSG00000227887	3	4	0	4	0	0	0	1	3	1	2	2	2	4	1	0
EXOC8	ENSG00000116903	911	1129	678	800	548	698	742	823	785	949	696	937	718	839	888	810
BRINP2	ENSG00000198797	0	0	0	0	0	0	4	19	1	0	1	0	6	0	15	3
NEK7	ENSG00000151414	2322	2723	2075	2190	6682	8070	5695	5970	1829	2729	2020	2425	7841	8415	6566	6655
PGBD5	ENSG00000177614	0	8	0	0	1	1	0	0	5	10	2	0	0	1	1	0
TRNT1P1	ENSG00000225755	0	1	0	0	4	7	1	0	4	0	0	1	0	0	0	0
ZNF695	ENSG00000197472	504	564	63	32	94	79	73	47	461	456	21	27	86	105	58	63
SMYD3-IT1	ENSG00000230184	13	8	10	6	14	13	4	4	7	12	21	5	14	17	12	4
RPS6KC1	ENSG00000136643	1344	1460	942	972	1972	2187	1268	1340	1079	1607	902	1069	2308	2246	1409	1228
KRT18P28	ENSG00000176855	1	0	2	2	2	0	1	4	0	0	4	0	1	1	3	3
TGIF2P1	ENSG00000225401	9	2	1	1	6	3	2	1	4	10	9	2	4	4	2	6
ZNF670-ZNF695	ENSG00000135747	43	19	0	1	8	9	4	8	64	59	1	0	5	10	9	3
NUP133	ENSG00000069248	6122	6816	2079	1961	2244	2403	2457	2255	5549	6739	2133	2177	2722	2760	2736	2590
RGS21	ENSG00000253148	20	36	0	0	0	0	0	0	16	26	0	0	0	0	0	0
RGS1	ENSG00000090104	27	18	0	0	1	0	0	0	52	30	0	0	0	0	0	0
PGBD2	ENSG00000185220	599	578	258	219	465	411	468	441	603	623	234	268	574	488	564	474
RAC1P7	ENSG00000236101	0	0	2	0	0	2	0	0	0	0	3	0	0	1	0	0
FLVCR1	ENSG00000162769	2554	2480	558	610	497	538	735	678	2537	2821	441	635	605	545	750	808
USH2A	ENSG00000042781	12	28	12	2	14	6	10	8	14	10	13	4	23	32	2	5
ZNF670	ENSG00000277462	398	447	189	215	198	243	167	140	392	496	143	222	240	238	185	149
ADSS2	ENSG00000035687	3590	3892	2181	2257	2317	2444	3064	3139	3200	3898	2017	2256	2691	2641	3521	3323
PLD5	ENSG00000180287	7	1	0	0	1	4	0	0	1	1	0	0	0	0	0	0
NXNP1	ENSG00000226693	0	0	0	0	0	0	0	0	0	0	0	0	0	0	0	1
BANF1P4	ENSG00000223828	0	0	0	1	0	0	0	0	2	0	5	0	0	0	0	0
ST7L	ENSG00000007341	700	724	622	608	595	689	625	578	740	726	637	727	798	729	631	588
XPR1	ENSG00000143324	5914	6719	2131	2469	1330	1736	2583	2415	4816	7104	1996	2615	1837	1768	2823	2468
CHCHD4P5	ENSG00000225222	0	0	2	0	0	1	1	0	4	0	1	0	0	2	0	0
STYXL2	ENSG00000198842	26	13	0	0	1	2	19	16	10	25	0	0	0	2	14	30
PM20D1-AS1	ENSG00000286619	0	0	174	181	9	9	68	33	3	3	187	163	12	18	55	30
COLGALT2	ENSG00000198756	1769	1895	41	60	342	408	388	323	1543	1958	66	60	425	470	415	325
GAPDHP29	ENSG00000178596	0	0	0	0	0	2	0	0	0	0	1	0	1	1	0	0
SDCCAG8	ENSG00000054282	801	759	1233	933	1444	1735	877	831	913	857	1171	984	1860	2025	851	881
SLC35F3	ENSG00000183780	0	0	133	124	46	41	1	2	0	0	213	122	41	62	0	1
DPY19L4P1	ENSG00000229663	0	0	0	0	0	0	0	0	1	0	1	0	0	0	0	0
ZNF281	ENSG00000162702	2498	2805	2492	2743	1660	1611	1859	1656	2350	3054	2504	3232	2012	2006	2057	2146
MAEL	ENSG00000143194	0	9	0	0	0	0	18	31	4	3	1	1	0	1	6	25
ARID4B	ENSG00000054267	4203	4428	2221	2002	2638	2590	3580	3565	4840	5066	2343	2325	3701	3560	4294	3901
SH3BP5L	ENSG00000175137	1469	1524	4853	4459	2915	3492	2002	1891	1534	1430	5264	4898	3428	3858	2136	1905
WNT2B	ENSG00000134245	73	117	168	94	122	83	200	177	73	93	148	112	115	146	218	178
FYB2	ENSG00000187889	2	0	6	3	5	1	3	3	0	0	6	4	4	6	2	10
CDC7	ENSG00000097046	2980	3155	1216	1111	1602	1647	1786	1614	2693	3314	1170	1257	1860	1833	1883	1606
NDUFAF4P4	ENSG00000231378	0	0	1	1	1	0	0	1	7	0	0	0	0	1	0	0
LINC01691	ENSG00000224857	0	0	1	0	3	0	0	3	2	0	5	3	1	1	4	3
LINC01363	ENSG00000231605	0	0	0	0	0	1	1	0	1	0	0	1	0	0	0	0
GPR52	ENSG00000203737	1	1	1	0	0	1	0	5	0	1	5	0	1	1	0	0
FEN1P1	ENSG00000215873	3	0	0	0	0	0	0	0	3	1	0	0	0	1	2	0
SMYD3	ENSG00000185420	824	868	444	493	340	545	474	532	927	919	469	544	541	591	642	546
HMGB3P6	ENSG00000213070	13	6	5	6	0	6	2	7	8	6	9	5	2	6	7	9
KCTD3	ENSG00000136636	6756	7636	2721	2632	2631	3029	3713	3585	5982	7780	2758	2687	3297	3384	4154	3939
ZC3H12A	ENSG00000163874	58	83	405	689	455	407	1451	1162	63	68	471	795	701	564	1580	1326
HHAT	ENSG00000054392	14	16	265	225	115	142	411	369	3	20	262	267	198	220	368	433
RBM34	ENSG00000188739	59	35	15	13	26	25	26	25	61	56	21	12	26	17	38	17
VDAC1P10	ENSG00000232809	0	0	0	0	0	1	0	0	0	0	0	0	0	0	0	0
HMCN1	ENSG00000143341	18	19	31	17	205	205	596	475	21	6	19	7	267	190	547	554
PDC	ENSG00000116703	4	10	6	1	16	3	1	1	17	3	0	0	8	7	2	1
MIR4689	ENSG00000264101	0	1	0	0	0	2	0	0	0	0	0	0	0	0	0	0
RN7SL614P	ENSG00000243267	1	1	0	0	3	0	1	1	0	0	0	0	1	3	2	5
RNU6-605P	ENSG00000199963	0	0	0	0	0	0	2	0	0	0	0	0	0	2	0	0
RNU6-636P	ENSG00000207328	0	0	0	0	0	0	0	0	0	0	0	0	0	0	1	0
ENSG00000207466_Y_RNA	ENSG00000207466	0	0	0	0	1	0	0	0	0	0	0	0	1	0	0	0
ENSG00000206779_Y_RNA	ENSG00000206779	2	6	0	0	4	0	0	2	2	1	0	1	3	3	1	3
RNU2-30P	ENSG00000252018	0	0	0	0	0	1	0	0	0	0	0	0	0	0	1	0
RNU6-969P	ENSG00000206627	3	4	0	0	5	0	1	1	2	5	0	2	1	4	0	0
ENSG00000283414_U6	ENSG00000283414	6	1	5	3	0	0	1	0	1	0	0	1	3	1	1	2
RNU6-1237P	ENSG00000207508	0	0	0	0	0	1	5	4	3	0	1	2	1	3	1	0
RNU6-1026P	ENSG00000207194	0	0	0	0	0	0	0	0	0	0	1	0	1	0	3	0
MIR5581	ENSG00000263675	8	15	24	2	18	11	19	18	10	7	12	9	31	15	36	21
RNU6-414P	ENSG00000200575	0	1	1	0	0	0	0	0	0	0	0	0	0	0	1	0
RNU6-1177P	ENSG00000212360	0	0	0	0	0	0	0	0	0	3	0	0	0	0	0	0
MIR7156	ENSG00000276081	0	0	1	0	1	1	5	1	0	0	0	0	0	5	12	3
RNU6-503P	ENSG00000252338	0	0	0	0	1	0	0	0	0	0	0	0	0	0	0	0
RN7SL854P	ENSG00000239319	0	0	0	0	0	0	0	0	0	0	0	0	1	0	0	0
RNU7-8P	ENSG00000251767	0	0	2	0	1	1	0	0	0	0	0	0	0	0	0	0
RNA5SP52	ENSG00000199318	0	0	0	0	0	0	0	0	0	4	1	0	0	0	0	0
ENSG00000206817_Y_RNA	ENSG00000206817	4	0	0	0	0	0	0	0	0	0	0	0	0	0	0	0
RNU6-750P	ENSG00000212248	0	1	0	0	0	0	2	0	0	0	0	0	0	0	0	0
MIR30C1	ENSG00000207962	0	4	0	0	0	2	0	0	2	2	2	0	0	1	0	4
RNU6-125P	ENSG00000207234	4	6	1	5	5	5	17	10	10	8	11	6	11	8	9	12
RNU6-1318P	ENSG00000202259	1	0	0	0	0	2	1	0	1	4	1	0	0	0	0	0
MIR378G	ENSG00000263526	0	0	1	0	0	0	0	0	0	0	0	0	0	0	1	0
MIR760	ENSG00000211575	0	0	0	0	0	0	0	0	0	0	1	0	0	0	0	0
RNA5SP56	ENSG00000222209	1	0	0	0	0	0	0	0	0	0	0	0	0	0	0	0
MIR942	ENSG00000215930	2	0	1	0	0	0	1	0	0	1	1	0	0	1	1	0
RN7SKP285	ENSG00000222069	1	1	0	0	6	3	0	0	2	1	4	1	4	0	0	0
MIR4256	ENSG00000283296	1	1	1	0	1	3	2	4	1	0	1	2	4	0	3	1
RNU1-141P	ENSG00000201493	0	0	0	0	0	0	0	0	0	3	0	0	0	0	0	0
SNORA16B	ENSG00000201544	1	2	1	0	4	0	3	0	5	4	6	1	4	0	6	2
SCARNA3	ENSG00000252906	3	4	2	0	0	1	0	0	0	0	0	0	0	2	1	2
SNORA14B	ENSG00000207181	25	20	12	4	2	5	1	1	17	23	9	2	6	1	2	1
MIR4671	ENSG00000264377	0	0	0	1	0	0	0	0	0	0	1	0	0	0	0	0
RN7SL333P	ENSG00000239494	19	18	13	9	13	4	19	7	16	6	25	7	11	7	24	18
ENSG00000199442_Y_RNA	ENSG00000199442	0	0	0	0	0	0	0	0	0	0	0	0	1	0	0	0
RNU6-1283P	ENSG00000202184	1	0	0	0	1	0	0	0	1	1	0	0	0	0	0	0
RNA5SP80	ENSG00000222407	0	0	0	0	0	0	1	0	0	0	0	0	0	0	0	0
RNU6-1205P	ENSG00000200495	1	2	0	0	4	0	1	0	1	1	0	0	0	2	0	1
RNA5SP73	ENSG00000252553	6	3	0	0	0	0	0	0	3	0	0	0	0	0	0	0
RN7SKP156	ENSG00000222240	0	0	0	0	1	1	0	0	0	0	0	0	1	2	0	0
ENSG00000207326_Y_RNA	ENSG00000207326	0	0	0	0	0	0	0	0	0	2	1	0	0	1	2	0
ENSG00000212205_Y_RNA	ENSG00000212205	0	0	4	0	1	4	1	1	1	0	2	0	9	6	0	0
MIR3122	ENSG00000264358	3	2	0	0	0	5	0	0	4	1	0	0	0	0	3	0
RN7SKP98	ENSG00000252879	2	0	1	0	1	0	0	0	0	0	3	1	3	0	0	0
RPL21P27	ENSG00000225272	6	0	2	0	0	0	0	0	0	1	0	0	0	4	1	1
CAMK2N1	ENSG00000162545	1	1	751	606	803	759	825	939	0	0	783	640	935	1124	973	935
MUL1	ENSG00000090432	864	1034	1058	1249	1559	1702	1170	1286	917	1112	1011	1387	2051	2037	1371	1301
RPS4XP4	ENSG00000215520	0	0	0	0	0	0	0	0	0	0	0	0	0	0	0	1
FAM43B	ENSG00000183114	7	9	0	0	1	4	1	4	4	3	0	0	0	1	0	0
CDA	ENSG00000158825	7	0	595	661	164	353	48	38	6	0	606	618	276	351	43	56
PINK1	ENSG00000158828	135	165	670	646	622	754	461	471	153	120	759	660	787	939	445	412
PINK1-AS	ENSG00000117242	172	147	90	94	126	136	182	178	133	204	106	139	169	222	207	209
ZNF101P2	ENSG00000234473	9	3	3	0	2	2	1	1	3	5	2	2	1	4	4	0
SCARNA18B	ENSG00000238754	6	0	0	1	0	2	0	0	1	4	2	0	0	0	0	0
B3GALT2	ENSG00000162630	23	23	16	7	3	7	12	9	5	22	14	4	12	6	24	6
ENSG00000276735_Metazoa_SRP	ENSG00000276735	0	4	2	0	0	0	0	0	1	0	0	0	0	0	2	0
LINC01758	ENSG00000229639	0	1	0	0	0	0	0	0	0	0	0	0	1	0	0	0
SGO1P1	ENSG00000270615	0	0	0	0	1	0	0	0	0	0	0	0	0	1	0	0
RN7SL538P	ENSG00000240692	0	0	0	0	0	0	0	0	0	0	0	0	0	0	2	0
LRRC7-AS1	ENSG00000237919	0	0	0	0	6	0	15	5	0	0	0	0	4	0	14	14
LRRC40	ENSG00000066557	1557	1514	1772	1774	1571	1661	1022	1037	1234	1582	1704	1893	1783	1868	1104	1107
RN7SL242P	ENSG00000244389	1	0	0	0	3	0	0	0	0	0	0	0	0	0	0	0
ANKRD13C	ENSG00000118454	1484	1647	1281	1303	1352	1616	1539	1585	1145	1631	1380	1418	1851	1895	1673	1560
CTH	ENSG00000116761	238	272	110	147	197	191	35	54	198	313	106	128	181	230	48	45
E2F2	ENSG00000007968	937	937	217	242	286	238	594	571	1026	1030	153	282	429	350	621	500
ID3	ENSG00000117318	6541	6799	484	689	3265	4011	1845	2167	6945	6700	498	655	4111	4950	2086	2021
RPL11	ENSG00000142676	23862	23549	27758	32012	13663	17758	12578	13418	28112	25588	28039	33972	16384	21976	12799	13153
PITHD1	ENSG00000057757	1966	1998	1066	1414	1541	1878	1714	1750	1999	2102	1174	1590	1723	2202	1903	1908
GALE	ENSG00000117308	1330	1357	1997	2461	1325	1501	1792	1653	1340	1423	2212	2627	1548	1903	1833	1749
SEPTIN14P12	ENSG00000235748	24	16	12	6	10	1	10	1	9	21	5	4	14	14	14	2
THAP12P8	ENSG00000223963	0	0	0	0	0	5	7	0	0	0	1	0	5	3	5	3
HNRNPA1P42	ENSG00000233615	0	0	0	0	0	0	0	0	1	0	0	0	0	0	1	0
RPL36P6	ENSG00000224348	0	0	0	0	0	0	0	0	0	0	1	0	1	0	0	0
APCS	ENSG00000132703	0	0	0	0	1	0	0	0	0	0	0	0	0	0	0	0
DUSP23	ENSG00000158716	0	0	0	6	124	61	224	259	0	1	4	1	107	62	254	255
FCRL6	ENSG00000181036	0	0	0	0	0	0	0	0	0	0	0	0	0	0	0	1
SLAMF8	ENSG00000158714	0	0	0	5	0	0	1	0	0	0	7	1	0	0	4	0
VSIG8	ENSG00000243284	0	0	0	0	0	0	0	1	0	0	0	0	0	0	0	0
CFAP45	ENSG00000213085	2	0	131	160	20	35	14	8	0	1	133	219	35	49	9	15
SLAMF9	ENSG00000162723	0	0	2	4	0	1	0	0	0	0	0	1	2	1	0	0
SNHG28	ENSG00000188004	0	0	0	0	0	0	0	2	0	0	0	4	1	1	0	1
MIR4254	ENSG00000266580	3	4	1	0	0	0	1	0	0	1	0	0	4	1	0	1
ENSG00000221040_U3	ENSG00000221040	0	0	0	0	0	0	0	0	0	0	0	0	1	0	0	0
ATP1A1	ENSG00000163399	7399	7847	11568	10776	15155	15530	9531	8428	6034	7693	12999	10770	18438	15931	10318	8969
ZBTB41	ENSG00000177888	1296	1252	623	632	951	1105	1019	1124	934	1407	641	732	1255	1044	1302	1149
EFNA4	ENSG00000243364	218	192	170	204	170	165	222	149	237	204	168	237	192	223	151	142
EFNA3	ENSG00000143590	65	103	10	20	27	5	20	13	94	97	8	13	25	14	29	18
EFNA1	ENSG00000169242	410	466	41	86	10	12	958	741	486	604	76	57	10	23	959	732
SLC50A1	ENSG00000169241	1511	1572	942	1052	701	847	760	689	1716	1784	830	1152	897	1106	885	751
HMGN2P18	ENSG00000223452	0	0	0	0	0	0	0	0	0	0	0	0	0	0	1	0
KRTCAP2	ENSG00000163463	187	262	277	130	274	227	279	141	233	230	218	122	333	238	305	166
THBS3	ENSG00000169231	1095	1017	143	79	457	299	921	707	1026	996	146	89	478	417	1029	719
GBA1	ENSG00000177628	2829	2874	1226	1669	3535	4017	2273	2196	2449	2886	1394	1956	4281	4339	2221	2276
HCN3	ENSG00000143630	780	786	212	175	342	239	518	451	549	721	236	205	358	236	457	427
PKLR	ENSG00000143627	2	4	0	0	1	2	0	1	2	2	1	0	0	1	0	1
DNAJB6P4	ENSG00000228523	0	0	0	0	0	1	0	0	0	0	0	0	0	0	0	0
RNU6-387P	ENSG00000223263	8	4	5	4	7	5	11	8	5	7	2	2	7	7	7	9
CR1L	ENSG00000197721	1	1	0	0	2	0	0	1	0	0	0	2	0	0	1	0
CD46P1	ENSG00000244703	2	2	5	4	2	2	1	4	3	2	7	11	5	5	8	8
CDCA4P3	ENSG00000226289	0	0	0	0	0	0	0	0	0	0	0	0	0	2	0	0
CDCA4P4	ENSG00000234219	0	0	2	0	0	0	1	0	0	0	8	0	0	1	0	0
CD34	ENSG00000174059	4	2	11	31	136	97	329	317	2	1	26	19	121	117	376	352
OR10J6P	ENSG00000158731	0	0	0	0	0	1	0	0	0	0	0	0	0	0	1	2
RNU6-828P	ENSG00000201746	1	7	3	1	0	2	9	6	2	1	1	2	2	1	3	5
RNU6-37P	ENSG00000199562	2	9	1	0	3	5	0	1	4	0	1	2	1	8	3	4
PGD	ENSG00000142657	9100	10020	4421	6541	5562	7415	5122	6091	9302	10387	4492	7396	6711	8912	5498	6122
CENPS-CORT	ENSG00000251503	9	13	0	1	5	4	2	0	4	7	2	4	5	6	3	8
CENPS	ENSG00000175279	91	82	40	34	50	37	43	56	114	88	12	58	80	93	67	60
DFFA	ENSG00000160049	6261	6387	3442	4290	2485	3162	2369	2386	7532	7256	3719	4965	3261	4157	2762	2649
NSA2P1	ENSG00000236035	1	6	1	3	2	2	5	4	2	3	0	4	5	3	4	5
SNORA77	ENSG00000221643	2	2	2	0	9	2	9	3	13	1	6	6	8	5	18	8
RPL35AP5	ENSG00000223505	4	7	2	4	7	0	1	1	3	1	1	0	7	9	15	1
SNRPE	ENSG00000182004	3643	4095	1835	2022	1524	1615	1451	1655	4472	4147	1775	2359	1593	2172	1568	1587
KRT8P29	ENSG00000236430	0	0	0	0	2	0	0	0	0	6	0	5	2	3	0	0
SMPDL3B	ENSG00000130768	57	32	1	0	89	95	186	206	52	36	3	6	91	78	208	194
RN7SL559P	ENSG00000240750	6	2	0	0	15	14	14	3	4	7	12	5	19	11	9	7
XKR8	ENSG00000158156	231	265	97	93	627	628	233	285	232	272	86	83	731	772	276	222
FAM89A	ENSG00000182118	302	360	99	110	1	1	16	40	290	367	111	94	2	2	18	38
C1orf131	ENSG00000143633	1591	1693	260	411	429	463	556	608	1831	1953	255	411	497	636	597	582
LINC01144	ENSG00000281912	31	19	12	5	6	2	11	9	12	19	14	6	1	10	19	8
TOE1	ENSG00000132773	967	885	675	684	745	738	739	640	1007	931	625	745	930	967	700	669
TESK2	ENSG00000070759	190	188	42	41	137	202	87	97	228	256	36	46	231	193	129	117
PPIAP36	ENSG00000236872	0	0	0	0	0	0	0	0	1	0	0	0	0	0	0	0
CCDC163	ENSG00000280670	37	39	80	80	86	61	62	61	57	40	65	58	68	92	84	59
MMACHC	ENSG00000132763	702	759	446	336	415	470	247	237	692	758	405	410	458	535	309	301
FGFR3P6	ENSG00000226164	0	0	0	0	1	0	0	0	0	0	0	0	0	0	0	0
RNA5SP82	ENSG00000252516	22	9	7	7	15	14	12	18	19	20	9	16	11	9	20	9
VN1R17P	ENSG00000235818	0	0	0	4	0	0	0	0	0	0	0	0	0	0	0	0
ENSG00000202079_Y_RNA	ENSG00000202079	3	9	0	0	0	0	0	1	1	1	0	2	0	3	1	1
GCSAML	ENSG00000169224	1	0	0	0	1	0	0	0	1	0	0	0	6	0	0	0
ENSG00000252254_Y_RNA	ENSG00000252254	0	0	0	0	0	0	0	0	0	1	0	0	0	0	0	0
ENSG00000202041_Y_RNA	ENSG00000202041	0	0	0	0	0	1	0	1	0	0	0	0	1	1	4	1
ADH5P3	ENSG00000223694	1	1	0	0	0	1	0	1	0	0	0	0	0	2	6	0
CHRM3	ENSG00000133019	4	2	1	0	38	17	0	0	2	0	2	2	22	50	0	0
EEIG2	ENSG00000162636	809	999	1297	1194	1215	1239	1217	1441	697	989	1218	1278	1431	1268	1532	1515
HENMT1	ENSG00000162639	0	1	261	343	186	174	23	26	0	0	297	336	183	295	24	32
PRPF38B	ENSG00000134186	5531	5725	6433	5604	4487	4388	4964	4236	6070	5859	6239	6256	5803	5324	5408	4641
FNDC7	ENSG00000143107	1	2	1	1	1	12	1	0	1	1	1	0	2	11	4	6
STXBP3	ENSG00000116266	1720	1665	2155	2151	2508	2686	2038	2025	1566	1674	2094	2464	2918	2972	2263	1952
RPL17P7	ENSG00000244716	142	129	60	100	49	53	45	65	136	128	93	90	49	76	61	67
RPS27P6	ENSG00000228665	0	0	0	0	0	0	0	0	0	0	1	0	0	4	0	1
TMEM167B-DT	ENSG00000273382	68	65	10	16	11	17	36	33	77	98	21	7	29	12	52	40
TMEM167B	ENSG00000215717	1047	1086	1142	1419	1277	1484	938	1059	924	1223	1143	1377	1576	1765	1075	965
DAP3	ENSG00000132676	6395	6456	4979	6037	2681	3399	2184	2023	6701	6958	5167	6992	3230	4262	2427	2102
SYT11	ENSG00000132718	33	33	706	739	1462	1662	2402	2368	20	44	835	868	1796	1846	2665	2699
ENSG00000283442_U4	ENSG00000283442	0	0	0	0	2	1	0	0	0	0	0	0	0	1	0	0
KHDC4	ENSG00000132680	5053	4974	5538	4339	3645	3499	3371	2744	5067	5560	5519	4464	4525	3919	3688	2886
SNORA80E	ENSG00000207475	23	15	6	10	3	3	3	2	15	17	16	19	11	9	4	10
MIR6738	ENSG00000277817	2	0	1	2	0	0	0	0	1	1	3	0	1	2	2	1
ARHGEF2-AS1	ENSG00000224276	3	7	0	2	1	4	0	1	0	1	2	1	0	0	1	0
SSR2	ENSG00000163479	4193	4087	3576	4249	3366	3928	3375	3371	4796	4670	3632	4610	4065	5022	3561	3191
UBQLN4	ENSG00000160803	6365	6398	2521	2765	1811	2007	2496	2435	5941	6657	2323	2979	2375	2559	2844	2605
RAB25	ENSG00000132698	3	1	0	1	1	1	0	0	0	1	1	1	1	1	4	0
BGLAP	ENSG00000242252	15	9	3	0	5	10	5	19	10	8	8	5	17	22	15	6
SMG5	ENSG00000198952	6241	6758	8494	10361	5703	6110	5639	5346	5341	6645	9304	11111	6758	7048	6230	5407
TMEM79	ENSG00000163472	276	283	310	238	256	264	338	293	203	270	291	297	347	287	286	255
CCT3	ENSG00000163468	38990	42061	28126	33392	12169	15024	8955	8994	40239	43641	27586	35516	14888	17861	9455	8805
RHBG	ENSG00000132677	1	0	0	0	2	1	0	0	2	1	0	0	0	0	0	0
MEX3A	ENSG00000254726	2594	2925	645	561	240	223	334	352	2491	3073	666	593	295	275	350	382
CYP4X1	ENSG00000186377	3	3	11	1	1	0	32	30	3	2	2	2	2	0	42	31
CYP4Z1	ENSG00000186160	2	1	6	2	0	0	0	1	0	0	3	1	1	0	0	0
MTND1P34	ENSG00000225514	1	0	0	0	0	0	0	1	1	1	0	0	0	0	0	0
PDZK1IP1	ENSG00000162366	0	0	2	0	1	0	1146	882	0	0	0	0	0	5	1322	1026
FOXE3	ENSG00000186790	0	2	0	1	0	0	0	0	0	0	0	1	0	1	1	8
FOXD2-AS1	ENSG00000237424	1	1	25	30	38	44	65	62	1	2	31	23	60	75	71	69
VHLL	ENSG00000189030	2	4	6	0	0	0	0	0	0	0	1	1	0	0	0	0
IGSF3	ENSG00000143061	1169	1255	1765	1438	57	57	4006	3456	825	1211	1760	1621	62	36	4495	3845
NTMT2	ENSG00000203740	0	0	0	0	0	0	0	0	1	0	0	0	0	0	0	0
COA6	ENSG00000168275	799	895	282	330	374	440	255	299	1088	974	215	461	343	568	235	244
CORT	ENSG00000241563	34	11	3	9	12	5	8	4	22	20	5	5	18	5	3	11
AHCTF1	ENSG00000153207	13861	15037	4739	4743	5099	5426	4512	4085	10492	14702	4880	4988	6356	5289	4927	4408
FRRS1	ENSG00000156869	957	1156	234	185	634	712	354	296	940	1238	244	265	783	725	374	431
LRRC7	ENSG00000033122	58	70	124	101	425	365	2518	1896	70	87	110	115	497	405	2876	2344
F13B	ENSG00000143278	1	0	0	0	8	0	0	0	0	0	0	0	0	1	0	0
LEPR	ENSG00000116678	105	214	1043	782	327	328	934	802	103	174	1014	851	393	379	998	850
PSMD4	ENSG00000159352	8545	9104	6037	7860	4594	5363	4052	4310	9874	9600	5613	8282	5470	7095	4433	4250
TAGLN2	ENSG00000158710	374	353	12522	16064	11317	13873	18755	20597	508	390	13044	17043	13469	17224	20910	20617
H6PD	ENSG00000049239	2114	2093	2266	1494	1400	1496	4570	4413	2136	2165	2315	1767	1901	1935	5316	4781
FOXD2	ENSG00000186564	10	1	32	17	11	1	32	35	1	6	4	10	10	3	39	55
DDOST	ENSG00000244038	9659	9875	6589	7346	10501	11277	9652	9209	9334	10283	6856	7738	13060	13448	10022	9396
PRG4	ENSG00000116690	27	12	15	2	8	12	6	10	27	26	6	8	5	21	7	9
ST3GAL3	ENSG00000126091	190	188	336	218	165	186	206	138	139	157	336	168	241	284	297	222
ZNF692	ENSG00000171163	3711	3446	2258	1712	1512	1401	1643	1226	3613	3394	2579	1893	1844	1563	1539	1142
FGGY	ENSG00000172456	77	102	213	213	230	125	288	204	136	100	161	211	170	182	310	240
PLA2G2F	ENSG00000158786	0	0	0	0	1	0	0	0	0	0	0	0	0	0	0	0
OLFM3	ENSG00000118733	32	32	0	0	0	0	0	0	17	40	0	0	1	0	0	0
PRXL2B	ENSG00000157870	400	471	639	764	428	435	885	878	413	350	744	788	471	540	1054	827
DPM3	ENSG00000179085	735	719	165	182	198	187	347	296	894	717	151	177	244	296	357	304
RXFP4	ENSG00000173080	11	2	45	20	32	13	5	10	15	6	57	28	20	26	14	12
NPPB	ENSG00000120937	2	0	0	0	24	8	573	710	0	0	0	0	22	39	664	579
SBF1P2	ENSG00000224904	0	0	0	0	0	0	0	0	1	0	0	0	1	0	0	0
RNU5E-4P	ENSG00000201801	3	5	7	1	1	1	0	0	6	3	2	6	0	1	1	3
PLOD1	ENSG00000083444	10922	11176	10274	8799	23031	23113	13626	11736	10886	11533	10481	9707	29454	26953	14418	12238
MIIP	ENSG00000116691	950	944	583	576	693	715	558	496	1023	927	604	687	924	980	575	470
ENSG00000202461_Y_RNA	ENSG00000202461	14	3	1	0	7	7	8	4	7	7	0	4	3	9	2	6
RN7SL649P	ENSG00000243539	1	0	0	0	0	0	0	0	0	0	0	0	1	0	0	0
TNFRSF8	ENSG00000120949	1	0	0	0	286	287	25	13	8	1	0	0	288	369	11	24
RNU6-777P	ENSG00000201135	0	0	0	0	0	0	0	0	0	0	0	0	0	1	0	0
RPL23AP89	ENSG00000227875	0	0	0	0	0	0	0	0	0	0	0	0	0	1	0	0
MIR4632	ENSG00000263676	0	0	0	0	0	0	0	0	0	0	0	0	2	0	0	0
ENSG00000200591_Y_RNA	ENSG00000200591	6	12	0	1	1	3	8	6	1	7	0	2	14	5	8	2
RBBP4	ENSG00000162521	8325	9397	4956	5118	5117	5902	7862	7750	7547	9784	4889	5505	6156	6676	8667	8170
SYNC	ENSG00000162520	20	4	106	88	327	376	875	958	12	5	120	99	462	497	1100	1026
NHSL3	ENSG00000162522	690	683	1910	2096	1624	2071	5311	5056	589	594	2126	2386	2199	2376	5793	5127
S100PBP	ENSG00000116497	2399	2424	1390	1252	1426	1427	2436	2164	2218	2862	1401	1408	1776	1920	2747	2501
HPCA	ENSG00000121905	7	4	5	3	14	5	6	14	3	7	3	2	19	19	10	14
TMEM54	ENSG00000121900	272	272	683	866	388	563	616	547	327	271	818	964	474	682	600	704
UFC1	ENSG00000143222	2312	2496	1376	1589	1130	1280	1568	1549	2674	2927	1395	1549	1344	1663	1602	1461
PPOX	ENSG00000143224	907	894	765	554	566	554	586	577	1078	967	718	665	692	679	766	559
B4GALT3	ENSG00000158850	2580	2490	1791	1871	1292	1344	832	770	2649	2616	1769	2117	1520	1834	854	807
ADAMTS4	ENSG00000158859	22	21	2	2	1513	1393	2	3	31	10	0	0	1994	1542	2	0
FCER1G	ENSG00000158869	10	1	9	0	14	10	3	4	3	7	0	10	14	14	3	2
TOMM40L	ENSG00000158882	1093	1244	731	883	390	537	335	387	1036	1197	707	873	520	648	380	336
MIR5187	ENSG00000284035	2	0	0	0	0	0	0	0	1	0	0	0	0	0	0	0
NR1I3	ENSG00000143257	30	31	4	10	17	13	5	3	62	39	6	11	23	13	3	4
PCP4L1	ENSG00000248485	0	0	0	0	11	14	0	0	1	0	0	0	6	9	0	0
CFAP126	ENSG00000188931	296	388	317	275	254	250	277	303	276	360	391	311	286	252	352	315
RRM2P2	ENSG00000236484	2	1	9	0	1	0	0	1	8	2	0	4	3	0	0	0
GJA5	ENSG00000265107	2	1	0	0	1	0	0	0	3	2	0	0	1	4	0	0
GJA8	ENSG00000121634	0	0	0	0	0	0	0	0	0	0	0	0	0	1	0	0
GPR89B	ENSG00000188092	407	343	249	228	252	238	206	149	327	403	324	274	339	296	202	189
RNU1-129P	ENSG00000206791	1	0	0	2	0	0	0	0	1	0	0	0	0	0	0	0
RNVU1-7	ENSG00000206585	3	0	0	0	0	4	0	0	0	0	0	0	1	0	0	0
ABHD17AP1	ENSG00000198658	36	30	3	0	20	5	17	5	38	12	12	7	3	13	11	12
ENSG00000200508_Y_RNA	ENSG00000200508	0	0	2	0	0	0	0	0	0	0	0	0	0	0	0	0
MFN2	ENSG00000116688	6528	6731	6273	7584	6420	7574	5548	5379	5993	6789	6509	7823	8592	8626	5994	5541
TMCO2	ENSG00000188800	1	0	0	0	4	5	3	0	3	0	0	1	0	1	0	0
ZMPSTE24	ENSG00000084073	2032	2234	2048	2356	2571	3031	2112	2158	1955	2379	1946	2569	2966	3270	2326	2467
COL9A2	ENSG00000049089	106	93	80	43	54	43	229	187	169	95	75	82	85	54	260	169
RPL21P20	ENSG00000227311	0	0	0	0	0	0	1	0	0	1	0	0	1	0	0	0
ZFP69B	ENSG00000187801	436	440	127	109	191	185	138	197	349	453	100	102	270	240	164	153
MTFR1L	ENSG00000117640	1107	1177	773	797	1049	1113	1084	1016	1066	1242	776	799	1157	1268	1330	1053
AUNIP	ENSG00000127423	561	567	183	293	298	309	170	219	638	585	181	231	326	352	135	216
PAQR7	ENSG00000182749	810	820	600	611	636	613	339	322	835	768	560	592	789	822	362	300
ENSG00000207302_Y_RNA	ENSG00000207302	0	0	0	0	0	0	0	0	0	0	0	0	0	5	0	0
SNRPFP2	ENSG00000229786	0	0	3	0	1	4	1	4	6	5	2	6	8	3	1	4
MIR5584	ENSG00000263381	0	0	0	0	0	0	0	0	0	0	0	0	0	0	7	0
TMEM53	ENSG00000126106	223	200	112	110	142	182	73	62	246	252	137	181	138	159	83	64
ARMH1	ENSG00000198520	43	48	8	5	94	54	17	2	50	27	4	11	133	65	2	1
RNU5F-1	ENSG00000199377	1	5	0	0	0	0	0	0	0	0	0	0	0	4	0	0
RNU5D-1	ENSG00000200169	1	4	4	4	3	0	0	0	4	3	0	1	3	0	3	0
KIF2C	ENSG00000142945	4361	4470	6242	5610	5266	5571	2956	2892	4260	4561	6249	6110	6564	6707	3211	2990
RPS8	ENSG00000142937	25359	26499	24517	28783	11015	13520	16635	18153	31218	29407	25051	31770	13699	18095	17295	17762
SNORD46	ENSG00000200913	46	52	42	53	38	19	11	5	42	41	62	57	50	39	17	8
SNORD38A	ENSG00000202031	0	0	0	0	1	0	0	0	1	0	0	0	0	0	0	0
RPS15AP11	ENSG00000234093	6	3	2	2	2	4	6	5	5	1	8	9	8	1	1	7
EIF2B3	ENSG00000070785	1063	1179	837	1093	1146	1412	797	873	1231	1233	871	1209	1490	1749	898	735
RNA5SP47	ENSG00000253039	1	0	1	0	1	1	0	2	0	0	0	0	0	0	3	0
CCNB1IP1P1	ENSG00000229815	0	0	0	0	0	0	0	0	1	0	0	4	0	1	0	1
PPIAP35	ENSG00000232369	0	0	0	2	0	0	0	0	0	0	0	0	0	4	0	0
MRPS17P1	ENSG00000268949	1	0	0	0	0	0	0	0	0	0	0	0	1	1	0	0
HECTD3	ENSG00000126107	903	827	1262	1376	1481	1757	1215	1103	837	861	1453	1412	2031	1881	1351	1310
UROD	ENSG00000126088	2237	2078	2506	2789	2441	2899	2725	2471	2378	2252	2654	3262	3078	3503	2813	2729
OSTCP5	ENSG00000234315	1	0	0	0	0	3	0	1	0	1	1	0	1	2	0	4
NOL9	ENSG00000162408	2431	2295	1764	1685	1323	1414	1110	1094	2867	2755	2009	2190	1787	1924	1331	1134
TAS1R1	ENSG00000173662	7	1	0	0	2	1	1	0	8	2	0	1	0	1	7	0
ZBTB48	ENSG00000204859	897	890	616	428	811	819	645	562	1055	935	632	548	1146	1109	783	654
LRRC8C	ENSG00000171488	506	553	1700	1976	1570	1739	626	732	407	552	1834	2011	1686	1899	638	713
ZBTB40-IT1	ENSG00000237200	16	18	13	9	13	14	13	5	4	12	13	3	6	9	10	6
EPHA8	ENSG00000070886	14	18	0	0	0	0	0	1	32	19	0	0	0	1	0	0
MIR4684	ENSG00000265422	0	0	0	0	0	0	0	0	0	0	1	0	0	0	0	0
LGALS8-AS1	ENSG00000223776	0	0	1	1	4	0	7	3	0	0	1	0	1	0	3	6
HEATR1	ENSG00000119285	10535	11210	5777	5318	3479	3639	2393	2195	7380	11223	6048	5878	4365	3701	2839	2481
RPSAP21	ENSG00000226498	0	0	0	0	0	0	4	0	0	0	0	0	0	1	2	1
RPL35P1	ENSG00000237991	11	4	6	11	5	4	4	1	18	9	9	10	4	5	4	5
RPEP3	ENSG00000230833	1	1	0	1	0	0	1	1	1	0	0	0	9	2	0	0
STX12	ENSG00000117758	799	879	1339	1455	2119	2925	1508	1736	722	891	1288	1550	2962	3245	1859	1644
PPP1R8	ENSG00000117751	1975	2252	1183	1449	1550	1838	1695	1566	2101	2486	1259	1547	1831	2124	1773	1678
SCARNA1	ENSG00000252947	5	5	0	4	13	6	2	7	5	6	7	3	1	1	0	0
THEMIS2	ENSG00000130775	104	95	41	45	463	423	30	21	86	101	40	43	684	555	18	30
RPA2	ENSG00000117748	3370	3767	1047	1435	2107	2588	2133	2372	3539	4098	1124	1482	2979	3265	2228	2333
PDE4DIPP9	ENSG00000230239	0	0	0	0	0	0	0	1	0	0	0	0	0	0	0	0
RNU1-2	ENSG00000207005	2	0	0	1	0	0	0	1	1	2	1	1	1	0	3	3
MFAP2	ENSG00000117122	1457	1325	134	131	91	59	216	187	1491	1410	111	136	82	108	230	192
ATP13A2	ENSG00000159363	1241	1101	698	940	1288	1460	1131	1039	1024	1053	836	1009	1667	1587	1259	1134
PADI2	ENSG00000117115	126	104	0	0	2	1	2	6	102	105	1	0	10	6	8	1
PADI1	ENSG00000142623	3	0	13	2	10	5	34	47	6	0	18	15	9	18	46	37
PADI3	ENSG00000142619	8	4	15	2	32	4	11	11	5	2	3	3	19	13	7	20
ENSG00000199459_Y_RNA	ENSG00000199459	0	0	3	1	0	3	0	1	0	2	0	0	2	8	2	0
CCN1	ENSG00000142871	2307	2675	56207	51096	24482	27589	14442	14557	2354	2967	57328	55899	29265	32436	15581	14929
CICP13	ENSG00000234419	0	1	0	0	2	2	0	0	1	0	2	0	0	0	1	0
HHIPL2	ENSG00000143512	2	15	5	2	5	11	82	66	8	19	8	12	39	23	80	63
TAF1A	ENSG00000143498	754	919	583	562	434	482	346	272	693	942	596	691	549	561	350	380
MIA3	ENSG00000154305	5195	5405	2963	2692	4238	4703	3936	3580	4125	5544	3082	2655	5347	4750	4315	3780
AIDA	ENSG00000186063	4586	5037	3608	3611	2793	3381	3663	3763	3729	4952	3133	4057	3530	3552	3797	3885
BROX	ENSG00000162819	2042	2164	2042	2020	2103	2214	1944	2174	1785	2586	1892	2411	2533	2502	2285	2177
NDUFB1P2	ENSG00000234523	0	0	0	0	4	2	5	0	1	1	0	0	1	1	0	3
ERMAP	ENSG00000164010	450	476	148	138	277	257	452	346	327	476	158	129	295	366	502	391
ZNF691	ENSG00000164011	658	660	317	310	322	375	449	402	668	644	309	303	379	425	387	372
ATP6V1E1P1	ENSG00000225099	1	2	1	0	1	2	7	1	2	5	0	0	0	0	7	1
ATP6V0CP4	ENSG00000284138	1	2	4	1	0	3	0	0	4	13	6	3	0	6	1	0
RNU6-880P	ENSG00000207256	1	0	0	0	0	0	0	0	0	0	0	0	0	0	0	0
DISP1	ENSG00000154309	330	370	178	176	293	298	602	541	340	364	163	195	244	315	615	536
GAPDHP58	ENSG00000229570	2	0	0	0	0	0	0	0	0	0	0	0	0	0	0	0
HSD3B1	ENSG00000203857	2	0	0	0	0	0	0	0	0	0	0	0	0	0	0	0
GAPDHP32	ENSG00000226443	1	0	0	0	0	2	3	0	1	1	0	0	1	0	0	0
HSD3BP3	ENSG00000249798	0	0	0	0	0	0	0	0	0	0	0	0	1	0	0	0
GAPDHP27	ENSG00000239873	0	0	0	0	0	1	0	0	0	0	0	0	0	0	0	1
GAPDHP33	ENSG00000240244	0	0	0	0	1	1	1	1	0	0	0	0	2	1	0	0
LINC00622	ENSG00000260941	7	1	17	30	18	21	44	12	0	4	28	30	10	38	20	44
HSD3BP5	ENSG00000198857	0	0	6	4	8	11	4	0	1	0	14	13	14	9	2	3
ZNF697	ENSG00000143067	289	254	931	1287	802	854	517	437	266	358	1034	1478	979	930	502	528
HMGCS2	ENSG00000134240	1	0	0	0	0	4	0	0	0	0	0	0	0	0	0	0
REG4	ENSG00000134193	0	0	0	0	0	0	0	0	0	0	0	0	6	0	0	0
PHGDH	ENSG00000092621	10488	9948	4079	3927	5423	5693	14348	13652	11164	10414	4173	4246	6399	7543	15708	13637
INSRR	ENSG00000027644	2	1	13	8	0	0	0	0	3	2	16	25	2	3	0	0
RPL7P9	ENSG00000137970	350	247	547	566	68	107	152	156	414	300	518	663	107	149	123	182
LRRC47	ENSG00000130764	2528	2698	1106	1250	1538	1695	1490	1445	2874	2800	1243	1609	1884	2079	1715	1505
RN7SL574P	ENSG00000266075	1	6	0	1	1	0	4	1	14	5	0	0	2	5	3	3
TBCE	ENSG00000284770	223	184	60	31	103	76	64	49	234	193	90	55	133	95	86	64
RPS21P1	ENSG00000229795	1	1	0	0	0	0	0	0	1	0	0	0	0	0	0	0
DENND4B	ENSG00000198837	2368	2549	2207	2195	1988	1931	1840	1715	2021	2381	2552	2149	2572	2219	2045	1772
CRTC2	ENSG00000160741	2114	2100	1860	1888	1520	1640	1523	1281	2175	2150	1906	2091	1859	1946	1608	1404
CREB3L4	ENSG00000143578	323	474	331	307	133	156	511	488	419	441	377	326	179	192	630	530
JTB	ENSG00000143543	230	234	127	190	173	192	227	222	285	247	142	240	179	258	211	226
RAB13	ENSG00000143545	503	407	734	768	492	556	602	630	764	548	757	987	787	831	673	709
RPS27	ENSG00000177954	16416	16480	14504	15569	4807	6484	8826	9721	18226	18073	14207	17627	6249	8324	9454	9706
RNU6-179P	ENSG00000200220	0	0	0	0	0	0	0	0	0	1	0	0	0	0	0	1
MIR5698	ENSG00000263987	0	0	0	1	0	0	0	0	0	0	3	0	0	0	0	0
C1orf52	ENSG00000162642	1023	1083	1180	1132	1148	1240	972	834	1072	1144	1303	1207	1361	1432	883	850
ENSG00000223254_Y_RNA	ENSG00000223254	10	7	14	5	8	4	3	2	1	1	17	11	13	7	12	0
CEP104	ENSG00000116198	1353	1381	1134	1133	1702	1767	1457	1478	1274	1403	1268	1332	1923	2013	1826	1352
DFFB	ENSG00000169598	356	403	248	238	195	238	237	229	336	309	280	255	232	290	278	246
ACP6	ENSG00000162836	1717	1722	1898	1192	844	719	943	664	1632	1678	1853	1278	1035	865	1027	821
RN7SL654P	ENSG00000244568	0	0	0	0	0	0	0	0	1	0	0	0	0	0	0	0
C1orf21	ENSG00000116667	153	157	965	887	1294	1385	908	949	119	198	959	948	1458	1585	990	946
RPL29P6	ENSG00000215381	2	1	1	2	0	1	1	0	0	2	3	0	0	1	0	1
HSPA6	ENSG00000173110	42	45	8	284	32	34	3	2	42	56	9	291	52	50	0	1
PROK1	ENSG00000143125	0	2	0	0	0	0	0	0	0	0	0	0	0	0	0	0
NRBF2P3	ENSG00000237415	4	3	3	2	0	1	3	2	3	0	3	1	2	2	2	1
OR11I1P	ENSG00000232791	0	0	0	0	0	0	0	1	0	0	0	0	0	0	0	0
KCNA2	ENSG00000177301	4	5	0	0	0	4	0	0	2	0	0	0	0	0	0	0
MIR555	ENSG00000283701	0	0	0	0	0	0	0	2	2	0	0	1	0	0	0	2
RNU6-106P	ENSG00000207134	4	5	0	0	0	1	0	0	5	0	1	3	0	0	1	0
ASH1L-IT1	ENSG00000227773	5	4	2	2	6	0	4	3	2	2	1	4	1	2	0	2
RNU6-1297P	ENSG00000207144	1	1	0	0	0	0	0	0	2	0	1	0	0	1	1	0
POU5F1P4	ENSG00000237872	4	6	6	0	5	0	4	8	11	19	6	4	7	0	3	2
DAP3P1	ENSG00000225082	5	1	9	3	0	3	0	1	1	7	6	1	0	1	0	1
FDPS	ENSG00000160752	4148	4517	4972	5595	1381	1525	2119	2199	4444	4622	4839	5925	1706	1902	2332	2326
GPSM2	ENSG00000121957	659	625	1986	1728	1167	1259	925	859	556	609	1961	1865	1305	1318	1093	1042
DYNLT4	ENSG00000188396	1	1	20	18	177	111	52	28	0	1	62	22	192	87	51	49
FAM91A3P	ENSG00000242352	0	0	0	0	0	0	0	0	5	1	0	0	0	0	0	0
RNU1-143P	ENSG00000252105	0	0	1	2	0	0	0	0	0	0	2	0	0	0	0	0
KCNK2	ENSG00000082482	1	4	499	414	1786	2091	50	42	0	1	540	456	2066	2354	40	58
RO60	ENSG00000116747	3584	4291	1617	1611	1679	1845	2169	2289	3072	4419	1584	1851	2092	1970	2829	2516
SYT6	ENSG00000134207	0	0	0	0	0	0	0	0	1	0	0	0	0	0	0	0
TSACC	ENSG00000163467	87	78	53	46	45	50	13	19	75	89	40	34	50	40	22	21
CFAP57	ENSG00000243710	14	32	56	41	112	91	35	14	14	36	31	47	126	123	27	11
EBNA1BP2	ENSG00000117395	4131	4316	4626	5878	4094	5357	1362	1507	4497	4478	4394	6258	5594	7207	1592	1391
WARS2	ENSG00000116874	451	522	432	428	354	440	493	541	472	603	427	557	370	465	475	492
PACC1	ENSG00000065600	882	902	447	580	457	607	348	295	877	980	538	582	586	696	363	363
FAM76A	ENSG00000009780	303	316	300	300	461	506	350	310	334	366	279	300	596	577	407	343
GLRX2	ENSG00000023572	1511	1591	378	403	779	818	621	603	1403	1521	338	511	865	940	651	584
TNFRSF25	ENSG00000215788	232	227	1215	705	512	422	408	326	257	186	1229	678	651	484	423	341
RCOR3	ENSG00000117625	2701	2855	1065	891	1211	1137	2286	1995	2374	3002	1181	953	1419	1263	2352	2133
CFAP276	ENSG00000179902	7	6	3	0	1	0	2	0	3	8	0	0	1	0	4	6
POGK	ENSG00000143157	4287	4566	4530	4963	2083	2546	3803	3634	3644	4601	4488	5166	2720	2618	4114	3915
PAQR6	ENSG00000160781	391	329	274	150	258	216	350	273	417	396	309	182	375	378	438	339
RGL1	ENSG00000143344	223	231	516	442	1641	1628	2417	2328	236	244	446	434	1987	1800	2629	2436
KCNC4	ENSG00000116396	180	166	272	275	1313	1340	403	375	163	147	306	272	1623	1495	454	396
MEAF6	ENSG00000163875	2135	2123	1852	1843	1322	1775	1617	1709	2129	2378	1753	2063	1747	2025	1849	1821
PPT1	ENSG00000131238	7195	7945	5567	6604	3844	5351	4180	4398	6793	8517	5578	6868	4827	5643	4306	4611
PLEKHG5	ENSG00000171680	618	597	2602	1876	1243	933	710	640	528	581	3043	1963	1400	1003	813	681
LGALS8	ENSG00000116977	493	501	1311	1463	2133	2409	2493	2581	480	533	1321	1365	2500	2491	2710	2576
SZT2-AS1	ENSG00000229372	0	0	0	0	0	0	0	0	0	0	0	0	1	0	0	0
HYI-AS1	ENSG00000229348	4	3	1	5	3	2	1	0	0	9	3	3	5	4	0	3
MRPL20	ENSG00000242485	2373	2209	1237	1579	1169	1432	1222	1328	2860	2196	1354	1611	1396	1756	1384	1340
MRPL20-DT	ENSG00000272455	155	107	161	82	96	96	93	50	186	197	173	97	168	93	96	63
VWA1	ENSG00000179403	1369	1288	3	2	1	2	0	0	1526	1297	0	2	0	0	2	1
ATAD3C	ENSG00000215915	108	90	19	12	4	13	7	11	103	101	7	8	19	26	2	5
AMYP1	ENSG00000227408	0	0	0	0	0	0	0	0	1	0	0	0	0	0	0	0
ABCB10	ENSG00000135776	2746	3078	670	681	1069	1114	1572	1574	2359	3221	623	735	1260	1287	1556	1619
RNU4-21P	ENSG00000199672	0	1	3	0	0	0	2	2	0	0	0	0	1	0	3	2
RNA5SP78	ENSG00000201492	14	7	0	0	17	5	3	4	4	4	5	1	3	0	6	4
URB2	ENSG00000135763	2136	2303	1072	1195	1151	1087	704	753	1632	2381	1093	1234	1331	1245	773	713
KIAA1191P3	ENSG00000213028	1	1	1	0	0	1	0	0	1	1	0	1	0	2	0	0
HMGB1P26	ENSG00000225984	1	0	1	0	0	0	1	0	0	0	0	0	0	0	0	0
OTUD3	ENSG00000169914	1618	1758	1830	1631	1526	1318	886	722	1362	1642	1929	1703	1893	1512	906	814
PLA2G2E	ENSG00000188784	1	0	0	0	1	0	0	0	0	0	0	0	0	0	0	0
KNCN	ENSG00000162456	1	0	0	0	0	0	0	0	0	0	0	0	0	0	0	0
MKNK1	ENSG00000079277	667	668	950	748	943	1028	1053	945	660	726	911	827	1218	1158	1105	986
ARTN	ENSG00000117407	64	50	84	72	54	54	78	64	48	34	73	50	58	80	97	78
IPO13	ENSG00000117408	1013	1143	955	1057	1695	1761	1464	1279	904	1172	1046	1195	2287	2016	1673	1356
ATP6V0B	ENSG00000117410	2572	2709	1315	2257	2853	3287	1827	1950	2658	2640	1411	2299	3503	4341	2125	2065
CCDC24	ENSG00000159214	158	140	167	149	244	208	475	355	120	155	155	129	268	289	484	444
SLC6A9	ENSG00000196517	1214	1125	40	35	242	251	1010	908	1076	1241	53	34	324	338	1307	1069
OR2AS2P	ENSG00000271934	1	0	0	0	0	0	0	0	0	0	0	0	0	0	0	0
LCE3A	ENSG00000185962	0	0	0	0	0	1	0	0	0	0	0	0	0	0	0	0
LCE2A	ENSG00000187173	0	0	3	0	0	0	0	0	0	0	0	0	0	0	0	0
PRAMEF15	ENSG00000204501	0	0	0	0	0	0	0	0	3	0	0	0	0	0	0	0
PRAMEF17	ENSG00000204479	0	0	0	0	0	0	0	0	0	1	0	0	0	0	0	0
EPHX4	ENSG00000172031	54	46	265	275	70	77	17	12	33	74	249	283	97	101	19	18
LPCAT2BP	ENSG00000233228	0	0	0	0	0	0	0	0	0	1	0	4	0	0	0	0
GAPDHP46	ENSG00000224678	0	1	1	0	0	1	4	0	0	0	1	0	0	0	0	0
PRKAR1AP1	ENSG00000233401	2	1	1	0	0	0	0	0	0	0	0	1	0	0	0	0
FNDC10	ENSG00000228594	372	337	43	36	169	157	475	519	422	362	58	57	138	163	514	533
MMP23B	ENSG00000189409	5	3	0	0	7	10	6	11	1	0	0	0	10	2	6	4
SLC35E2B	ENSG00000189339	2811	2909	2774	2368	2429	2420	2960	2522	2399	2758	3082	2439	3009	2643	3205	2554
CDK11A	ENSG00000008128	124	86	63	67	76	70	81	88	129	123	75	65	97	91	81	78
NADK	ENSG00000008130	2805	2845	1381	1668	2281	2275	2611	2457	2768	2640	1670	1780	2847	2578	2891	2464
TMEM52	ENSG00000178821	78	71	0	0	6	6	2	3	88	69	0	0	1	12	0	0
CD1A	ENSG00000158477	0	0	0	0	0	0	0	0	2	0	0	0	0	0	0	0
CD1C	ENSG00000158481	0	0	0	0	1	0	0	0	0	0	1	0	0	0	0	0
CD1B	ENSG00000158485	1	0	0	0	0	0	0	0	1	0	0	0	1	0	0	0
OR10T2	ENSG00000186306	0	0	0	0	0	0	0	0	1	0	0	0	0	0	0	0
EI24P2	ENSG00000236257	2	3	2	1	0	2	5	3	0	3	6	3	2	2	1	2
HSP90AA3P	ENSG00000231434	22	12	44	36	15	23	7	17	13	18	22	34	30	27	6	7
DR1	ENSG00000117505	2877	3306	3909	3871	2775	2900	3524	3663	2726	3296	3860	4213	3195	3208	3957	4109
ENSG00000207379_Y_RNA	ENSG00000207379	0	0	0	0	3	0	0	1	0	0	0	0	2	0	0	0
RNA5SP53	ENSG00000212601	1	0	1	0	4	0	1	4	0	0	0	0	0	0	3	0
MAPKAPK2	ENSG00000162889	3875	4108	2859	3243	3553	4194	3994	4033	3733	4362	2927	3627	4339	5255	4383	4427
ENSG00000199349_Y_RNA	ENSG00000199349	1	0	0	0	0	5	0	0	0	0	1	0	1	0	1	0
IL24	ENSG00000162892	0	0	31	66	2	8	13	2	0	0	37	78	0	11	17	9
FCMR	ENSG00000162894	0	0	6	7	21	37	68	112	0	0	12	3	43	40	91	96
RPL13AP8	ENSG00000226945	0	0	0	0	0	0	0	0	1	0	0	0	0	0	0	0
PIGR	ENSG00000162896	0	0	0	0	0	3	1	4	0	0	1	0	5	6	14	0
FCAMR	ENSG00000162897	0	0	0	0	0	0	2	0	0	0	0	0	0	0	6	6
C1orf116	ENSG00000182795	1	2	62	64	14	6	2	11	1	1	53	50	4	14	6	3
PRMT6	ENSG00000198890	1238	1391	587	571	445	589	679	776	1286	1509	565	582	615	726	761	812
NDUFA4P1	ENSG00000224550	20	19	17	20	2	3	6	3	42	15	12	13	4	11	12	19
SH3BGRL3	ENSG00000142669	883	808	2439	3244	4441	5503	1795	1895	909	914	2666	3672	5217	6872	2016	2110
CD52	ENSG00000169442	3	2	1	1	3	0	0	0	0	3	0	0	0	7	4	1
ZNF683	ENSG00000176083	0	0	0	0	0	0	0	0	0	0	0	0	1	0	0	0
TINAGL1	ENSG00000142910	1	0	3051	2737	1175	999	4347	4424	4	1	3740	2926	1263	1390	4693	4352
PEF1	ENSG00000162517	1024	1056	1203	1486	1456	1771	1561	1813	1194	1128	1176	1735	1791	2176	1648	1788
RN7SL788P	ENSG00000241745	0	0	0	0	0	0	0	0	1	0	0	0	1	1	0	0
PDCL3P6	ENSG00000224255	1	0	0	1	0	1	2	0	4	1	0	1	0	0	0	0
DNAJC19P7	ENSG00000237663	1	1	2	4	0	0	0	0	0	4	0	0	1	0	0	0
ANAPC10P1	ENSG00000213735	0	0	1	1	0	4	1	0	0	0	1	1	0	0	0	1
ORC1	ENSG00000085840	1646	1825	807	987	867	1027	926	818	1581	1816	894	1042	1103	1193	941	940
SDE2	ENSG00000143751	1952	2077	687	661	804	909	725	726	1837	2038	666	810	1011	1028	825	687
H3-3A	ENSG00000163041	6717	6933	2532	2802	1500	1751	3245	3560	7533	7374	2503	3312	1789	2065	3585	3609
ACBD3	ENSG00000182827	2982	3117	1541	1511	2211	2630	2519	2428	2863	3425	1521	1763	2990	3119	2856	2793
MIXL1	ENSG00000185155	3	7	0	0	0	0	0	1	4	3	0	0	1	0	0	0
ENSG00000201898_SNORA72	ENSG00000201898	0	0	0	0	0	0	3	0	0	1	0	0	0	0	1	0
NVL	ENSG00000143748	2074	2350	1055	835	1279	1314	1216	1145	1883	2190	1037	1019	1518	1566	1188	1152
MIR320B2	ENSG00000221406	7	9	4	3	6	2	4	2	13	6	3	3	3	2	11	7
CNIH4	ENSG00000143771	1995	2076	1150	1206	1350	1648	1506	1661	2040	2328	1050	1223	1688	1935	1777	1781
MIR4742	ENSG00000266618	0	2	1	0	0	0	0	0	0	0	0	0	0	1	1	0
AKR1B1P1	ENSG00000229991	0	1	0	0	1	7	1	0	0	0	0	3	4	8	1	1
DNAJB6P6	ENSG00000234247	0	0	0	4	0	0	0	0	0	0	0	0	1	0	1	0
BMP8A	ENSG00000183682	12	25	6	5	102	74	19	14	19	20	6	2	159	119	30	16
OXCT2P1	ENSG00000237624	0	2	8	7	107	76	1	1	0	0	1	1	150	137	1	2
HEYL	ENSG00000163909	1371	1346	7	8	4	9	5	12	1154	1290	4	4	6	0	0	9
HPCAL4	ENSG00000116983	102	103	0	0	1	13	9	6	82	114	0	0	6	6	0	2
PABPC4	ENSG00000090621	6814	6853	6842	6780	3561	3861	3848	3599	7685	7912	6964	7470	4506	4893	4409	3813
RPS3AP7	ENSG00000229965	0	0	0	0	0	0	1	0	0	0	0	0	0	0	0	0
CDKN2AIPNLP1	ENSG00000177770	0	0	0	0	0	0	0	0	1	1	0	1	0	1	1	0
ECM1	ENSG00000143369	67	74	259	240	2396	2660	2286	2123	87	52	269	202	2998	3392	2382	2313
MIR4257	ENSG00000264553	2	1	2	0	1	1	6	2	0	0	4	6	0	1	1	5
RN7SL473P	ENSG00000277452	5	1	17	2	7	7	4	0	9	1	24	12	11	20	8	2
RN7SL600P	ENSG00000274963	5	1	23	22	6	4	12	2	15	3	17	9	23	22	8	6
ENSA	ENSG00000143420	7051	7128	6507	7241	3644	4146	5326	5781	7374	7212	6550	7759	4293	5115	5628	5896
ENSG00000276103_U4	ENSG00000276103	1	5	6	2	2	1	2	3	2	0	13	5	3	9	5	0
GOLPH3L	ENSG00000143457	1326	1483	1599	2044	944	1200	1028	947	1149	1573	1763	1901	1173	1240	1070	981
HORMAD1	ENSG00000143452	6	0	1	0	0	3	0	1	1	1	0	1	1	1	0	1
UBE2D3P3	ENSG00000224690	1	0	1	0	1	6	0	1	2	0	0	0	5	1	1	0
MCL1	ENSG00000143384	13186	14219	33010	29127	15947	17590	9734	10090	11350	13988	31428	31368	19391	19102	10404	9975
WNT3A	ENSG00000154342	1	1	0	0	0	0	0	0	0	0	0	0	0	0	0	0
LINC02809	ENSG00000276255	9	8	1	1	0	2	5	0	11	11	0	4	7	1	1	1
C1orf35	ENSG00000143793	1690	1779	260	322	633	609	872	754	2571	1539	354	413	858	770	936	805
MRPL55	ENSG00000162910	642	681	328	289	366	419	552	504	744	744	243	273	482	404	581	424
CIAO2AP2	ENSG00000224566	1	1	1	0	0	0	2	1	0	1	1	1	5	1	3	0
GJC2	ENSG00000198835	7	11	20	24	120	102	65	43	7	1	17	17	153	149	75	52
IBA57	ENSG00000181873	1058	869	516	442	379	336	397	287	1083	803	528	385	444	492	461	455
OBSCN-AS1	ENSG00000162913	82	83	2	1	2	4	11	15	90	72	8	6	0	0	11	15
TRIM11	ENSG00000154370	1775	1599	816	817	856	850	841	761	1874	1666	854	883	1119	1069	919	744
TRIM17	ENSG00000162931	77	54	38	20	25	31	32	26	58	58	50	13	32	25	45	25
RPL23AP15	ENSG00000230841	0	0	0	0	0	0	0	0	0	0	0	0	0	4	0	0
PPIH	ENSG00000171960	628	531	461	410	508	461	425	405	641	565	437	491	658	674	447	395
YBX1	ENSG00000065978	38395	41419	36443	44899	22864	28895	20949	22069	43088	45660	36983	49613	28469	37400	22345	22790
CLDN19	ENSG00000164007	0	2	1	0	1	0	0	0	2	4	1	0	8	0	1	0
P3H1	ENSG00000117385	2424	2612	2158	1644	6689	5796	5082	4371	2589	2501	2346	1807	7586	7049	5555	4532
STPG1	ENSG00000001460	333	349	511	555	591	734	390	373	367	360	523	669	761	868	344	414
RCAN3	ENSG00000117602	393	447	523	298	287	366	459	459	361	443	452	430	404	479	528	609
ASH1L	ENSG00000116539	5545	5882	6551	5191	3511	3726	5484	4984	4204	5688	6711	5962	4768	3460	5775	5148
TXLNA	ENSG00000084652	5591	6064	4619	4867	6722	7550	4108	3694	5242	5712	4969	5423	9022	8818	4925	4417
IQCC	ENSG00000160051	139	93	117	158	228	306	248	252	138	143	99	152	334	320	263	266
FAM167B	ENSG00000183615	116	109	1	15	207	161	264	270	132	82	8	36	169	179	301	240
MARCKSL1	ENSG00000175130	9030	9144	1046	1270	1883	2093	2149	2241	9758	9475	1220	1319	2253	2373	2414	2379
TSSK3	ENSG00000162526	41	19	10	0	7	14	17	7	23	25	7	3	23	16	24	15
SLC16A4	ENSG00000168679	169	178	57	21	862	934	69	31	148	202	62	49	968	965	54	51
ENSG00000206651_Y_RNA	ENSG00000206651	4	11	5	4	3	2	0	1	1	4	11	8	11	1	4	2
LAMTOR5	ENSG00000134248	1208	1291	769	965	1035	1262	907	975	1286	1460	810	1163	1316	1528	989	963
YTHDF2	ENSG00000198492	5342	6039	3765	4227	3264	3623	3487	3234	5429	6680	3876	4710	3837	4390	3692	3452
ENSG00000277958_Metazoa_SRP	ENSG00000277958	0	1	0	0	0	0	0	0	1	0	0	0	0	0	8	0
TMEM200B	ENSG00000253304	151	122	125	137	640	667	780	732	113	97	171	129	773	925	920	749
MECR	ENSG00000116353	740	702	739	883	559	589	428	514	750	713	778	1013	704	852	456	495
LINC01352	ENSG00000238078	0	0	4	0	0	1	2	1	0	0	0	1	3	1	5	2
HLX	ENSG00000136630	0	0	28	24	90	87	65	36	1	0	41	32	119	110	63	51
PRELID3BP1	ENSG00000226226	0	0	0	0	1	0	0	0	0	0	0	0	0	0	0	0
MARK1	ENSG00000116141	26	44	742	590	1	5	1	0	11	29	693	668	0	0	4	1
C1orf115	ENSG00000162817	4	8	548	476	27	35	53	58	10	2	508	456	33	30	41	44
DARS2	ENSG00000117593	5354	5491	2996	2721	1369	1480	1454	1361	4540	5801	2975	3058	1612	1746	1526	1532
RC3H1-IT1	ENSG00000236535	3	1	2	0	7	1	1	0	5	3	5	4	1	1	0	6
KRT18P57	ENSG00000215867	4	1	2	0	2	2	0	0	1	0	0	0	2	2	0	0
RNU6-151P	ENSG00000201028	3	0	0	0	0	0	0	0	1	0	1	0	1	0	0	0
INKA2	ENSG00000197852	364	365	182	232	375	461	741	743	310	345	208	232	600	535	944	796
RAB7B	ENSG00000276600	0	2	1	7	162	180	75	120	7	2	2	1	209	269	131	94
ITPKB-AS1	ENSG00000228548	0	0	1	0	1	0	0	1	0	0	0	0	0	0	0	0
RPS27P5	ENSG00000238183	0	0	1	0	0	0	0	0	0	0	0	0	0	0	0	0
TSTD1	ENSG00000215845	8	6	8	2	1	10	3	1	0	1	3	5	7	7	5	1
USF1	ENSG00000158773	2256	2392	2298	2279	1598	1553	1417	1254	2306	2292	2271	2566	2203	1962	1543	1275
ARHGAP30	ENSG00000186517	147	116	2250	2728	14	15	29	6	90	111	2506	2954	24	12	12	11
NECTIN4	ENSG00000143217	19	24	17	3	26	13	98	115	22	14	7	13	21	16	94	73
KLHDC9	ENSG00000162755	252	253	2	4	19	15	43	25	280	244	4	2	2	19	53	32
PFDN2	ENSG00000143256	3179	3003	3773	4871	1766	2192	1725	1980	3823	3216	3589	5650	2414	2967	1947	1940
NIT1	ENSG00000158793	1597	1693	1318	1175	798	774	946	850	1677	1773	1274	1239	908	999	1025	981
DEDD	ENSG00000158796	1375	1281	954	837	628	644	658	615	1534	1454	1028	805	704	878	723	606
CTSE	ENSG00000196188	0	0	1	0	1	0	0	0	0	0	1	0	0	1	0	1
COQ8A	ENSG00000163050	46	34	17	10	6	12	19	10	48	38	38	9	22	13	14	12
EIF1P2	ENSG00000235549	0	0	0	0	0	0	0	0	0	0	0	0	1	0	0	0
AKIRIN1	ENSG00000174574	5829	6153	2854	3314	3104	3461	2291	2296	5797	6648	2849	4048	3873	4121	2498	2597
NDUFS5	ENSG00000168653	4833	4627	2263	2915	1950	2638	2427	2836	5745	5038	2412	3075	2466	3385	2592	2655
RNU6-608P	ENSG00000206654	0	1	0	0	0	0	0	1	0	0	0	4	0	0	0	1
RNA5SP44	ENSG00000222378	1	1	1	0	0	0	0	1	0	0	0	0	0	2	1	1
HSPE1P8	ENSG00000217897	3	1	1	1	0	4	0	1	2	2	3	1	0	5	0	0
LRIF1	ENSG00000121931	914	1108	484	540	515	554	392	355	1017	1279	505	586	695	660	389	408
DENND2D	ENSG00000162777	2	2	319	302	42	47	1040	925	4	7	331	281	48	58	984	993
CHI3L2	ENSG00000064886	0	0	1	0	0	0	286	183	1	0	5	3	2	1	232	205
DRAM2	ENSG00000156171	1429	1599	851	803	782	853	1275	1204	1582	1758	833	942	997	1085	1413	1208
RNU7-57P	ENSG00000238365	10	20	5	8	10	20	10	2	19	14	10	3	18	7	4	2
RPSAP17	ENSG00000226855	15	26	4	9	5	3	10	7	22	16	13	11	6	2	9	10
PSMD8P1	ENSG00000228264	1	0	0	0	0	1	1	0	0	0	1	1	1	0	0	0
SHE	ENSG00000169291	14	13	0	0	2	1	0	0	2	15	0	1	0	1	0	0
ARNT	ENSG00000143437	3572	3784	1480	1457	1337	1671	2477	2321	3000	3788	1674	1456	1720	1665	2573	2493
RNU6-1309P	ENSG00000200175	0	0	0	0	0	0	0	0	0	0	0	0	0	1	1	1
PARP1	ENSG00000143799	17180	18485	7189	7717	6089	7272	9140	9439	16516	18886	7365	8387	7794	8581	9852	9556
NDUFS2	ENSG00000158864	6152	5920	4226	4748	2940	3462	2515	2408	6584	6283	4286	5005	3760	4192	2781	2433
PRDX1	ENSG00000117450	9629	10331	9473	13925	6393	8733	3005	3535	9664	11059	8828	14420	7522	10164	2968	3289
NASP	ENSG00000132780	20294	20454	9278	8909	12531	12792	21903	19251	22631	23055	9200	9740	15880	15244	24200	19623
CCDC17	ENSG00000159588	56	52	82	42	67	57	44	33	86	68	84	57	103	85	72	47
GPBP1L1	ENSG00000159592	3305	3278	3154	2794	3024	3328	3206	2782	2812	3483	3070	3283	3697	3712	3417	2942
RPS15AP10	ENSG00000225447	12	9	8	13	7	17	64	11	16	12	2	8	18	21	14	33
RPL7AP16	ENSG00000234329	5	9	8	3	27	15	40	20	9	14	26	19	40	32	51	16
TMEM69	ENSG00000159596	1583	1785	1009	1070	755	930	676	700	1423	1945	1038	1167	926	1081	639	741
SLC39A1	ENSG00000143570	89	49	27	41	24	22	46	38	53	42	27	32	48	56	28	48
SERBP1	ENSG00000142864	25533	26992	21640	24335	15690	18716	16726	17690	24649	28072	21754	27579	19377	22559	18346	18232
MIER1	ENSG00000198160	1962	2141	2091	2241	2088	2600	3178	3227	1553	2390	2057	2343	2660	2717	3415	3650
SLC45A1	ENSG00000162426	16	9	2	3	63	49	76	62	17	18	1	0	61	60	52	58
KIF17	ENSG00000117245	190	190	34	22	29	78	2	8	191	197	32	20	55	45	12	19
UCHL5	ENSG00000116750	3491	3774	2028	2477	1867	2081	1673	1763	3399	3985	1849	2622	2099	2407	1778	1889
SMIM1	ENSG00000235169	159	160	0	0	0	0	27	42	190	104	0	0	2	0	35	40
RNF19B	ENSG00000116514	693	719	564	656	787	975	829	906	695	814	688	709	1056	1248	981	946
GMEB1	ENSG00000162419	1086	909	505	591	502	669	621	678	1005	1054	637	818	720	818	839	749
CC2D1B	ENSG00000154222	1674	1730	1488	1516	1752	2011	2014	1820	1659	1712	1746	1527	2276	2454	2071	1940
DAB1	ENSG00000173406	1	2	0	0	0	0	1	0	0	0	0	0	1	0	1	0
LRRC8B	ENSG00000197147	764	928	266	331	380	383	241	227	652	941	298	392	391	403	269	258
BTBD8	ENSG00000189195	358	309	505	291	307	249	421	326	290	374	429	336	343	320	422	372
ZC3H11A	ENSG00000058673	57	33	25	47	56	15	38	17	65	63	54	41	26	29	22	31
CAP1	ENSG00000131236	10080	11046	20796	23774	15463	19996	18982	20449	9542	11555	20132	25414	19585	23212	20567	20707
EPHB2	ENSG00000133216	8	30	3205	3099	1812	2127	2185	1916	23	19	3491	3395	2505	2469	2373	2167
CDK11B	ENSG00000248333	2112	2208	1999	2045	2544	2657	2341	2142	2680	2501	2174	2649	3412	3729	2516	2131
ACOT11	ENSG00000162390	224	263	150	147	65	114	73	34	216	211	174	136	111	101	56	39
AKR1A1	ENSG00000117448	1952	1888	1945	2134	1626	1760	2815	2681	2217	2025	1895	2086	2109	2401	2922	2822
KCNT2	ENSG00000162687	209	201	2	0	255	268	1729	1603	165	182	17	3	272	251	1945	1672
CTSK	ENSG00000143387	261	209	345	250	1538	1684	313	216	262	190	397	297	1830	1965	368	262
HSPD1P14	ENSG00000227000	1	0	0	0	0	0	0	0	0	0	0	0	0	0	0	0
ENSG00000276645_Metazoa_SRP	ENSG00000276645	2	0	2	2	2	1	0	0	0	0	2	1	0	0	2	0
TRIM62	ENSG00000116525	288	336	309	335	522	566	425	348	287	314	289	329	757	640	440	398
FAM133FP	ENSG00000225934	1	0	0	1	0	0	0	0	1	0	0	0	1	0	0	0
ZNF847P	ENSG00000215812	2	0	1	0	0	0	0	1	7	7	0	0	0	0	0	0
SNAP47-AS1	ENSG00000230005	2	13	0	1	0	1	2	6	4	11	0	5	1	1	12	0
CTSS	ENSG00000163131	2	3	422	645	858	933	424	355	1	16	379	688	1051	1052	501	378
LIN9	ENSG00000183814	1422	1549	478	446	546	673	606	700	1317	1609	447	585	670	765	654	751
HNRNPCL2	ENSG00000275774	7	9	0	2	2	5	3	0	8	14	5	0	4	3	6	5
HNRNPCL4	ENSG00000179412	8	5	1	0	0	4	1	2	6	6	5	1	1	3	2	3
RBMXL1	ENSG00000213516	1958	1998	987	981	1041	997	850	800	1680	2019	912	1127	1153	1170	957	877
GBP1	ENSG00000117228	37	23	451	396	5080	5029	3358	3189	20	21	411	484	6134	5732	3557	3181
PTGES3P1	ENSG00000234518	47	38	47	62	80	80	102	95	47	58	56	57	78	88	97	86
GBP2	ENSG00000162645	14	1	253	194	1918	2124	4635	4362	7	3	294	217	2638	2415	5158	4408
GBP7	ENSG00000213512	0	3	1	1	6	4	2	1	2	3	0	0	17	1	8	9
GBP4	ENSG00000162654	6	7	3	1	2881	3045	2039	1800	7	3	2	5	3597	3104	2126	2023
AHDC1	ENSG00000126705	1760	1708	972	971	1671	1785	3967	3202	1523	1385	1193	1018	2496	1913	3987	3604
FGR	ENSG00000000938	0	0	0	0	1	6	0	1	1	0	0	0	6	12	3	2
IFI6	ENSG00000126709	223	245	67	145	34877	21265	439	496	295	184	111	137	34853	24375	465	510
IFI44L	ENSG00000137959	174	149	51	82	21854	16240	204	188	178	243	62	63	26357	17465	207	234
CYB561D1	ENSG00000174151	263	208	471	372	541	527	330	303	190	193	486	448	625	690	465	326
AMIGO1	ENSG00000181754	72	104	91	103	178	297	92	144	75	117	110	111	239	334	160	161
RNU6V	ENSG00000206832	1	0	1	0	4	3	0	1	0	0	1	0	1	0	2	0
RPL7P8	ENSG00000235045	2	1	6	2	1	1	0	0	15	0	8	4	2	4	1	0
GNAT2	ENSG00000134183	16	28	25	36	49	47	22	27	18	38	44	36	57	38	27	19
PTGS2	ENSG00000073756	1219	1106	20	49	154	182	89	55	942	1198	23	37	208	209	71	78
DDAH1	ENSG00000153904	2816	3321	7378	7186	4729	6253	2883	3288	2483	3686	7290	7843	5526	6664	2957	3482
AKR7A2P1	ENSG00000229020	23	19	7	5	20	5	22	14	16	12	14	17	33	36	12	14
NGF	ENSG00000134259	0	0	1	2	448	433	269	237	0	0	1	5	489	539	332	214
NOC2L	ENSG00000188976	8041	7982	5276	6503	5430	5794	3020	2882	8374	8670	5555	6751	6959	7290	3331	2668
PLEKHN1	ENSG00000187583	114	82	426	316	499	423	92	85	121	88	404	472	603	476	134	117
HES4	ENSG00000188290	378	411	13	35	417	145	319	308	529	166	39	24	264	218	368	263
ISG15	ENSG00000187608	460	478	148	255	9704	9288	323	271	626	442	192	343	12181	12743	351	243
MRPL37	ENSG00000116221	3302	3581	2596	3562	2618	3195	2496	2847	3740	3377	2937	3907	3121	3743	2771	2743
SSBP3-AS1	ENSG00000198711	90	71	41	15	19	50	76	38	56	91	53	57	62	72	73	51
HNRNPA1P63	ENSG00000227453	4	5	0	0	0	0	4	0	1	3	0	1	0	1	1	0
SERPINC1	ENSG00000117601	3	3	1	3	0	1	12	1	6	0	3	3	0	1	5	13
COG2	ENSG00000135775	1601	1648	588	627	517	545	648	537	1285	1690	572	683	649	519	666	626
CAPN9	ENSG00000135773	6	4	0	0	2	0	0	0	2	2	1	0	1	0	1	0
RNA5SP79	ENSG00000202063	0	0	0	0	0	0	0	0	1	0	0	0	0	0	0	0
C1orf198	ENSG00000119280	1358	1534	471	670	563	629	4350	5014	1266	1502	533	741	530	708	4978	5424
RN7SL837P	ENSG00000240502	1	0	0	0	0	0	0	0	0	0	0	0	0	0	0	0
IFI44	ENSG00000137965	15	14	155	434	12294	10494	723	628	23	12	135	435	14242	11905	644	697
TDRD10	ENSG00000163239	18	6	1	0	0	1	0	0	6	8	0	0	0	4	0	0
NENFP1	ENSG00000233647	12	2	0	2	4	1	0	1	5	1	0	1	8	0	2	1
TEX38	ENSG00000186118	4	5	0	2	4	8	0	1	3	2	1	1	1	2	2	1
EFCAB14	ENSG00000159658	2670	3023	3300	3572	3563	3979	4630	4689	2166	2868	3170	3850	4283	3775	5295	4944
PSEN2	ENSG00000143801	76	52	23	22	75	74	44	25	46	75	52	47	96	109	31	24
ENSG00000199595_Y_RNA	ENSG00000199595	0	0	0	0	0	0	0	0	0	0	0	0	0	1	0	0
FCRLA	ENSG00000132185	1	0	0	4	44	25	2	4	0	0	0	5	36	36	6	8
RN7SL466P	ENSG00000241347	0	0	0	0	0	0	0	0	0	0	0	0	1	0	0	0
DUSP12	ENSG00000081721	782	847	560	549	304	433	338	281	839	931	523	577	475	542	342	306
TRAF5	ENSG00000082512	1883	1940	923	625	1064	933	3949	3030	1694	1877	851	568	1238	1168	4328	3254
SNX25P1	ENSG00000236809	22	22	4	14	0	6	8	4	42	44	14	11	2	1	5	7
ARPC3P2	ENSG00000238137	1	1	4	0	2	0	1	2	3	2	1	1	0	0	1	0
SLC30A1	ENSG00000170385	966	990	1059	1062	1596	1618	2708	2702	776	1094	1027	1261	1734	1698	2847	2907
FDPSP8	ENSG00000224763	4	1	6	0	2	8	4	1	11	5	1	4	1	3	4	1
RD3	ENSG00000198570	0	0	0	0	0	0	0	0	0	1	0	0	0	0	0	0
ATF6	ENSG00000118217	3281	3713	4721	5151	3425	4187	3840	3853	2914	4120	4459	5381	4162	4762	4125	4048
RABGGTB	ENSG00000137955	4154	3757	8072	6781	4604	4059	2454	2462	3789	4131	7639	7224	4971	4333	2727	2416
MSH4	ENSG00000057468	11	8	3	0	7	19	12	8	9	7	10	6	10	7	12	9
DENND1B	ENSG00000213047	62	73	480	342	460	407	1234	1065	46	70	434	396	547	475	1381	1193
EEF1A1P32	ENSG00000213046	1	0	1	0	0	0	0	0	1	0	0	0	0	0	0	0
FAM204BP	ENSG00000233040	0	0	1	0	0	0	1	1	1	0	1	0	1	1	0	0
CRB1	ENSG00000134376	9	1	0	0	2	2	1	0	2	9	2	1	6	2	0	1
MPL	ENSG00000117400	8	15	14	16	7	5	17	2	51	24	33	15	8	9	13	11
CDC20	ENSG00000117399	5669	5757	8817	9877	5255	6038	3136	3024	6273	5948	9246	10676	6485	7534	3381	3204
ELOVL1	ENSG00000066322	1595	1599	2741	3080	3289	4205	1631	1795	1667	1846	2837	3169	4195	4873	1874	1966
MED8	ENSG00000159479	746	744	693	813	1044	1054	679	763	820	913	829	1058	1183	1372	770	719
AMPD2	ENSG00000116337	2804	2750	1686	1727	2143	2329	1471	1368	2654	2578	1687	1839	2588	2544	1688	1451
ASPM	ENSG00000066279	12658	13710	12925	8675	11184	11472	8826	7821	8920	13139	13362	9534	14104	10696	9420	8311
FCF1P7	ENSG00000224727	5	1	8	3	6	2	2	1	1	2	1	4	6	17	3	5
MIR4677	ENSG00000265201	1	3	1	0	2	3	2	1	4	2	5	2	1	4	1	1
FABP7P1	ENSG00000226766	0	0	0	1	4	0	0	1	0	0	0	4	1	1	0	0
AKT3-IT1	ENSG00000228939	0	0	5	8	1	2	1	5	0	0	12	4	3	4	9	19
AKT3	ENSG00000117020	22	16	3886	3599	2220	2501	5119	5416	17	20	3947	3893	2693	2621	5988	5762
C1orf174	ENSG00000198912	949	1068	1052	1160	681	837	1066	951	1133	1080	1053	1168	886	1020	1033	866
IQGAP3	ENSG00000183856	4246	3926	8431	5382	6590	6365	6499	5378	3206	3724	8882	5489	8597	6668	7215	5673
NAXE	ENSG00000163382	3258	3307	1105	1399	918	1132	1445	1518	3407	3299	1091	1587	1143	1355	1554	1473
HAPLN2	ENSG00000132702	12	5	4	1	0	2	1	0	9	11	5	1	6	2	0	6
BCAN-AS1	ENSG00000272068	51	40	353	242	74	98	167	168	77	38	418	322	136	122	191	158
BCAN	ENSG00000132692	43	30	92	76	4	7	13	15	40	37	74	65	20	16	20	16
NES	ENSG00000132688	33036	30246	988	592	626	580	2058	1906	33452	31891	1118	653	821	689	2447	1825
CRABP2	ENSG00000143320	13555	13423	117	104	315	268	836	745	15238	14626	103	83	395	400	880	689
METTL25B	ENSG00000143303	1149	1116	667	620	847	809	905	734	1239	1154	676	655	1190	1035	1013	805
MRPL24	ENSG00000143314	2124	2344	2171	2515	1005	1312	1098	1116	2505	2338	2179	2956	1273	1708	1182	1054
PRCC	ENSG00000143294	4861	4921	2181	2372	1536	1805	1966	1745	5124	5534	2245	2770	1938	2229	1963	2028
MIR6500	ENSG00000275816	0	1	0	0	0	1	0	0	0	0	0	0	0	0	0	1
CFL1P2	ENSG00000213478	0	1	0	0	0	0	0	0	0	0	0	0	0	4	1	0
RNF11	ENSG00000123091	1542	1927	2336	2696	3117	3760	3267	3710	1520	1870	2422	3196	3326	4385	3879	4058
RNU6-877P	ENSG00000206595	0	1	0	0	0	0	0	0	1	0	1	1	0	0	0	0
RNU6-1281P	ENSG00000252032	0	0	0	0	0	0	0	1	0	0	0	0	0	0	0	0
TUBB8P11	ENSG00000234711	1	0	0	0	0	0	0	0	4	1	0	0	0	0	0	0
RNF223	ENSG00000237330	1	4	0	0	1	2	0	0	0	0	0	1	3	1	0	0
C1orf159	ENSG00000131591	796	767	466	528	634	469	737	558	968	695	462	577	694	626	881	698
TTC39A	ENSG00000085831	329	403	17	11	23	28	46	44	311	344	31	10	27	60	43	50
SAMD11	ENSG00000187634	795	775	5	0	87	91	269	242	865	693	9	17	106	124	357	257
MFSD14A	ENSG00000156875	84	84	40	72	46	71	70	70	55	71	62	63	76	53	60	61
SASS6	ENSG00000156876	1634	1809	818	747	927	1243	894	891	1417	1729	764	886	1315	1263	961	932
DBT	ENSG00000137992	1760	1980	1088	1138	1257	1452	1175	1165	1935	2258	1016	1391	1492	1604	1401	1282
RPL23AP90	ENSG00000271415	2	4	0	3	2	0	0	1	0	3	1	1	4	0	0	0
BRI3P1	ENSG00000225169	1	3	0	0	3	0	0	0	1	0	0	0	0	1	0	0
RTCA	ENSG00000137996	1617	1901	1496	1844	1779	2182	1118	1241	1761	2009	1476	2128	2137	2518	1317	1201
MIR553	ENSG00000207750	2	8	6	0	2	1	7	4	1	3	7	5	11	3	6	1
BRDT	ENSG00000137948	2	0	0	0	1	0	0	0	0	1	0	0	1	0	0	0
KHDRBS1	ENSG00000121774	12111	13063	8081	8403	5781	6611	6900	7461	12262	14144	8080	9491	6545	7920	7560	7756
TMEM39B	ENSG00000121775	690	718	894	1006	875	847	629	618	815	795	999	1090	1021	1104	742	698
MIR5585	ENSG00000266203	0	1	0	0	1	0	0	0	1	0	0	0	0	0	0	0
ENSG00000276493_Metazoa_SRP	ENSG00000276493	0	0	0	1	0	0	0	0	0	0	0	0	0	0	0	1
KPNA6	ENSG00000025800	4423	5098	4106	4173	3962	4835	4695	4247	4436	5559	4109	4564	5072	5817	5396	4788
CCDC28B	ENSG00000160050	475	462	88	68	270	241	565	497	605	531	106	85	330	331	555	548
LINC01160	ENSG00000231346	11	7	6	1	21	11	21	1	8	4	7	5	39	16	15	15
DDX20	ENSG00000064703	1718	1765	1179	1191	1594	1602	925	1021	1572	1785	1097	1373	1818	1789	1078	1046
RPL5	ENSG00000122406	35034	35991	39206	43072	13638	17260	16373	17733	38575	39410	38194	47532	17114	22114	18308	18052
DIPK1A	ENSG00000154511	580	709	249	281	936	1025	983	1037	438	731	216	327	999	1203	1036	1046
SNORA66	ENSG00000207523	39	30	45	30	22	17	7	6	34	30	45	38	30	30	14	16
MTF2	ENSG00000143033	3602	3846	1527	1414	1626	1713	1737	1738	3292	3897	1437	1737	1862	1906	2047	1820
SH2D5	ENSG00000189410	111	144	1034	1161	562	737	115	165	117	120	1153	1336	731	768	69	110
RNU7-200P	ENSG00000251914	0	0	1	2	0	0	0	0	0	1	0	1	0	2	0	0
MIR1256	ENSG00000221808	0	0	0	0	0	0	0	4	0	0	0	0	1	0	0	0
RPS15AP6	ENSG00000233072	1	0	2	1	4	7	2	0	0	0	0	0	1	12	0	1
HSPE1P27	ENSG00000235112	8	2	2	5	9	0	2	1	3	2	2	1	1	9	1	0
ECE1	ENSG00000117298	2941	2838	9452	8924	15973	15713	21294	18397	2627	3064	10072	9613	20242	17851	22735	18734
ECE1-AS1	ENSG00000231105	1	0	3	11	10	1	18	12	9	4	11	0	7	18	11	7
SUSD4	ENSG00000143502	0	0	26	23	47	55	5	12	1	0	26	19	22	24	14	10
LRRIQ3	ENSG00000162620	43	57	26	29	11	4	15	17	39	34	53	42	11	8	9	15
TNNI3K	ENSG00000116783	1	0	0	0	0	0	0	0	1	0	1	0	0	0	0	0
LRRC53	ENSG00000162621	0	0	0	0	0	0	0	0	2	0	0	0	0	0	0	0
ERICH3	ENSG00000178965	3	0	2	1	1	0	0	0	5	2	2	5	0	0	0	0
CRYZ	ENSG00000116791	1652	1743	2032	2079	1804	1979	691	783	1425	1679	1807	2301	2025	2120	714	735
TYW3	ENSG00000162623	2267	2498	1163	1289	1117	1345	861	852	2200	2801	1245	1537	1278	1722	993	920
FPGT-TNNI3K	ENSG00000259030	2	6	30	22	1	0	1	1	3	2	9	9	8	1	0	1
RNA5SP41	ENSG00000222952	1	0	0	0	0	0	0	0	0	0	1	0	0	0	0	0
RNA5SP18	ENSG00000212237	20	20	8	0	26	8	0	0	13	14	1	3	34	18	0	0
DUSP5P1	ENSG00000183929	55	32	4	1	59	48	0	0	22	47	10	1	64	43	0	0
OBSCN	ENSG00000154358	2941	2869	426	264	132	96	740	563	1997	2216	414	242	149	115	887	623
FAM91A2P	ENSG00000284842	0	0	0	0	0	0	0	0	0	0	0	0	0	0	2	0
RNU1-68P	ENSG00000275229	0	0	1	1	0	0	0	0	0	0	2	0	0	0	0	0
H3C13	ENSG00000183598	1	9	1	1	4	4	1	0	7	3	0	2	6	5	0	1
H2AC20	ENSG00000184260	58	28	8	8	10	4	3	8	46	42	10	4	16	6	1	10
H2AC21	ENSG00000184270	0	1	0	0	0	0	2	0	3	3	0	3	10	0	0	0
BOLA1	ENSG00000178096	369	412	26	86	104	141	364	305	525	447	43	84	173	221	310	280
SV2A	ENSG00000159164	2377	2398	1962	1932	2918	3097	1305	1329	2240	2332	1849	2162	3852	3589	1485	1402
SF3B4	ENSG00000143368	4850	4931	4206	5737	2684	3171	2532	2758	4776	5336	4302	5942	3041	3819	2882	2911
FCGR1A	ENSG00000150337	1	1	0	1	0	2	1	0	0	0	1	7	3	0	1	0
RPL34P6	ENSG00000231333	10	8	2	2	4	9	0	1	12	12	6	1	0	0	4	6
GPR25	ENSG00000170128	0	0	0	0	0	0	5	4	2	0	0	0	0	0	1	4
KIF21B	ENSG00000116852	56	73	214	379	9	16	438	411	35	73	268	392	16	6	489	440
TMEM9	ENSG00000116857	3973	4095	1974	2790	1233	1256	2351	2477	4392	4125	1841	3208	1673	1809	2662	2415
IGFN1	ENSG00000163395	484	398	10264	10847	143	153	1919	1792	399	388	10968	11938	245	150	2003	1959
NEDD8P1	ENSG00000226970	4	3	1	3	1	3	1	2	4	4	3	1	3	2	6	1
SAMD13	ENSG00000203943	24	23	39	18	17	10	32	30	25	23	40	9	19	4	30	51
RPL13AP11	ENSG00000229657	0	0	0	0	7	6	0	0	0	0	0	0	17	2	0	0
TMEM81	ENSG00000174529	89	81	54	73	54	64	91	94	130	147	78	105	69	100	103	124
MTR	ENSG00000116984	5972	6428	3186	2650	2877	2517	4920	4315	4912	6115	3467	3008	3694	2780	5786	5023
SRP9	ENSG00000143742	12151	13451	5677	6278	4725	5999	6759	7640	11990	14096	5202	7120	5429	7035	7636	7767
LEFTY3P	ENSG00000234112	1	0	1	0	0	0	1	1	0	3	0	0	0	0	0	0
TMEM63A	ENSG00000196187	1899	1899	945	910	2021	1731	2303	1773	1584	1638	1138	866	2508	2029	2402	1937
LEFTY1	ENSG00000243709	0	1	0	0	0	0	0	0	0	0	0	0	0	1	0	0
EPHX1	ENSG00000143819	2064	1845	167	205	882	1184	1509	1734	2156	2075	162	230	1156	1470	1650	1716
SRM	ENSG00000116649	3738	4147	1798	2637	2187	3001	1446	1701	4492	4148	1755	2822	2813	3593	1577	1711
EXOSC10	ENSG00000171824	4022	4114	3684	3471	3802	4363	3046	2596	3300	4047	3600	3477	5058	4671	3084	2906
SYF2	ENSG00000117614	1512	1336	2526	2449	1750	1869	1571	1665	1679	1547	2299	2742	2111	2537	1597	1607
RSRP1	ENSG00000117616	2632	2650	4503	2587	4299	4251	3670	2543	2666	2780	4286	2523	5405	4742	3738	2501
RHD	ENSG00000187010	4	8	45	31	48	62	61	39	6	8	58	42	83	76	102	93
TMEM50A	ENSG00000183726	2277	2424	4081	4775	4521	5101	4104	4482	2317	2659	4169	5028	5540	6522	4371	4358
MACO1	ENSG00000204178	825	749	1279	1323	1235	1365	1129	1140	833	966	1231	1351	1587	1659	1172	1045
TSEN15	ENSG00000198860	2683	2874	1511	1645	869	1039	1700	1707	2673	2847	1355	1690	1049	1171	1688	1921
LRRC71	ENSG00000160838	72	46	359	227	8	38	3	1	108	41	377	242	33	36	6	9
MIR765	ENSG00000211581	0	0	1	1	2	0	2	0	1	2	0	5	1	2	1	0
FMN2	ENSG00000155816	11	7	0	2	1255	1272	1426	1317	2	7	1	13	1405	1387	1601	1545
GREM2	ENSG00000180875	1	3	0	2	91	78	104	84	2	0	0	1	84	111	101	94
ADAMTSL4	ENSG00000143382	358	409	400	199	595	590	417	256	317	365	426	252	737	697	488	384
PTP4A2	ENSG00000184007	6134	6560	6156	6745	5719	7407	6732	7075	6476	7317	6074	8117	6963	8569	7831	7786
ZFYVE9	ENSG00000157077	1489	1618	1017	909	1737	2122	1376	1220	1168	1617	942	969	2234	2266	1460	1409
PDPN	ENSG00000162493	53	69	10804	10310	2	8	4882	4584	63	56	10810	11366	22	9	5236	4903
TMCO4	ENSG00000162542	248	259	598	587	882	992	769	903	245	244	587	599	1143	1177	1081	841
ADGRB2	ENSG00000121753	2125	2143	100	111	1192	1229	5634	4714	2002	1948	96	133	1376	1329	5988	4948
NTNG1	ENSG00000162631	3	6	2214	1460	999	1196	29	22	0	4	2256	1488	1219	1367	29	21
ANKRD65	ENSG00000235098	13	5	4	6	2	3	0	5	11	4	7	10	7	2	2	5
SNAP47	ENSG00000143740	1941	2025	809	760	909	956	1129	967	1884	2132	815	930	1050	1213	1140	1174
B4GALT2	ENSG00000117411	1920	1937	1568	2037	1876	2225	2370	2362	1994	2055	1763	2103	2267	2618	2458	2292
OLFML2B	ENSG00000162745	8	7	24	24	451	447	540	370	7	14	42	23	568	493	537	486
TTC24	ENSG00000187862	16	1	3	1	1	1	4	0	4	6	2	1	0	0	0	0
IL20	ENSG00000162891	0	0	0	0	0	0	1	2	0	0	0	0	6	0	1	1
DNASE2B	ENSG00000137976	0	0	0	0	0	0	0	0	0	0	1	0	0	0	0	1
OR2L2	ENSG00000203663	1	3	0	1	1	1	1	1	1	0	0	0	1	0	3	0
OR2M4	ENSG00000171180	0	0	1	0	0	0	0	0	0	0	0	0	0	0	0	0
TNFRSF14	ENSG00000157873	79	83	569	421	269	294	621	540	92	92	587	423	462	377	663	534
RBM15	ENSG00000162775	1114	1291	981	983	652	716	542	483	892	1311	1058	1093	925	757	703	544
JMJD4	ENSG00000081692	329	324	93	120	126	106	165	113	443	334	101	124	152	186	206	148
KLHDC7A	ENSG00000179023	0	1	0	0	7	2	5	10	0	1	0	0	3	0	6	1
MTX1	ENSG00000173171	384	387	223	266	155	189	160	155	363	383	170	247	224	225	166	148
ARL8A	ENSG00000143862	589	632	381	570	824	1028	1134	1310	599	684	467	476	1048	1118	1444	1470
GPR37L1	ENSG00000170075	2	6	1	0	7	1	64	43	5	1	2	2	3	0	80	58
SNX27	ENSG00000143376	4460	4918	1837	1887	1353	1478	1507	1342	4435	5425	2034	2072	1540	1781	1726	1603
CELF3	ENSG00000159409	7	7	8	12	3	2	0	1	15	11	4	2	3	1	3	2
RIIAD1	ENSG00000178796	0	0	1	0	0	1	0	0	0	1	0	0	0	0	4	0
MRPL9	ENSG00000143436	1938	2093	1845	2126	904	1149	896	825	2069	2176	1631	2197	1079	1327	883	824
OAZ3	ENSG00000143450	22	40	12	13	5	19	8	11	19	37	9	13	13	3	2	8
THEM5	ENSG00000196407	0	0	0	0	19	9	6	3	0	1	0	0	29	22	10	12
THEM4	ENSG00000159445	0	1	456	471	347	397	520	511	2	0	420	406	448	503	637	515
KRT8P28	ENSG00000223810	0	0	0	0	0	0	0	0	0	0	0	0	0	6	1	0
S100A10	ENSG00000197747	20	21	5252	5594	4571	5122	10483	11938	13	12	5429	6103	5407	6408	10676	11992
STIL	ENSG00000123473	2284	2643	2946	2673	2327	2461	1764	1711	2122	2641	2863	3011	2826	2793	1911	2013
KPLCE	ENSG00000198854	0	0	0	0	1	0	0	0	0	0	0	0	0	0	0	1
LCEP1	ENSG00000233819	0	0	1	0	0	0	0	0	0	0	0	0	0	0	0	0
LCE1F	ENSG00000240386	0	0	0	1	3	5	0	0	1	0	0	0	24	9	0	0
LCE1E	ENSG00000186226	1	2	1	0	4	1	0	0	1	0	0	1	1	0	0	0
NCDN	ENSG00000020129	3527	3282	1396	1743	2136	2350	1443	1463	3201	3576	1552	1720	3174	2770	1755	1627
TFAP2E	ENSG00000116819	66	38	41	51	122	105	35	18	52	33	55	60	170	132	55	42
HPDL	ENSG00000186603	38	31	4	0	25	17	14	14	14	27	15	3	25	36	3	17
OR2L5	ENSG00000197454	0	0	0	0	0	0	0	0	4	0	0	0	0	0	0	0
SELENON	ENSG00000162430	4024	3729	1884	1685	2139	2670	3225	3486	3522	3977	2114	1945	2813	2934	3707	3735
MAB21L3	ENSG00000173212	0	0	3	1	8	6	2	6	0	0	2	12	11	11	16	2
NFASC	ENSG00000163531	3	2	5	1	749	825	0	1	0	2	2	2	928	768	0	1
CNTN2	ENSG00000184144	2	5	3	0	9	0	0	0	10	10	4	1	5	0	1	2
SYPL2	ENSG00000143028	61	49	1	0	141	147	4	1	61	52	1	1	165	207	0	18
CCSAP	ENSG00000154429	1594	1844	308	298	654	777	1169	1147	1393	1906	278	275	834	771	1237	1224
ACTA1	ENSG00000143632	7	8	0	0	0	0	1	4	15	12	0	5	0	0	2	4
ZFP69	ENSG00000187815	237	230	160	147	209	178	205	191	269	282	152	145	207	233	243	183
ZNF684	ENSG00000117010	96	139	114	113	178	203	133	135	134	142	128	107	230	240	205	144
DNAJC8P4	ENSG00000229820	5	1	2	1	8	5	2	2	5	5	4	1	2	2	7	2
RNU6ATAC27P	ENSG00000221216	0	3	0	3	0	1	2	3	3	0	1	5	2	6	13	6
SNHG3	ENSG00000242125	3622	3483	4609	3541	2478	2001	1100	963	3935	3443	4316	3761	2802	2616	1098	938
SNORA73B	ENSG00000200087	111	82	173	134	126	118	53	47	124	120	180	138	113	128	32	16
PRDX3P2	ENSG00000231468	8	6	6	5	27	6	12	22	17	9	18	13	15	4	32	34
TRNAU1AP	ENSG00000180098	713	806	540	549	699	722	780	759	892	877	570	549	944	913	945	772
RAB42	ENSG00000188060	10	8	7	25	44	46	675	660	4	1	11	15	57	35	734	681
AMY2A	ENSG00000243480	0	0	0	0	0	0	0	1	1	0	0	0	0	0	0	0
CDK18	ENSG00000117266	988	978	115	107	66	94	2792	2504	996	947	169	106	115	88	3043	2547
GOLT1A	ENSG00000174567	0	0	5	0	10	9	23	24	0	0	4	1	16	20	43	40
RPL21P19	ENSG00000219133	1	1	1	2	1	5	1	4	7	0	5	7	1	0	4	2
LINC00628	ENSG00000280924	0	0	16	27	1	0	4	5	0	0	26	32	1	1	4	0
RNA5SP74	ENSG00000200408	0	0	0	0	4	0	0	0	0	0	0	0	0	0	0	0
UBA5P1	ENSG00000236636	0	2	0	0	0	0	0	0	1	1	3	0	0	3	1	0
RPL12P45	ENSG00000233940	0	0	0	0	0	1	0	0	0	0	0	0	0	0	0	0
EFCAB14P1	ENSG00000228348	1	0	0	0	0	0	0	1	3	1	0	2	0	0	3	0
ENSG00000201868_Y_RNA	ENSG00000201868	3	0	0	0	0	0	2	0	6	0	0	0	0	0	0	0
RN7SL503P	ENSG00000240374	0	1	1	0	0	0	0	0	4	2	0	0	0	0	1	0
ENSG00000201542_SNORA62	ENSG00000201542	0	0	0	0	0	0	0	0	0	0	0	0	0	0	1	0
C1orf146	ENSG00000203910	3	13	10	3	0	3	0	6	15	4	6	4	9	6	2	3
ACTBP12	ENSG00000233125	4	0	0	0	0	0	0	0	0	0	0	0	0	0	0	0
GLMN	ENSG00000174842	1291	1307	679	639	749	840	521	519	1312	1366	653	736	846	882	641	562
RPAP2	ENSG00000122484	1950	2299	1005	1245	1511	1575	1285	1188	1884	2188	1173	1320	1944	1648	1312	1185
RN7SL824P	ENSG00000242764	0	0	0	0	0	0	0	0	1	0	0	0	0	0	0	0
HMGB3P9	ENSG00000229992	0	0	0	0	1	2	0	0	0	1	0	0	0	0	0	0
RNU4-59P	ENSG00000201317	0	0	0	0	0	0	0	0	0	1	0	0	0	0	0	0
H3P3	ENSG00000234202	0	0	0	0	0	0	0	0	0	0	0	0	2	0	0	0
CCNJP2	ENSG00000223896	0	8	5	0	1	0	0	0	1	1	4	0	4	2	1	0
OR6K1P	ENSG00000231237	0	0	0	0	0	0	0	1	0	0	0	0	0	0	0	0
MNDA	ENSG00000163563	0	0	0	0	0	1	0	0	0	0	0	0	0	0	0	0
TRIM58	ENSG00000162722	0	0	0	0	188	327	0	0	0	0	0	0	234	318	0	0
OR2W3	ENSG00000238243	0	0	0	0	12	14	0	0	0	0	0	0	7	9	0	0
OR2X1P	ENSG00000224830	1	0	0	0	0	0	0	0	0	0	0	0	0	0	0	0
ZSCAN20	ENSG00000121903	516	603	553	558	671	627	656	503	346	600	450	458	848	599	676	575
OR2M1P	ENSG00000177233	0	0	0	0	0	0	0	0	0	0	1	0	0	0	0	0
CYCSP53	ENSG00000234333	0	0	0	0	0	0	0	0	2	0	0	0	0	0	0	0
MYOC	ENSG00000034971	0	8	0	6	1	0	0	0	1	1	0	0	4	5	0	0
GABRD	ENSG00000187730	7	17	0	0	1	0	0	0	13	20	0	0	0	0	0	0
ZBTB17	ENSG00000116809	1081	1039	997	1100	1216	1318	1294	1145	1099	969	1114	1306	1664	1509	1460	1189
TBC1D3P6	ENSG00000224966	0	0	0	0	1	0	0	0	0	0	0	0	0	0	0	0
SRARP	ENSG00000183888	0	0	0	0	0	0	0	0	1	0	0	0	0	0	0	0
HSPB7	ENSG00000173641	8	9	0	0	6	1	2	5	15	20	0	0	1	5	2	4
CLCNKA	ENSG00000186510	15	2	0	0	0	2	4	0	12	11	0	1	1	4	2	2
FAM131C	ENSG00000185519	30	3	15	20	6	2	0	0	5	15	10	18	2	2	1	3
OR2T8	ENSG00000177462	0	0	0	0	19	18	7	3	0	0	0	0	20	14	12	6
ZBTB2P1	ENSG00000278480	0	0	1	1	1	0	3	1	1	0	2	6	4	3	1	0
EFHD2	ENSG00000142634	1378	1517	6824	9110	2662	2775	2402	2470	1520	1492	8101	10820	3137	3497	2629	2505
CTRC	ENSG00000162438	0	1	4	0	3	1	4	4	1	0	6	2	2	4	7	3
OR6F1	ENSG00000169214	0	0	0	0	0	0	0	0	0	0	0	0	4	1	0	0
OR14K1	ENSG00000153230	0	0	0	0	7	0	0	0	0	0	0	0	0	1	0	0
OR9H1P	ENSG00000228336	2	0	0	0	0	0	0	0	0	0	0	0	0	0	0	0
OR2T33	ENSG00000177212	1	0	0	0	0	10	0	0	0	0	0	0	3	0	0	0
ZBTB8A	ENSG00000160062	479	522	167	185	281	306	510	423	577	621	154	192	305	346	608	514
ZBTB8OS	ENSG00000176261	1013	989	650	861	584	698	613	603	1180	1058	671	893	801	912	744	668
NRAS	ENSG00000213281	3740	4009	4592	4756	3248	3764	3217	3489	3197	4173	4409	5444	3665	4185	3662	3855
RNY1P13	ENSG00000201900	7	9	19	2	11	4	5	2	10	6	6	12	9	10	12	1
SIKE1	ENSG00000052723	2483	2818	2249	2125	1829	2042	2043	2078	1940	2893	2217	2459	2263	2168	2275	2199
CICP27	ENSG00000233750	1	1	1	2	2	1	4	1	7	7	3	2	10	1	2	0
RNU6-1100P	ENSG00000222623	0	0	0	0	0	0	0	0	0	4	0	0	0	0	0	0
OR1C1	ENSG00000221888	0	0	0	0	0	0	0	0	1	0	0	0	0	0	0	0
OR2M3	ENSG00000228198	0	0	0	0	0	0	0	0	1	0	0	0	0	3	0	0
OR2T10	ENSG00000184022	2	0	1	0	0	0	0	0	0	0	0	0	0	0	0	0
OR10Z1	ENSG00000198967	0	0	0	0	0	0	0	0	1	0	0	0	0	0	0	0
SPTA1	ENSG00000163554	0	0	0	0	3	5	4	0	3	0	0	0	6	3	1	0
ZRANB2	ENSG00000132485	5612	5751	9014	7963	6999	6985	5641	4863	4844	5805	8353	8675	8392	8002	6119	5134
MIR186	ENSG00000207721	30	33	85	46	82	67	87	59	29	40	82	57	115	61	74	71
CERS2	ENSG00000143418	3769	3943	2646	3219	2453	2711	2286	2449	3229	4059	2752	3557	3112	3337	2483	2440
ANXA9	ENSG00000143412	196	180	59	46	128	88	102	109	253	192	64	73	163	175	140	120
PRUNE1	ENSG00000143363	1611	1832	560	409	462	402	686	794	1524	1763	515	572	517	466	844	769
RNU6-884P	ENSG00000200759	1	0	0	0	1	1	0	0	0	0	0	2	0	1	1	0
BNIPL	ENSG00000163141	37	47	21	3	54	37	7	24	75	76	28	6	91	92	14	18
C1orf56	ENSG00000143443	369	357	82	67	104	111	126	177	376	327	103	121	177	158	161	116
CDC42SE1	ENSG00000197622	6099	6204	5485	5703	3923	3844	4663	4272	5227	6295	5682	5882	4652	4412	5114	4191
MLLT11	ENSG00000213190	1598	1641	174	408	1053	1516	708	819	1772	1883	143	449	1180	1753	692	824
IER5	ENSG00000162783	920	991	3098	3719	2668	2740	3638	3604	973	860	3599	3862	3256	3158	4086	3552
SLC25A44	ENSG00000160785	1320	1466	1218	1310	1271	1471	1313	1361	1328	1591	1236	1548	1576	1738	1392	1414
FH	ENSG00000091483	4563	4795	2562	2749	2532	2930	3024	3238	4666	5122	2517	3019	3238	3499	3505	3395
KMO	ENSG00000117009	7	0	2	3	0	11	16	11	7	2	4	4	2	1	7	10
OPN3	ENSG00000054277	69	53	60	59	5	6	137	143	51	57	60	48	6	3	148	149
CHML	ENSG00000203668	2387	2615	3661	3533	1101	1100	2491	2481	1625	2635	3356	3769	1446	1234	2859	2492
ATAD3A	ENSG00000197785	2341	2322	1916	2344	2122	2332	1412	1327	2701	2251	2009	2559	2748	3103	1535	1483
SSU72	ENSG00000160075	4952	5052	2342	3013	2859	3426	2252	2388	5968	5202	2588	3313	3289	4531	2379	2432
MIB2	ENSG00000197530	1120	1119	930	788	2031	1603	2170	1848	1343	912	1256	856	2362	1999	2457	2166
BCL9	ENSG00000116128	4848	4841	1210	1125	382	378	972	988	4082	5012	1192	1268	527	402	1260	1060
RPL6P3	ENSG00000229022	1	0	0	1	0	1	0	1	2	0	0	1	1	0	0	1
EXO1	ENSG00000174371	2476	2832	1423	1455	1231	1313	1342	1251	2214	2960	1420	1509	1359	1396	1350	1358
RPL23AP20	ENSG00000235990	3	7	2	0	1	0	0	0	3	4	1	1	5	6	1	0
CFL1P4	ENSG00000213026	0	0	1	0	1	1	0	0	0	0	0	0	0	0	0	2
MAP1LC3C	ENSG00000197769	0	6	1	0	1	2	25	27	0	0	0	1	2	7	31	32
WDR64	ENSG00000162843	1	0	1	0	0	0	0	0	2	0	0	0	0	0	4	1
MIR3117	ENSG00000264720	0	0	0	0	0	1	0	0	0	0	0	0	0	0	1	0
DYNLT5	ENSG00000152760	0	0	0	0	0	0	0	2	0	0	0	0	0	0	1	2
DNAI4	ENSG00000152763	95	134	81	96	105	131	23	15	112	126	88	78	162	133	29	21
SGIP1	ENSG00000118473	2	0	2	1	358	353	27	21	0	0	2	0	456	335	28	26
CNIH3-AS1	ENSG00000229400	0	0	0	0	1	1	1	3	0	0	0	0	7	0	3	0
LBR	ENSG00000143815	9204	10506	4438	3809	2838	3350	3824	3809	7783	10389	4188	4244	3582	3599	4121	4157
DNAH14	ENSG00000185842	1339	1489	291	251	222	288	329	365	1209	1490	254	274	210	350	370	323
DCDC2B	ENSG00000222046	48	9	16	9	40	18	44	25	34	26	6	7	37	24	26	48
DYRK3	ENSG00000143479	1977	2275	1056	1076	1549	1748	659	610	1853	2433	1000	1261	1861	1955	645	677
TNFSF18	ENSG00000120337	0	0	1	0	15	8	12	4	0	0	0	0	13	15	16	10
MAP10	ENSG00000212916	0	0	0	0	1	2	0	0	0	0	0	0	0	1	0	0
PLPPR4	ENSG00000117600	36	31	0	0	124	99	1	2	17	25	0	0	170	84	0	4
TRIM67	ENSG00000119283	7	2	9	0	0	1	4	19	9	6	1	1	0	0	6	10
FPGT	ENSG00000254685	508	546	458	439	287	303	405	364	450	563	367	458	358	339	430	330
INSL5	ENSG00000172410	0	0	0	0	1	0	0	0	0	0	0	0	0	0	0	0
ZNF124	ENSG00000196418	619	614	139	153	173	210	123	166	545	614	236	186	193	240	200	170
FAM72C	ENSG00000263513	118	92	212	153	129	104	22	46	97	96	215	202	144	118	29	45
SLC2A7	ENSG00000197241	1	2	0	0	0	0	0	0	1	0	0	0	0	0	0	0
LINC01772	ENSG00000226029	80	51	87	35	46	48	75	56	66	54	78	34	79	75	115	72
RNU1-1	ENSG00000206652	1	0	0	0	1	0	1	0	0	0	1	0	0	0	0	0
PDE4DIPP8	ENSG00000225710	0	0	0	0	0	1	0	0	0	0	0	0	0	1	0	1
RNU1-3	ENSG00000207513	0	0	0	0	0	0	0	0	0	2	0	0	0	0	0	0
LDLRAD2	ENSG00000187942	4	6	6	0	33	49	129	83	7	9	5	4	40	41	107	95
HSPG2	ENSG00000142798	2600	2390	4421	2866	17428	16662	42759	30738	1615	1951	5358	2949	23271	14774	47299	34719
RPL21P29	ENSG00000232037	0	0	0	0	0	0	0	0	0	0	0	0	4	1	0	0
RNU6-1022P	ENSG00000201919	0	0	0	0	0	0	0	0	1	0	0	0	0	0	0	0
CELA3A	ENSG00000142789	0	1	0	0	0	0	0	0	1	0	0	0	0	0	0	0
LINC00339	ENSG00000218510	159	186	62	58	44	24	67	85	175	177	70	26	60	32	99	80
CDC42-AS1	ENSG00000285752	49	37	16	10	16	21	23	11	36	57	27	6	16	12	44	17
CDC42-IT1	ENSG00000230068	3	3	9	1	7	1	1	1	1	0	11	1	5	12	4	10
MPHOSPH6P1	ENSG00000271428	1	5	10	4	4	0	0	1	4	2	6	2	0	1	1	8
WNT4	ENSG00000162552	3	3	3	4	20	12	22	8	3	1	2	7	18	23	26	19
AVPR1B	ENSG00000198049	0	0	0	0	0	0	0	0	1	0	0	0	0	0	0	0
RPL22P4	ENSG00000225483	1	0	3	0	0	3	0	0	0	0	0	1	5	0	0	0
FAM72A	ENSG00000196550	419	591	376	327	231	228	120	127	382	555	291	393	281	285	127	109
SRGAP2	ENSG00000266028	3999	3950	3228	2556	3001	3178	4616	4252	3211	3969	3565	2756	3943	3271	5138	4454
IKBKE	ENSG00000263528	647	565	273	446	632	704	1591	1398	577	562	348	448	913	752	1853	1448
MIR6769B	ENSG00000278465	0	0	1	0	0	0	0	1	0	0	0	0	0	0	0	0
IKBKE-AS1	ENSG00000162888	12	12	6	7	19	34	55	36	15	13	6	1	34	19	50	57
RASSF5	ENSG00000266094	58	46	30	26	168	188	556	464	43	74	18	46	201	186	457	446
RPL7AP20	ENSG00000234981	0	0	0	1	4	0	6	1	0	1	0	0	2	1	2	4
EIF2D	ENSG00000143486	3345	3372	1628	1793	1542	1637	2143	1996	3418	3656	1707	1829	1817	2020	2377	2082
CROCC	ENSG00000058453	1570	1610	536	477	1018	821	1515	1266	1654	1230	738	550	1168	913	1700	1311
RNU1-4	ENSG00000207389	0	0	0	1	0	0	0	0	0	0	0	0	0	0	0	0
VASH2	ENSG00000143494	649	629	32	29	33	45	209	162	504	636	17	12	45	32	191	182
CYB5RL	ENSG00000215883	269	230	544	412	458	493	601	574	251	248	505	485	580	502	651	631
ATXN7L2	ENSG00000162650	529	485	184	209	435	325	251	207	503	473	182	195	498	491	211	196
CENPL	ENSG00000120334	1021	1051	1210	1227	765	777	574	680	954	1058	1243	1372	769	842	636	694
ZNF496	ENSG00000162714	4961	5126	1944	1974	1398	1560	2520	2296	4755	4793	2251	2058	1880	1771	3090	2279
RABGAP1L	ENSG00000152061	1254	1553	1536	1435	552	685	1148	1289	1024	1522	1560	1430	706	763	1260	1360
AMPD1	ENSG00000116748	0	0	0	1	6	1	0	0	1	2	1	0	0	0	0	0
UBE2U	ENSG00000177414	0	0	0	0	1	0	8	1	0	0	0	0	0	0	5	5
CD101	ENSG00000134256	18	16	0	5	20	31	24	28	7	28	11	1	7	15	42	19
LCE1C	ENSG00000197084	0	5	0	0	4	10	0	0	0	1	0	0	6	3	0	0
H3-7	ENSG00000273213	0	1	1	0	169	186	23	27	0	0	0	0	220	190	44	23
NPL	ENSG00000135838	629	638	19	1	5	11	5	2	601	719	1	9	12	8	1	7
RCC1	ENSG00000180198	5148	5183	4311	5414	2542	3066	2848	2723	4891	5442	4390	5643	3171	3647	2986	2683
HMGN3P1	ENSG00000183586	4	9	1	0	0	0	1	0	0	1	0	1	0	0	0	1
CRNN	ENSG00000143536	0	2	0	0	2	10	1	0	0	0	0	0	10	4	1	0
LCE5A	ENSG00000186207	1	4	0	0	9	1	0	0	4	3	0	0	2	8	3	0
CRCT1	ENSG00000169509	0	0	0	0	4	0	0	0	0	0	0	0	0	0	0	0
TEKT2	ENSG00000092850	8	5	0	0	1	4	14	2	5	2	1	3	3	3	10	10
ADPRS	ENSG00000116863	842	878	815	1068	1528	1579	1383	1353	828	850	834	1058	1975	2031	1454	1354
COL8A2	ENSG00000171812	3	1	5	6	94	71	177	153	4	5	12	19	103	74	285	190
TRAPPC3	ENSG00000054116	2122	2207	1952	2295	2005	2342	2008	2064	2248	2406	1906	2573	2411	2876	2271	2246
MAP7D1	ENSG00000116871	6022	6415	5911	7370	8314	8789	9742	9660	6927	6199	7417	8139	10812	10884	10862	10045
RN7SL131P	ENSG00000264592	0	0	0	0	0	0	0	0	0	0	1	0	0	0	0	0
UBE2V2P4	ENSG00000231849	0	0	0	0	0	2	0	0	0	1	1	1	1	1	0	0
ZNF362	ENSG00000160094	1451	1579	227	301	583	609	1147	1174	1578	1571	304	321	651	627	1250	1135
A3GALT2	ENSG00000184389	0	0	0	1	3	2	1	1	2	2	2	1	6	2	2	0
MIR3605	ENSG00000284154	1	1	7	4	5	4	9	6	1	2	10	3	29	12	5	5
RN7SKP16	ENSG00000222112	8	19	77	22	47	37	44	37	11	8	61	67	76	35	68	56
S100A6	ENSG00000197956	9	20	8093	8853	9235	11110	9983	10391	18	22	8094	9654	10900	14963	9986	10325
S100A4	ENSG00000196154	4589	4503	24	20	183	207	129	87	5611	4708	26	42	178	219	117	125
S100A3	ENSG00000188015	54	36	19	4	32	48	69	48	78	46	9	25	70	72	88	81
S100A2	ENSG00000196754	60	39	204	301	175	133	417	446	45	34	196	277	213	223	444	468
S100A16	ENSG00000188643	29	31	16222	17836	7477	9116	4116	4292	41	27	16083	18663	8751	11199	4454	4285
S100A14	ENSG00000189334	1	3	32	21	18	18	2	3	4	3	36	27	10	23	9	2
S100A1	ENSG00000160678	94	92	34	36	46	36	35	13	113	112	47	22	55	36	39	25
SNAPIN	ENSG00000143553	1117	1173	679	746	511	443	830	930	1224	1248	700	672	530	643	771	914
SH3D21	ENSG00000214193	4180	3604	515	320	1363	1107	488	405	4029	3222	667	357	1677	1193	711	433
STK40	ENSG00000196182	2424	2452	3981	4083	1244	1409	2875	2941	2332	2531	4528	4517	1622	1761	3173	3125
LSM10	ENSG00000181817	904	904	698	876	592	776	504	567	1009	976	584	981	726	918	463	540
RNU4-27P	ENSG00000222821	0	1	0	0	0	0	0	0	0	0	0	0	0	0	0	0
OSCP1	ENSG00000116885	131	123	75	44	113	135	85	83	168	167	64	83	168	174	110	115
SNORA63C	ENSG00000201448	3	3	1	1	0	4	1	0	3	10	6	5	1	3	0	2
MRPS15	ENSG00000116898	2712	2866	1761	2246	1550	1904	1396	1594	3197	3062	1831	2585	1934	2495	1506	1547
ASCL5	ENSG00000232237	1	6	4	7	0	2	10	5	1	0	2	9	2	0	0	1
LINC02816	ENSG00000225857	6	2	1	0	0	1	1	0	4	10	2	2	2	3	0	1
KIAA1614-AS1	ENSG00000232586	6	13	1	1	6	2	5	6	3	8	4	0	10	1	9	0
STX6	ENSG00000135823	2713	2836	1223	1431	1095	1299	1844	1972	2346	2685	1241	1538	1295	1317	2116	2042
MR1	ENSG00000153029	365	430	393	339	1163	1383	1935	1833	321	415	393	434	1448	1572	2074	1840
TMED5	ENSG00000117500	4417	5033	3219	3633	4246	5408	3111	3510	3735	5381	2785	4131	5070	5988	3625	3559
RPL36AP11	ENSG00000237003	0	0	2	0	1	0	0	0	0	0	0	0	1	4	0	0
CCDC18	ENSG00000122483	1674	1835	1933	1617	2010	1924	1394	1293	1769	1887	1834	1991	2527	2454	1549	1294
TMEM269	ENSG00000274386	19	20	5	11	22	15	1	4	14	30	9	9	24	25	4	3
SVBP	ENSG00000177868	248	244	136	129	69	145	103	140	297	259	107	134	125	116	141	161
GORAB	ENSG00000120370	835	843	1369	1061	945	950	1222	1021	846	815	1401	1159	1245	1087	1317	1006
RNU6-514P	ENSG00000206935	0	1	12	0	6	0	3	5	1	1	0	0	2	0	1	1
RNU6-135P	ENSG00000252578	1	1	0	1	1	0	1	1	1	5	2	2	0	2	0	3
KDM1A	ENSG00000004487	10419	10322	5433	5367	5016	5450	5191	5038	10311	11309	5657	5623	5974	6283	5458	5146
LCE1B	ENSG00000196734	0	0	0	0	0	2	0	0	0	0	0	0	1	2	0	0
IVL	ENSG00000163207	0	0	3	2	1	0	0	0	4	0	0	0	0	1	0	0
SPRR2D	ENSG00000163216	0	0	0	7	0	0	0	0	0	0	0	3	0	0	0	0
SPRR2G	ENSG00000159516	0	0	0	1	0	0	0	0	0	0	0	0	0	0	0	0
CADM3	ENSG00000162706	0	0	0	0	1	1	0	0	0	0	0	0	4	1	0	0
FCER1A	ENSG00000179639	0	0	0	0	0	0	0	0	0	0	0	0	4	0	0	0
MYOM3	ENSG00000142661	2	0	113	97	3	9	19	15	3	5	131	125	7	5	11	14
IL22RA1	ENSG00000142677	3	0	0	4	78	72	197	188	10	3	8	1	65	92	233	224
IFNLR1	ENSG00000185436	108	110	0	5	110	143	614	615	105	99	6	0	185	173	675	643
ELF3	ENSG00000163435	26	30	2	2	5	0	1091	826	38	48	6	1	4	6	1254	842
LGR6	ENSG00000133067	0	0	0	0	1	0	218	120	0	1	0	0	0	0	202	126
SIPA1L2	ENSG00000116991	1	0	109	91	301	319	944	919	0	1	147	98	468	294	1074	909
SRSF4	ENSG00000116350	6656	6326	6006	5365	7410	7442	6921	6315	7330	6946	6372	5723	9922	9623	7980	7053
MROH9	ENSG00000117501	0	0	0	0	0	1	0	0	1	0	0	0	1	2	7	0
FMO3	ENSG00000007933	1	0	0	0	7	1	14	12	2	0	0	1	6	6	12	13
FMO2	ENSG00000094963	1	0	0	0	0	0	0	0	2	1	0	1	0	2	0	1
PEAR1	ENSG00000187800	10	6	13166	8176	1798	1470	238	231	12	3	13641	8167	2116	1908	298	190
SMU1P1	ENSG00000237842	8	3	1	2	2	4	5	2	4	8	12	6	2	7	2	2
KRT8P45	ENSG00000224520	8	15	12	18	6	0	19	7	12	18	15	16	1	0	21	24
ETV3L	ENSG00000253831	1	0	0	2	1	1	0	0	2	2	0	4	0	0	0	0
ETV3	ENSG00000117036	1242	1333	1974	2138	947	1035	1261	1204	1051	1497	2039	2387	1205	1213	1340	1295
CYCSP52	ENSG00000235700	0	3	6	6	6	0	3	0	1	2	8	4	5	7	4	2
NUCKS1P1	ENSG00000232864	1	0	0	0	0	0	2	0	2	1	0	0	0	0	0	0
BTF3P9	ENSG00000224834	0	0	3	0	0	0	0	0	1	0	0	1	0	2	0	0
C1orf94	ENSG00000142698	0	0	0	0	1	0	0	0	0	0	0	0	0	1	0	0
CSMD2	ENSG00000121904	1	1	0	0	794	838	217	242	2	2	3	0	1089	837	242	270
PBXIP1	ENSG00000163346	1036	981	1657	1198	1939	1903	2469	2052	1098	1054	1584	1363	2818	2306	2960	2355
ENSG00000268154_Metazoa_SRP	ENSG00000268154	7	5	0	0	0	0	0	0	4	2	0	1	2	1	0	1
PYGO2	ENSG00000163348	3537	3524	1531	1527	1196	1233	1866	1685	3644	3648	1647	1715	1519	1575	1992	1794
PYGO2-AS1	ENSG00000271380	2	12	0	0	0	1	3	3	5	2	3	0	1	1	0	5
SHC1	ENSG00000160691	11621	12157	5695	6307	10650	12312	8657	8426	9756	12116	5937	6368	12776	13202	9084	8443
CKS1B	ENSG00000173207	6098	6254	4291	4752	2023	2167	1904	2230	6698	6751	4189	5490	2331	2920	2010	2130
MIR4258	ENSG00000264349	52	58	58	22	16	12	32	18	54	76	45	27	26	7	9	15
FLAD1	ENSG00000160688	2613	2806	1308	1332	1016	1236	673	636	2796	2857	1290	1596	1362	1505	786	674
ZBTB7B	ENSG00000160685	2036	2173	1213	1281	1212	1199	2019	1812	2146	2136	1263	1412	1364	1329	2154	1801
DCST2	ENSG00000163354	24	31	5	4	24	31	61	33	36	31	15	2	34	11	69	40
DCST1	ENSG00000163357	46	55	26	17	32	25	19	11	45	30	16	17	26	7	23	27
ADAM15	ENSG00000143537	5384	5268	4823	5415	4134	4154	5453	4957	5499	5793	5290	6054	4898	5197	5786	5133
MTMR11	ENSG00000014914	1286	1172	814	517	1375	1198	1092	912	1020	1254	786	498	1445	1351	1004	960
OTUD7B	ENSG00000264522	2414	2403	2179	2142	1364	1565	2339	2200	2140	2388	2176	2409	1886	1743	2459	2356
RPL6P31	ENSG00000223945	22	4	8	0	0	4	6	5	21	20	4	4	11	5	9	3
FAM72D	ENSG00000215784	197	238	365	367	141	120	23	64	169	218	318	392	148	138	72	57
ANKRD35	ENSG00000198483	1	1	1	0	73	59	0	1	4	0	3	0	87	89	0	0
ITGA10	ENSG00000143127	44	66	109	78	119	140	366	352	49	42	120	39	179	158	378	363
PEX11B	ENSG00000131779	672	696	863	728	562	591	794	779	606	719	803	826	704	763	780	821
LIX1L	ENSG00000271601	1861	1855	1426	1442	910	959	1097	1107	1646	2002	1500	1701	972	1316	1290	1287
ANKRD34A	ENSG00000272031	389	456	57	81	154	170	34	56	459	405	84	61	170	157	70	32
POLR3GL	ENSG00000121851	260	212	556	500	302	342	389	387	372	281	539	609	383	508	386	328
TXNIP	ENSG00000265972	597	532	1277	726	7992	8267	7630	6750	457	493	1258	837	9344	9593	7824	7023
HJV	ENSG00000168509	0	0	0	0	6	2	0	0	0	0	0	0	1	0	0	1
NBPF10	ENSG00000271425	241	239	2144	1463	569	585	687	619	182	211	2329	1725	777	712	845	703
TEX46	ENSG00000227868	6	7	3	0	3	5	0	0	9	3	1	0	0	2	0	0
RNU6-723P	ENSG00000206700	0	0	0	0	0	0	0	0	0	2	0	0	0	0	0	0
BEND5	ENSG00000162373	0	0	0	0	0	1	0	0	1	0	0	0	0	0	0	0
ZNF859P	ENSG00000215887	0	0	0	0	0	0	0	0	1	0	0	0	0	0	0	0
C1orf185	ENSG00000204006	0	0	0	0	0	0	0	0	0	0	0	0	1	0	3	1
ROR1	ENSG00000185483	5	0	119	137	445	461	1277	1372	0	2	149	128	561	459	1485	1488
CFL1P3	ENSG00000228056	0	0	0	0	0	0	7	2	1	0	0	0	0	0	0	1
PFN1P1	ENSG00000233328	77	69	60	48	37	42	78	74	109	67	55	68	32	61	87	114
RPL4P3	ENSG00000230364	6	5	1	0	0	0	0	0	7	4	6	4	2	1	1	2
VAMP4	ENSG00000117533	747	823	1426	1042	594	621	715	720	633	798	1240	1110	750	674	823	821
RNVU1-15	ENSG00000207205	1	0	12	0	0	2	1	0	0	0	2	0	1	0	0	3
PFN1P6	ENSG00000227212	14	6	56	34	24	25	30	32	8	5	63	25	51	31	40	34
RNVU1-26	ENSG00000275291	2	4	0	0	3	0	0	0	3	0	0	0	0	0	0	0
RNVU1-2A	ENSG00000278099	0	0	2	2	1	0	0	0	0	0	0	0	0	0	0	0
RNVU1-28	ENSG00000277918	0	0	0	0	0	0	1	0	0	0	1	0	0	1	0	1
CFAP74	ENSG00000142609	24	19	1	1	2	1	0	0	13	7	5	0	5	6	1	0
NOTCH2NLC	ENSG00000286219	258	219	530	362	195	204	270	258	218	180	504	418	270	199	340	254
MIR4424	ENSG00000266417	0	2	0	0	0	0	0	0	0	0	0	0	0	0	0	0
RALGPS2-AS1	ENSG00000273062	20	22	20	19	16	5	11	9	19	6	6	8	7	12	15	14
RALGPS2	ENSG00000116191	4055	4519	3974	3074	1961	2277	3078	3305	3272	4730	4042	3670	2236	2330	3251	3279
PTPN2P1	ENSG00000228196	2	1	5	1	1	5	0	2	1	3	2	1	0	3	4	3
ENSG00000201791_SNORA63	ENSG00000201791	2	0	0	0	0	0	0	0	0	0	0	0	0	0	0	0
ANGPTL1	ENSG00000116194	27	8	10	8	303	310	9	7	5	26	21	12	462	312	7	19
FHAD1	ENSG00000142621	8	7	20	25	11	13	16	10	7	3	19	20	16	10	1	4
EIF4G3	ENSG00000075151	5661	6026	8656	7776	6978	7632	6872	6546	4471	6084	8870	8168	8700	7959	7476	7018
ITPKB	ENSG00000143772	1068	1087	403	458	521	556	1216	1017	995	1033	428	523	611	584	1534	1135
S100A11	ENSG00000163191	2242	2121	5177	6523	5488	6842	7681	8102	2367	2497	5456	7294	6265	8015	7736	8550
HRNR	ENSG00000197915	72	88	0	5	61	35	1	6	60	88	1	1	81	32	6	7
NBPF15	ENSG00000266338	1793	1534	4899	3342	2549	2575	3099	2374	1588	1616	4653	3617	3417	3131	3207	2536
PIGV	ENSG00000060642	495	506	518	486	368	421	686	533	570	531	522	600	354	487	573	608
RN7SL165P	ENSG00000241188	0	0	0	0	0	4	0	1	0	0	0	0	1	2	4	0
ZDHHC18	ENSG00000204160	1261	1463	803	1033	1358	1561	962	1009	1451	1368	880	1098	1758	1839	999	1053
SFN	ENSG00000175793	28	8	1941	2143	27	27	107	108	12	6	1963	2254	43	28	118	133
GPN2	ENSG00000142751	1086	1159	898	928	1302	1249	1055	1105	1277	1114	1005	985	1489	1744	1194	1035
GPATCH3	ENSG00000198746	666	563	406	553	620	588	397	312	647	674	473	591	710	866	409	405
NUDC	ENSG00000090273	7930	7987	10051	12364	6544	8239	4273	4378	9437	8827	10613	13443	8234	10560	4682	4612
NR0B2	ENSG00000131910	5	1	0	1	2	1	0	1	2	4	0	1	0	5	0	0
RPL12P13	ENSG00000172746	0	1	6	4	0	2	2	1	3	2	9	5	2	3	0	0
OSTCP2	ENSG00000225294	1	0	1	1	0	1	0	3	2	1	0	0	0	1	1	0
TENT5B	ENSG00000158246	70	66	21	42	48	46	379	407	93	115	19	29	63	61	396	386
CATSPER4	ENSG00000188782	1	1	4	0	0	0	0	0	0	0	0	1	0	0	0	0
CEP85	ENSG00000130695	1764	1858	1106	1016	1732	1855	1443	1596	1525	1924	1023	1117	2375	2011	1580	1426
LIN28A	ENSG00000131914	12593	12849	15	10	4	2	5	11	12207	13133	22	16	19	9	5	5
RPL17P9	ENSG00000223583	14	7	1	4	15	24	6	6	5	6	3	8	10	12	10	4
UBXN11	ENSG00000158062	941	800	551	380	1810	1633	1104	903	880	774	517	410	2038	2121	1178	885
PPP1R15B	ENSG00000158615	4289	4315	2503	2390	2312	2336	3016	2980	3619	4634	2349	2817	2641	2687	3410	3340
GLIS1	ENSG00000174332	1	18	0	0	0	1	82	68	18	11	0	0	0	0	81	63
NDC1	ENSG00000058804	6032	6902	3507	3890	3023	3338	2602	2800	5208	6989	3264	4482	3214	3861	2992	2979
RGS7	ENSG00000182901	0	4	21	29	59	84	24	17	1	0	21	17	85	109	21	8
CNR2	ENSG00000188822	1	2	2	1	1	0	0	0	2	1	1	0	1	0	0	0
BTBD6P1	ENSG00000229106	0	0	0	0	0	1	1	1	0	0	1	0	1	0	1	1
MIR378F	ENSG00000264926	0	0	0	0	1	0	0	0	0	0	0	0	0	0	0	0
PNRC2	ENSG00000189266	6220	6637	5053	5083	3767	4087	4205	3809	5528	6664	4627	5486	4474	4453	4153	3792
SRSF10	ENSG00000188529	10638	11568	10093	8756	10205	9864	10282	9566	9663	11371	9677	9320	12449	10735	11360	9513
GRHL3	ENSG00000158055	29	46	2	4	18	35	187	200	55	33	1	9	30	33	204	196
METTL13	ENSG00000010165	4233	4666	2923	3199	1762	2054	1638	1576	4172	4444	2924	3591	2233	2435	1728	1570
DNM3	ENSG00000197959	235	213	126	130	28	63	592	630	155	224	169	73	25	35	661	706
DNM3-IT1	ENSG00000233540	0	0	0	6	0	0	0	2	0	0	0	0	0	0	2	1
RNU6-157P	ENSG00000206684	1	0	0	0	0	0	0	1	0	0	0	0	0	0	0	0
PIGC	ENSG00000135845	1967	1863	1033	960	587	513	709	736	1775	2061	897	982	593	636	772	734
C1orf105	ENSG00000180999	3	16	0	0	0	0	4	2	4	1	1	4	0	0	4	0
RNU6-1089P	ENSG00000252282	0	1	0	0	0	0	0	0	0	0	0	0	0	0	1	1
RNU6-999P	ENSG00000251754	0	0	0	0	0	0	0	1	0	0	0	1	0	0	1	0
RNU1-132P	ENSG00000201170	0	1	0	0	0	0	0	0	0	0	0	0	0	0	1	0
KIF26B-AS1	ENSG00000232192	0	0	1	0	0	0	1	0	0	0	0	0	3	4	0	1
DNAJC19P8	ENSG00000232793	0	0	0	0	0	0	0	1	0	0	0	0	0	0	0	0
EFCAB2	ENSG00000203666	1284	1181	124	113	448	410	419	380	1271	1410	116	92	499	458	458	396
H3-4	ENSG00000168148	15	10	3	1	0	0	2	1	5	2	5	0	3	6	0	0
ABCA4	ENSG00000198691	7	4	0	2	2	0	118	101	1	2	8	3	4	8	117	124
MDM4	ENSG00000198625	5751	5257	2993	1870	2166	1966	2552	1801	6662	6186	3153	2092	2991	2653	3071	2320
WDR47	ENSG00000085433	501	636	870	782	1364	1435	944	856	390	470	828	797	1532	1444	983	962
PYCR2	ENSG00000143811	1972	1911	998	985	1147	1195	1522	1431	2183	2116	907	1119	1635	1629	1511	1433
NRDC	ENSG00000078618	9623	10065	8387	8754	7292	8400	7062	6799	8473	10288	8735	9083	9106	9011	7469	7116
FAF1	ENSG00000185104	2687	2780	2203	2502	2194	2519	2401	2629	2689	2947	2409	3022	2390	3050	2638	2820
PRRC2C	ENSG00000117523	25697	26995	24915	21848	13531	14802	15159	13676	23528	29928	28289	25379	19258	16748	17269	15397
IGSF9	ENSG00000085552	54	36	1	0	8	7	84	76	50	33	0	0	12	3	110	54
TARS2	ENSG00000143374	4095	3682	1599	1636	1245	1359	1043	888	4059	4095	1685	1924	1681	1701	1162	895
TDRKH	ENSG00000182134	923	918	947	988	305	354	328	353	808	947	936	1112	369	344	395	368
NBPF11	ENSG00000263956	1263	1249	693	513	881	771	980	878	1098	1177	680	498	1259	863	1125	905
NOTCH2	ENSG00000134250	8301	8640	22765	19765	19473	19962	26168	23348	5597	8366	24684	20814	24505	18888	30062	25523
PATJ	ENSG00000132849	1141	1301	355	351	445	485	2668	2265	1049	1303	340	360	588	607	2837	2525
NPPA	ENSG00000175206	12	5	11	9	4	1	5	0	13	20	6	2	5	5	2	3
KISS1	ENSG00000170498	0	0	1910	1923	5	0	3	7	0	0	3144	2127	9	9	5	26
MAST2	ENSG00000086015	3788	3946	2822	2778	5762	6304	7139	5680	3165	3904	3260	3241	7457	6839	7574	5889
PRKAA2	ENSG00000162409	0	0	2280	1654	630	595	1332	1368	1	0	2075	1951	828	762	1602	1527
SEMA4A	ENSG00000196189	44	19	19	16	30	37	127	90	51	38	18	3	22	54	120	104
CCNL2	ENSG00000221978	11485	10565	10178	6911	9257	7907	11636	8610	10433	10190	10598	7190	11082	9109	12286	9230
KDF1	ENSG00000175707	1	1	8	0	4	1	2	2	2	1	6	4	1	4	0	8
VTCN1	ENSG00000134258	0	1	1	1	0	2	0	0	0	0	0	0	2	1	0	0
ZNF644	ENSG00000122482	2503	3048	2146	2114	2057	2360	2832	2686	1990	3057	2144	2339	2372	2086	2863	2672
CYP4A22	ENSG00000162365	0	0	0	0	0	0	1	1	2	1	0	0	0	0	0	1
KLHL17	ENSG00000187961	1140	1069	864	774	1241	1100	588	439	1234	1009	1041	715	1514	1267	542	510
TRIM46	ENSG00000163462	355	259	21	4	437	337	591	348	349	263	22	7	564	422	576	422
MEF2D	ENSG00000116604	3660	3602	3398	3236	1752	1933	2098	2044	3639	3640	3578	3531	2381	2413	2316	2210
MUC1	ENSG00000185499	135	131	12	1	409	305	575	388	144	172	5	11	547	441	565	476
OPRD1	ENSG00000116329	6	0	3	3	1	2	0	1	1	1	1	2	2	4	4	8
ARL5AP3	ENSG00000228431	0	0	4	0	9	0	0	0	0	0	0	0	2	0	1	0
CTBP2P8	ENSG00000234383	1	7	5	7	50	23	10	7	2	0	14	14	60	46	7	12
MIR1262	ENSG00000221203	0	0	1	0	0	1	0	0	0	0	1	0	0	0	0	0
RPS7P4	ENSG00000229133	15	15	11	10	2	4	2	10	22	19	18	18	3	1	2	7
GBP5	ENSG00000154451	1	2	32	22	337	340	384	349	11	0	17	54	359	327	391	302
DIRAS3	ENSG00000162595	0	0	1	0	115	133	9	4	1	1	9	14	186	178	13	17
ELOA	ENSG00000011007	5216	5538	1989	2441	3254	3804	2106	1965	4603	5818	2227	2742	4090	4217	2100	2118
HMGCL	ENSG00000117305	533	583	820	963	951	1153	1201	1123	588	631	845	1062	1257	1548	1180	1120
FUCA1	ENSG00000179163	192	209	142	167	601	659	2190	1902	148	179	152	177	748	751	2207	2077
HCRTR1	ENSG00000121764	2	1	3	1	2	1	4	3	5	3	1	1	3	5	8	10
COL16A1	ENSG00000084636	39	25	233	211	1711	1671	16181	12668	32	26	233	206	2269	1781	17676	12780
MYOCOS	ENSG00000283683	10	3	8	4	0	0	0	1	8	3	7	4	7	1	0	1
ALDH9A1	ENSG00000143149	3341	3122	3442	3604	2474	3095	2571	2550	3051	3311	3367	4129	3046	3483	2705	2636
OR2B11	ENSG00000177535	0	0	9	12	2	0	0	0	1	0	7	4	0	0	0	0
H3C15	ENSG00000203852	0	0	0	0	0	0	0	0	0	0	0	0	2	0	0	0
H2BC18	ENSG00000203814	19	10	2	3	32	15	3	1	7	4	5	9	26	12	0	0
H4C15	ENSG00000270276	0	2	1	0	2	0	0	1	1	0	1	1	1	0	0	0
H2AC19	ENSG00000288859	1	4	1	1	7	1	2	2	2	2	0	1	0	1	0	0
DCAF6	ENSG00000143164	5082	5546	4279	4423	2062	2335	3530	3537	4999	6157	4406	4814	2472	2686	3890	3804
H2BC21	ENSG00000184678	136	135	170	180	270	228	66	55	157	150	148	246	292	262	101	72
H4C14	ENSG00000270882	6	11	12	8	30	45	9	13	5	3	8	23	29	40	8	26
TRMT13	ENSG00000122435	860	958	1150	1019	1073	1022	748	611	794	822	1095	1075	1116	1195	839	717
H3C14	ENSG00000203811	2	0	8	0	0	0	1	0	1	0	0	0	1	2	0	0
SEC16B	ENSG00000120341	3	0	0	0	1	1	0	5	0	0	1	0	0	1	1	1
IL19	ENSG00000142224	0	0	5	1	4	1	2	0	1	0	0	0	1	3	0	0
OR2C3	ENSG00000196242	1	0	0	0	0	1	0	0	4	0	0	0	0	0	0	0
HNRNPA3P14	ENSG00000224494	2	1	0	0	0	0	0	0	4	0	0	0	0	0	0	0
ARID3BP1	ENSG00000227288	14	12	0	0	0	0	0	0	21	25	0	0	0	0	0	0
ST13P20	ENSG00000215875	4	5	1	0	2	1	0	0	5	7	0	0	5	2	2	2
ADGRL2	ENSG00000117114	18389	20556	1961	1741	5469	6121	374	397	13863	20237	2048	1871	6546	5983	408	439
CLCNKB	ENSG00000184908	10	3	0	0	2	5	10	15	0	2	4	0	0	0	9	3
VWA5B1	ENSG00000158816	0	0	1	0	0	5	0	0	4	0	0	0	1	0	0	0
KCNQ4	ENSG00000117013	87	66	13	3	2	2	8	3	88	71	9	4	10	0	3	3
CITED4	ENSG00000179862	40	57	119	117	34	15	59	81	65	49	167	122	33	48	82	87
SLFNL1-AS1	ENSG00000281207	163	130	46	59	143	119	109	61	144	136	59	41	161	155	148	104
SLFNL1	ENSG00000171790	115	115	34	12	95	54	106	72	112	119	15	22	93	99	54	44
RPL23AP17	ENSG00000215893	3	1	1	0	0	0	1	3	2	4	1	0	1	0	5	1
PKP1	ENSG00000081277	1	0	0	1	7	10	3	8	1	0	0	0	15	13	7	3
LAD1	ENSG00000159166	1	1	0	0	0	4	0	1	0	1	1	6	0	0	1	4
PHLDA3	ENSG00000174307	803	722	939	1102	771	873	2197	2177	1013	794	1196	1212	728	1052	2477	2216
CSRP1	ENSG00000159176	22	30	10871	10610	9221	10201	14031	14209	43	41	11131	11519	11424	12522	15169	14726
MIR5191	ENSG00000264802	0	0	0	1	2	2	0	0	0	0	2	0	0	0	3	2
RNU6-501P	ENSG00000200942	1	0	4	0	0	0	0	1	0	0	0	0	1	9	3	1
IPO9	ENSG00000198700	13576	14193	5251	5606	6732	7086	9857	9238	12496	14867	5271	5675	8735	7999	10658	9949
MIR6739	ENSG00000277681	19	14	2	3	12	10	12	6	13	12	5	1	16	2	13	5
SHISA4	ENSG00000198892	49	104	90	140	434	476	477	521	132	67	115	111	533	632	540	497
NUDT17	ENSG00000186364	73	100	85	88	88	73	61	39	100	118	84	78	68	90	60	50
PIAS3	ENSG00000131788	2689	2566	2479	2204	1502	1693	2123	2085	2351	2814	2622	2393	1937	2002	2293	2235
MIR6736	ENSG00000278549	1	0	0	0	0	0	0	1	2	0	0	0	1	0	0	0
RBM8A	ENSG00000265241	1168	1342	959	894	781	841	1247	1217	1260	1457	887	931	867	1091	1331	1244
CAPZA1	ENSG00000116489	8113	9006	10656	12810	8157	10055	6919	7091	7590	9444	10380	13265	9947	11648	7842	8099
MRPL53P1	ENSG00000235299	0	1	1	2	7	5	0	1	6	0	3	2	2	2	6	0
RNU7-70P	ENSG00000252750	0	0	0	0	0	0	0	0	2	0	0	0	7	2	2	0
RHOC	ENSG00000155366	1582	1578	3129	3744	3893	4769	3219	3126	1921	1693	3076	3948	4698	6220	3387	3306
TAFA3	ENSG00000184599	0	1	1	1	1	2	21	16	0	1	3	1	10	7	17	14
MOV10	ENSG00000155363	5105	4803	2225	1891	5759	5194	3921	3435	4703	4826	2240	1943	7590	5866	4253	3208
ENSG00000275933_7SK	ENSG00000275933	0	0	0	0	0	0	0	0	0	0	0	0	0	0	1	0
TAF12	ENSG00000120656	741	853	703	756	677	900	569	659	893	951	600	866	789	907	610	720
FOXO6-AS1	ENSG00000229901	0	0	3	0	1	5	18	3	1	0	2	4	2	0	17	0
TAF13	ENSG00000197780	623	657	1062	1627	1803	2058	1246	1411	675	621	961	1705	2052	2579	1359	1544
EPRS1	ENSG00000136628	15007	16872	13093	11928	9383	10366	14515	13246	12796	17797	12956	12362	11705	11836	15917	14121
BPNT1	ENSG00000162813	2174	2366	924	1033	1044	1380	914	1008	2278	2397	854	1234	1270	1590	1103	931
IARS2	ENSG00000067704	15543	17609	4689	4696	4126	4269	5226	5341	14524	17621	4691	5038	4844	5034	5805	5347
MIR215	ENSG00000207590	3	3	1	0	2	2	0	2	4	3	4	1	2	2	1	3
MIR194-1	ENSG00000207624	3	3	0	0	0	0	0	1	3	0	1	0	2	1	0	2
RPS15AP12	ENSG00000232134	1	7	8	3	2	1	4	0	14	7	4	3	5	3	1	2
RAB3GAP2	ENSG00000118873	4988	5703	3594	3284	2696	2993	3173	2958	4132	5450	3470	3612	3354	3043	3564	3100
SNX2P1	ENSG00000270585	1	19	4	0	5	7	6	7	2	5	1	2	1	2	10	2
MORF4L1P1	ENSG00000218283	88	104	64	77	53	84	89	115	81	94	52	78	78	90	98	92
AURKAP1	ENSG00000213033	5	6	1	0	4	1	4	0	3	2	1	3	10	2	0	1
RPLP0P5	ENSG00000232883	1	0	0	1	0	0	0	0	1	0	0	0	0	0	0	0
CDC42BPA	ENSG00000143776	4465	4979	3917	3552	3258	3804	7883	8190	3470	4926	4299	4031	4106	3912	9041	8920
RN7SL861P	ENSG00000243173	3	12	10	1	17	8	5	4	0	6	14	1	11	7	3	1
HSD17B7	ENSG00000132196	693	758	1186	1185	199	263	297	345	755	785	1187	1347	316	301	393	345
MACF1	ENSG00000127603	12092	12997	38383	28951	30144	32609	33588	30005	8501	12015	42302	31342	39813	29670	36416	32476
CCDC190	ENSG00000185860	0	0	3	0	202	141	241	189	1	0	4	2	190	187	334	200
PIK3R3	ENSG00000117461	1290	1506	43	65	466	466	1563	1510	1436	1576	48	79	667	685	1589	1768
COX7BP4	ENSG00000233114	1	0	0	0	0	0	0	0	0	1	0	0	1	1	1	0
TSPAN1	ENSG00000117472	7	2	56	52	30	41	152	178	4	2	46	79	25	55	162	145
LURAP1	ENSG00000171357	49	56	27	10	57	79	85	49	39	43	30	20	63	91	92	62
RAD54L	ENSG00000085999	1528	1739	1107	916	1155	1167	891	680	1425	1580	1148	925	1391	1099	886	830
POMGNT1	ENSG00000085998	2773	2830	2142	2376	3061	3303	4425	4199	2601	2859	2390	2367	3727	4113	4580	4180
BLZF1	ENSG00000117475	916	935	2276	2137	2269	2423	1259	1361	857	1105	2193	2316	2679	2588	1486	1410
CCDC181	ENSG00000117477	102	106	37	14	39	49	7	8	95	144	30	33	64	87	10	4
SLC19A2	ENSG00000117479	1261	1423	838	986	243	297	365	398	1058	1461	859	1072	319	289	391	480
F5	ENSG00000198734	3	1	0	2	1	3	0	0	8	1	1	1	1	0	1	1
PALMD	ENSG00000099260	0	7	2	0	6	12	3	5	0	2	0	0	44	23	6	3
HMGB3P10	ENSG00000223656	1	4	0	0	0	0	0	0	13	0	0	0	1	1	0	0
STUM	ENSG00000203685	2	3	0	0	0	0	0	0	0	12	0	0	0	0	0	0
FCGR2C	ENSG00000244682	1	2	1	0	36	34	0	0	5	6	0	0	40	16	0	0
GON4L	ENSG00000116580	3638	3815	4082	3450	2986	2867	3206	2615	3159	3651	4479	3661	3617	3085	3375	2822
ZP4	ENSG00000116996	0	0	0	0	1	0	0	0	0	0	0	0	1	0	0	0
RNVU1-4	ENSG00000277610	18	1	2	3	2	0	0	0	19	1	7	3	2	1	2	0
PPCS	ENSG00000127125	1131	1231	768	817	1171	1306	1205	1194	1091	1183	713	939	1313	1557	1281	1028
RPS3AP11	ENSG00000230116	0	0	0	0	0	0	0	0	0	0	0	0	0	1	1	0
TMSB4XP1	ENSG00000236876	0	0	0	0	0	0	0	2	0	0	0	0	1	0	0	1
RNU6-536P	ENSG00000200254	1	0	0	0	0	0	1	0	1	0	0	0	0	0	0	0
PPIAL4C	ENSG00000288867	0	0	0	1	0	0	0	0	0	0	0	1	0	0	0	1
PPIAL4E	ENSG00000271567	0	0	0	0	0	0	0	0	0	0	0	0	0	1	0	0
PPIAL4G	ENSG00000236334	1	0	0	0	0	0	0	0	0	0	0	0	0	0	0	0
PPIAL4H	ENSG00000270339	4	0	0	0	0	1	0	0	0	0	0	0	0	1	0	0
CSDE1	ENSG00000009307	28830	32551	27872	29338	17354	21160	24470	25822	25123	33149	27094	30734	21451	23111	26661	26298
KLHL21	ENSG00000162413	2275	2455	2067	2578	3258	3209	955	917	2278	2342	2266	2600	4111	3886	1066	999
PHF13	ENSG00000116273	3026	3151	1213	1312	1271	1484	1822	1831	2982	3103	1242	1380	1498	1673	2006	1916
KLHL12	ENSG00000117153	3320	3723	2242	2158	1462	1576	1688	1558	3248	3906	2265	2371	1637	1635	1770	1698
HNRNPA1P59	ENSG00000230280	51	55	94	41	49	29	42	46	43	42	74	41	105	29	39	38
ENSG00000199471_Y_RNA	ENSG00000199471	2	9	13	6	1	2	4	4	10	4	5	0	20	6	11	5
ADIPOR1	ENSG00000159346	4785	5292	1941	2468	2383	2924	3593	3909	4730	5084	2043	2494	3037	3176	3628	4007
CYB5R1	ENSG00000159348	446	509	644	799	824	1021	796	883	473	495	601	845	1028	1188	890	968
TMEM183A	ENSG00000163444	3103	3405	935	1146	1131	1243	1611	1642	3048	3234	956	1265	1350	1407	1516	1623
MYOG	ENSG00000122180	0	0	0	0	0	0	1	0	0	0	0	0	0	0	0	0
MYBPH	ENSG00000133055	1	0	0	1	0	0	13	11	1	0	0	1	0	0	18	3
CHI3L1	ENSG00000133048	0	0	4	1	1	0	1364	1118	1	0	0	1	1	0	1393	1104
UBR4	ENSG00000127481	13285	14151	17136	15205	19411	21450	14714	12894	8518	12036	18740	15995	25267	19153	15603	14386
AKR7L	ENSG00000211454	60	45	9	8	57	31	19	18	67	68	11	3	75	55	36	21
MRTO4	ENSG00000053372	3272	3447	3289	4072	1797	2493	1195	1168	4088	3599	3044	4602	2610	3211	1340	1351
AKR7A3	ENSG00000162482	16	12	7	5	55	32	41	14	18	9	6	1	51	38	28	14
RNU6-1099P	ENSG00000200403	11	4	0	1	8	7	2	3	8	8	2	3	6	3	3	3
SLC66A1	ENSG00000040487	802	782	378	506	922	974	584	640	812	759	387	538	1317	1095	677	585
RN7SL277P	ENSG00000240490	1	0	0	0	0	0	0	0	0	0	0	0	3	0	0	0
COX7CP2	ENSG00000235449	18	11	6	2	20	14	5	5	26	5	4	5	15	6	5	2
SLC25A39P1	ENSG00000226148	1	11	3	0	8	2	1	2	3	10	0	11	10	18	6	6
RABIF	ENSG00000183155	536	572	172	208	565	530	534	566	536	586	172	236	505	620	530	487
CHIT1	ENSG00000133063	2	1	0	0	0	0	21	15	1	1	0	0	0	0	15	10
PPFIA4	ENSG00000143847	972	1076	5	0	1218	808	305	279	819	1020	2	9	1604	951	336	225
SETDB1	ENSG00000143379	2467	2272	1629	1380	1134	1151	1500	1291	1931	2388	1756	1445	1329	1214	1541	1320
RNU6-731P	ENSG00000253022	0	0	1	0	0	0	0	0	2	1	4	0	0	0	0	1
DNAJC11	ENSG00000007923	4607	4297	2366	2596	2216	2553	1951	1774	4072	4571	2429	2615	2977	2940	2072	1808
PRDM2	ENSG00000116731	2978	3294	2317	2102	1376	1415	1889	1629	2487	3297	2507	2393	1804	1527	2166	1819
RHCE	ENSG00000188672	10	4	3	13	9	7	11	0	3	6	5	7	19	29	2	9
EMC1	ENSG00000127463	6560	6051	5679	4816	9429	9278	5939	4761	6187	6342	5993	5102	12160	10700	6763	5546
C1orf50	ENSG00000164008	168	180	121	86	106	160	91	71	189	178	124	91	175	160	76	97
TAL1	ENSG00000162367	37	40	1	1	7	1	1	0	33	36	2	4	2	5	0	0
RNU7-13P	ENSG00000252222	0	0	1	0	1	0	0	3	0	0	1	1	1	0	1	0
LENEP	ENSG00000163352	3	7	1	1	1	0	1	6	18	18	3	2	4	3	0	0
RPS3AP8	ENSG00000233562	0	0	1	1	1	1	1	0	0	0	0	2	0	0	0	0
ARPC5	ENSG00000162704	7307	7949	5234	5714	8635	10433	10259	11763	6827	8210	4996	6518	10286	11771	11196	11524
APOBEC4	ENSG00000173627	0	0	1	5	2	2	1	5	1	8	1	0	0	7	4	5
SMG7	ENSG00000116698	5701	6238	2294	2749	2836	3163	2801	2843	4788	6421	2514	2706	3831	3296	3381	2965
AKNAD1	ENSG00000162641	0	0	10	9	9	19	0	1	0	0	5	9	26	9	4	2
CLCC1	ENSG00000121940	2039	1956	1341	1090	1387	1630	1914	1818	1841	2145	1238	1318	1876	1836	2035	2027
LINC00626	ENSG00000225826	1	0	0	0	0	0	1	0	0	0	0	0	0	0	1	1
PRKCZ	ENSG00000067606	627	620	22	17	33	37	0	0	494	650	27	23	14	34	0	1
IPP	ENSG00000197429	543	575	337	369	305	394	573	572	626	721	409	421	387	491	633	619
PDE4B	ENSG00000184588	4	7	266	366	354	325	167	196	4	12	278	352	427	391	215	196
TMOD4	ENSG00000163157	27	26	32	16	52	50	44	30	45	47	40	35	69	45	53	25
SMAP2	ENSG00000084070	1730	1660	864	959	1309	1568	685	669	1624	1743	812	956	1599	1809	718	749
CALML6	ENSG00000169885	43	53	3	0	13	8	35	31	95	49	1	0	7	8	72	34
HP1BP3	ENSG00000127483	9215	10181	15859	12895	14846	15063	18674	15773	8022	9972	16295	13216	18249	15985	20781	16743
EXO5	ENSG00000164002	278	259	207	190	200	268	330	282	219	268	188	173	244	216	315	286
PIK3C2B	ENSG00000133056	1382	1447	70	68	164	177	780	627	1131	1396	82	78	199	226	850	752
VPS72	ENSG00000163159	2513	2809	1772	2334	1110	1247	1216	1289	2702	2819	1911	2316	1302	1706	1421	1188
SEMA6C	ENSG00000143434	431	380	145	141	163	161	102	70	369	383	237	126	204	129	153	80
OVGP1	ENSG00000085465	77	52	97	62	67	74	16	14	61	79	61	50	77	64	29	8
UBE2FP3	ENSG00000233337	12	32	14	14	15	19	17	9	21	33	31	16	33	25	5	3
WDR77	ENSG00000116455	1661	1819	1393	1935	912	1015	466	463	1673	1871	1400	2063	1135	1218	541	525
ENSG00000199890_Y_RNA	ENSG00000199890	0	2	0	0	1	2	1	0	0	1	1	1	1	3	1	2
ATP5PB	ENSG00000116459	6575	6848	6335	7500	3867	4897	3638	3539	6732	7148	6021	8338	4405	6115	3456	3832
C1orf162	ENSG00000143110	16	15	26	22	40	36	22	7	8	12	7	17	33	26	41	18
TMIGD3	ENSG00000121933	0	0	0	1	0	0	0	0	0	0	1	0	3	0	0	0
ADORA3	ENSG00000282608	1	4	1	0	0	0	0	1	0	0	0	0	0	1	0	0
RAP1A	ENSG00000116473	1599	1779	2336	2492	2345	2863	2433	2763	1561	1751	2188	2901	2669	3265	2617	2752
FOXO6	ENSG00000204060	19	43	22	24	19	2	181	179	21	27	49	16	12	13	274	218
EDN2	ENSG00000127129	1	0	1	0	1	2	73	82	2	1	1	0	1	0	119	67
ATP1B1	ENSG00000143153	58	43	3358	3637	2101	2687	3335	3636	41	52	3422	3919	2760	3049	3721	3715
SELENOF	ENSG00000183291	4966	5626	5761	7010	5427	6729	5308	5712	4798	5863	5602	7673	6601	8195	5630	5912
HS2ST1	ENSG00000153936	3587	4261	1710	1829	1899	2254	2805	2944	3132	4488	1589	2050	2180	2616	3022	3007
LINC01140	ENSG00000267272	48	34	7	5	22	3	1	5	53	53	2	2	9	10	4	8
HOOK1	ENSG00000134709	1	1	0	4	1	2	231	147	2	0	0	0	2	0	207	173
CYP2J2	ENSG00000134716	0	0	225	225	0	1	1	1	2	0	241	269	15	5	6	6
H2AC25	ENSG00000181218	251	228	5	29	129	107	12	10	249	234	28	21	123	114	31	16
H2BC26	ENSG00000196890	15	23	5	1	13	19	0	1	12	10	6	0	14	27	1	4
RNF187	ENSG00000168159	5386	5363	905	1246	1666	1819	3595	3714	5715	5797	1191	1359	2001	2226	3878	3893
AGTRAP	ENSG00000177674	972	933	611	1015	1108	1121	793	825	1035	1072	683	1087	1307	1522	901	802
MTHFR	ENSG00000177000	1600	1668	312	234	829	852	996	759	1408	1513	315	334	1095	1022	1034	837
FAM177B	ENSG00000197520	0	0	1	0	3	1	1	3	3	0	2	2	1	1	1	5
SLC44A5	ENSG00000137968	8	1	360	159	23	18	7	0	1	10	307	194	21	20	2	8
FAM229A	ENSG00000225828	148	143	93	88	191	80	287	211	222	129	169	91	179	95	357	219
THAP3	ENSG00000041988	546	535	307	300	446	382	375	299	532	586	256	320	504	540	391	331
S100A5	ENSG00000196420	8	6	3	3	6	9	5	4	17	23	4	3	7	6	7	5
FCGR2B	ENSG00000072694	1	0	0	0	1	2	0	1	0	1	0	0	0	0	0	0
PPM1J	ENSG00000155367	34	57	30	45	40	34	8	5	50	38	35	44	33	52	19	10
TCHH	ENSG00000159450	6	11	11	14	17	16	23	15	7	2	16	11	15	12	43	22
PMF1	ENSG00000160783	605	565	393	331	216	279	353	365	814	684	353	435	334	414	369	378
NFYC	ENSG00000066136	2330	2258	1214	1214	1146	1355	1431	1299	2373	2316	1346	1229	1441	1646	1399	1381
SPOCD1	ENSG00000134668	212	186	463	470	3400	3278	768	621	191	262	492	466	4584	3994	805	673
MOB3C	ENSG00000142961	229	245	653	559	558	583	1029	953	182	202	660	683	825	688	1141	971
SRSF11	ENSG00000116754	12137	12251	13697	9293	12659	11513	14622	12391	12176	13040	13133	10512	14859	13340	16000	13169
LINC03108	ENSG00000258082	0	1	4	8	0	0	5	2	0	0	2	4	1	1	8	5
LNCATV	ENSG00000238005	7	7	0	0	1	9	10	3	4	1	5	2	6	9	10	7
ENSG00000252822_Y_RNA	ENSG00000252822	3	1	0	1	4	1	0	0	1	0	0	0	1	0	1	0
GPR137B	ENSG00000077585	75	70	247	253	235	261	317	331	72	115	268	360	261	261	276	366
ERO1B	ENSG00000086619	353	449	384	324	192	164	409	411	285	446	346	385	214	205	542	488
C2CD4D	ENSG00000225556	0	0	1	0	9	5	1	3	0	0	2	1	4	9	9	4
MTARC2	ENSG00000117791	9	13	317	250	89	112	366	354	5	5	350	272	107	106	409	308
MTARC1	ENSG00000186205	0	2	138	145	5	5	9	11	1	0	156	106	2	10	9	11
ATPAF1	ENSG00000123472	2084	2321	1110	1308	1427	1631	1531	1938	1985	2385	1082	1463	1727	1872	1855	1767
SCMH1	ENSG00000010803	2216	2155	968	1043	1098	1199	2081	1933	2023	2120	973	964	1436	1611	2291	2051
SRGAP2B	ENSG00000196369	362	409	636	454	491	590	698	675	267	386	638	549	655	611	804	710
RGS16	ENSG00000143333	4138	4318	4	4	7	5	4	3	5209	4813	20	6	6	2	13	4
LINC01686	ENSG00000261504	55	76	0	1	2	0	6	8	93	114	0	0	0	1	4	2
RGS8	ENSG00000135824	29	18	0	0	0	0	0	0	14	48	0	0	0	0	0	0
SARS1	ENSG00000031698	5217	5220	7302	7939	5505	6710	10786	10796	5128	5547	7277	7971	6707	7834	11133	10688
CELSR2	ENSG00000143126	1862	1918	615	614	576	504	11345	9955	1343	1657	626	548	674	541	12600	10640
PSRC1	ENSG00000134222	2356	2167	1778	1465	1193	1290	1159	1098	2536	2468	1957	1684	1818	1646	1236	1073
MYBPHL	ENSG00000221986	1	1	0	0	1	0	18	13	0	4	1	0	1	0	10	1
SORT1	ENSG00000134243	1596	1687	1762	1742	1783	2179	12026	11768	1259	1805	1806	1962	2345	2527	13419	12812
PSMA5	ENSG00000143106	4125	4392	3083	4400	3790	4306	2619	2766	4356	4513	2911	4669	4118	5152	2683	2679
ZBTB37	ENSG00000185278	2522	2706	2322	1451	716	698	1310	1092	1775	2394	2410	1773	954	575	1552	1260
MIR4253	ENSG00000264014	0	0	0	0	0	0	0	0	0	0	0	0	0	1	0	0
UAP1	ENSG00000117143	3148	3221	20242	20791	6787	8513	3511	3903	3144	3526	19164	22948	8255	9990	3791	4036
PYHIN1	ENSG00000163564	2	0	0	4	3	6	0	0	1	1	5	1	2	7	0	0
IFI16	ENSG00000163565	25	23	6015	6049	8066	8324	6896	6627	30	39	6139	6853	10352	9944	7250	6586
RAD1P2	ENSG00000233473	0	0	0	1	0	0	0	0	0	0	0	0	0	0	1	0
AK2	ENSG00000004455	7444	8071	8102	9581	7378	8524	5791	5691	7452	8352	7827	9665	9054	9908	6409	5784
C8A	ENSG00000157131	0	0	0	0	0	0	0	0	0	0	0	0	0	1	0	4
CD46	ENSG00000117335	5206	5752	19194	17329	6488	6980	11898	10822	4271	5740	17730	18776	7376	7393	12562	11177
MIR4735	ENSG00000265986	1	0	0	0	0	0	0	0	0	0	0	0	0	0	0	0
RN7SL326P	ENSG00000264582	1	0	0	0	0	0	0	0	0	0	0	4	0	0	0	0
CFHR3	ENSG00000116785	1	0	0	0	0	1	0	0	4	0	0	0	0	0	0	0
MIR4260	ENSG00000283876	0	0	7	9	0	0	0	0	0	0	11	9	0	0	0	0
G0S2	ENSG00000123689	5	1	6864	9573	299	446	524	600	2	1	6997	10885	438	532	588	519
HSD11B1	ENSG00000117594	7	2	2953	2784	2601	2886	39	43	0	2	2887	2987	3162	3490	27	38
ADORA2BP1	ENSG00000236136	0	0	6	1	31	16	0	0	0	0	14	7	18	22	0	0
TRAF3IP3	ENSG00000009790	0	0	0	2	11	5	3	4	0	0	1	2	16	15	1	2
C1orf74	ENSG00000162757	0	5	2	6	2	10	4	9	0	4	6	5	6	4	2	4
IRF6	ENSG00000117595	4	0	0	0	1	1	1	2	0	0	0	0	7	5	2	12
UTP25	ENSG00000117597	1426	1580	1444	1738	1490	1586	850	819	1314	1711	1495	1904	1946	1826	1033	881
RIMKLA	ENSG00000177181	205	389	0	0	6	1	0	2	141	300	0	1	1	1	1	4
ZMYND12	ENSG00000066185	23	13	1	0	1	5	1	1	22	16	0	1	0	0	0	0
YARS1	ENSG00000134684	11153	11143	8757	9162	6101	7604	8102	8232	11748	12363	9208	9821	7999	8847	9141	8540
C8B	ENSG00000021852	0	0	0	0	0	0	0	0	1	0	0	0	0	0	0	0
DCAF8	ENSG00000132716	2896	2892	2201	1596	1354	1192	2561	1947	2795	2954	2241	1889	1569	1406	2816	1964
RPSAP18	ENSG00000224261	10	5	4	0	1	0	0	0	7	16	1	1	1	1	3	3
PEX19	ENSG00000162735	2684	2766	1734	2203	1037	1337	1246	1177	2466	3043	1683	2140	1236	1779	1306	1306
ENSG00000202078_Y_RNA	ENSG00000202078	0	5	13	16	4	11	5	10	2	2	11	13	8	12	22	3
NHLH1	ENSG00000171786	6	6	17	16	2	4	11	6	22	20	29	8	5	10	2	13
SLAMF6	ENSG00000162739	2	0	0	0	0	0	0	0	0	0	0	0	1	0	0	0
CD84	ENSG00000066294	0	0	0	1	1	0	0	0	0	0	0	2	5	0	0	4
COPA	ENSG00000122218	8577	9534	16587	15584	14969	15969	13350	12194	7779	9400	16829	15860	18278	17945	14188	12692
INAVA	ENSG00000163362	1331	1319	50	84	20	27	862	702	1115	1224	58	75	27	4	1008	752
MIR7856	ENSG00000278281	0	0	0	1	0	0	1	0	0	0	1	1	0	0	2	1
CLCA2	ENSG00000137975	19	16	3	1	37	29	973	834	17	10	3	2	39	43	957	884
CLCA4	ENSG00000016602	0	1	0	0	1	0	0	0	4	0	1	0	0	1	0	0
MIR4753	ENSG00000263439	0	0	0	0	0	0	0	0	1	0	0	0	2	0	0	0
PFN1P8	ENSG00000244371	34	29	16	5	6	4	24	9	39	25	5	3	13	12	12	9
SSBL4P	ENSG00000230832	12	7	3	7	4	1	1	0	32	12	11	8	4	1	0	1
RNVU1-8	ENSG00000286172	1	1	0	0	0	0	0	0	3	2	0	2	0	0	0	0
PRKAB2	ENSG00000131791	2693	3025	2868	2340	1111	1138	1985	1865	2281	2974	2690	2510	1308	1286	2314	1850
RNVU1-27	ENSG00000274210	10	6	3	5	0	0	0	0	5	4	6	13	4	0	0	0
NUDT4B	ENSG00000177144	13	9	13	6	6	7	17	9	12	13	10	18	11	9	6	8
RNU2-38P	ENSG00000222788	0	0	5	1	9	18	1	3	0	0	3	1	18	26	8	4
RNVU1-24	ENSG00000201699	0	0	6	7	0	0	0	0	0	0	1	4	0	0	0	0
ENSG00000273591_7SK	ENSG00000273591	0	0	0	0	0	0	0	0	0	0	0	0	1	0	0	0
SLC25A34	ENSG00000162461	25	14	20	41	79	58	45	40	30	20	63	35	100	112	105	62
TMEM82	ENSG00000162460	0	1	8	9	1	0	17	3	0	0	3	4	1	0	7	19
FBLIM1	ENSG00000162458	589	623	2035	2162	1172	1417	7478	6992	655	647	2166	2528	1554	1862	7742	7389
PPP1R11P1	ENSG00000236216	0	0	1	0	0	0	0	0	0	0	0	0	0	0	0	0
NBPF2P	ENSG00000227001	33	48	5	14	33	49	20	21	28	29	14	13	62	40	16	21
HS6ST1P1	ENSG00000187952	0	3	0	3	4	0	2	4	0	0	0	3	2	0	13	9
NBPF3	ENSG00000142794	571	613	388	338	704	646	893	851	426	502	447	367	798	701	1016	884
PFN1P10	ENSG00000176378	0	0	0	0	0	0	0	0	0	0	0	0	0	0	3	0
RAP1GAP	ENSG00000076864	219	289	1	0	18	26	81	82	226	259	3	1	13	20	77	64
USP48	ENSG00000090686	4460	4837	5058	4338	3607	3792	5912	5396	4316	5059	4938	4483	4305	4348	6349	5622
CCDC30	ENSG00000186409	111	83	20	21	42	64	95	89	86	138	52	10	81	52	84	67
MATN1	ENSG00000162510	30	19	4	5	0	7	3	6	28	19	7	1	1	10	7	8
SFPQ	ENSG00000116560	25161	23754	17772	15375	13625	12769	16996	14692	25018	25443	19496	17482	17140	15471	20342	15583
NT5C1A	ENSG00000116981	41	31	0	1	0	0	0	0	37	35	4	0	0	1	6	1
PPIE	ENSG00000084072	1789	1953	1266	1062	1573	1984	2065	1816	1968	2036	1191	1226	2099	2501	2182	2010
BMP8B	ENSG00000116985	166	154	16	9	9	15	178	189	164	199	12	21	25	11	171	181
OXCT2	ENSG00000198754	11	9	8	0	17	24	18	14	16	9	2	1	16	14	17	12
BMP8B-AS1	ENSG00000285905	2	0	0	0	0	0	0	0	0	0	1	0	0	0	0	0
TRIT1	ENSG00000043514	1503	1551	869	769	1207	1081	784	631	1535	1560	832	904	1375	1484	706	699
ENSG00000202222_Y_RNA	ENSG00000202222	3	1	7	0	2	3	0	0	10	11	1	0	0	0	1	1
ENSG00000207356_Y_RNA	ENSG00000207356	0	0	0	0	0	0	1	0	0	0	0	0	0	0	0	0
MFSD2A	ENSG00000168389	107	81	65	148	300	376	448	367	74	118	83	178	302	342	561	394
LHX8	ENSG00000162624	116	131	4	0	0	0	0	0	101	154	0	0	0	1	0	0
LHX8-AS1	ENSG00000224149	10	48	0	0	1	0	0	0	15	33	0	0	0	0	0	0
DNAI3	ENSG00000162643	211	243	22	26	122	112	12	12	175	246	31	15	113	168	17	10
MCOLN3	ENSG00000055732	1043	1004	253	163	2165	1886	20	23	913	1097	209	168	2379	1905	36	16
MIR4423	ENSG00000266110	0	0	0	0	0	0	0	0	0	0	4	0	0	0	0	0
SYDE2	ENSG00000097096	707	909	303	246	168	210	193	201	565	799	323	285	238	242	231	273
PLPPR5	ENSG00000117598	1	2	0	0	0	0	0	0	4	8	0	0	2	10	0	0
RNU6-121P	ENSG00000222457	0	0	0	0	0	1	0	0	0	0	0	0	0	0	0	0
AQP10	ENSG00000143595	1	0	0	0	1	1	0	0	0	0	0	1	0	0	0	0
ATP8B2	ENSG00000143515	9600	10723	4325	4497	4077	4175	2449	2328	8508	10085	4583	4898	4828	4815	2755	2535
RUSC1	ENSG00000160753	4302	4017	1033	1231	1911	1838	1505	1707	4125	4048	1128	1269	2426	2304	1787	1617
ARHGEF2	ENSG00000116584	3666	3828	6444	6911	5661	6054	8340	7367	3527	3741	6957	7531	7009	7058	8830	7705
FCRL5	ENSG00000143297	1	0	0	0	0	0	0	0	0	0	0	0	0	0	0	0
FCRL3	ENSG00000160856	1	0	0	0	0	0	0	0	0	0	0	0	0	0	3	0
FCRL2	ENSG00000132704	0	0	0	0	0	0	0	0	0	0	0	0	2	0	0	0
RNA5SP61	ENSG00000252262	0	0	0	0	0	0	1	2	0	0	0	0	0	0	0	0
MIR556	ENSG00000207729	0	0	0	0	6	3	0	0	0	0	0	0	0	0	0	1
SPATA46	ENSG00000171722	0	0	2	2	6	4	3	4	0	0	15	5	19	2	12	9
C1orf226	ENSG00000239887	0	0	172	124	259	235	311	303	0	1	153	126	366	275	329	308
SH2D1B	ENSG00000198574	0	0	21	16	8	12	0	0	0	0	11	25	23	15	0	0
UHMK1	ENSG00000152332	5619	6666	10262	11240	7825	8985	6880	7389	3663	5953	10630	12710	9446	9062	8117	8221
DDR2	ENSG00000162733	24219	26021	8625	6341	12393	13978	17222	17234	19057	25098	9008	6502	15572	13588	19515	17988
RASAL2	ENSG00000075391	2538	2878	2688	2412	3519	3701	2653	2674	1949	2810	2694	2498	4512	3906	3076	2851
ENSG00000264809_Metazoa_SRP	ENSG00000264809	1	0	0	0	0	1	0	0	0	0	0	0	0	0	0	0
TEX35	ENSG00000240021	1	0	1	3	0	0	0	0	1	1	0	0	1	0	3	0
C1orf220	ENSG00000213057	67	48	50	38	71	75	28	20	57	64	56	34	103	60	39	15
RNA5SP69	ENSG00000201347	0	0	0	1	0	0	0	0	0	0	0	0	0	0	0	0
SLC30A10	ENSG00000196660	1	0	0	0	1	3	0	0	0	0	0	0	2	0	0	0
ENAH	ENSG00000154380	13477	15075	1038	1198	3907	4726	11295	11855	11644	15182	1006	1264	4937	5312	12869	12702
GFI1	ENSG00000162676	7	6	80	84	85	44	2	5	12	7	74	91	126	54	8	12
UQCRHL	ENSG00000233954	114	127	65	48	41	39	73	49	146	163	102	81	30	59	66	63
COX20	ENSG00000203667	80	96	31	22	55	40	77	43	91	77	50	26	51	26	71	55
IL12RB2	ENSG00000081985	37	38	23	19	41	66	11	4	25	51	25	32	89	90	9	6
ALPL	ENSG00000162551	86	67	0	0	2	6	33	26	62	71	0	0	9	9	30	4
IL10	ENSG00000136634	0	0	0	0	0	0	0	0	1	0	0	0	0	2	0	0
CFH	ENSG00000000971	3632	3587	6	2	222	208	865	749	3111	3647	12	3	313	204	996	788
KIF1B	ENSG00000054523	4449	4693	3657	3704	4768	5566	5111	5378	3745	4706	3735	4091	6174	5878	5620	5749
CTPS1	ENSG00000171793	6295	6857	4056	4743	4929	5173	4188	3979	6190	7068	3932	4974	5998	5881	4244	3944
AGT	ENSG00000135744	51	83	14	1	19	15	18	14	47	71	13	14	19	39	11	19
EIF3I	ENSG00000084623	5674	5991	4204	5471	3953	5037	3451	3357	6229	6469	4041	6042	4835	6639	3662	3508
CFAP141	ENSG00000163263	1	0	3	4	0	0	0	1	2	2	1	2	1	5	0	0
C1orf43	ENSG00000143612	10367	11159	6451	7767	4093	5267	5141	5190	10786	11564	6159	7972	4901	6399	5309	5234
SNORA58B	ENSG00000201129	0	0	1	0	0	0	0	0	0	0	0	0	0	0	0	0
BSDC1	ENSG00000160058	2149	2113	1970	2295	2968	3406	3400	3194	1945	2081	2149	2229	4176	4187	4274	3450
GAPDHP20	ENSG00000224333	0	1	0	4	0	0	0	0	2	0	0	0	0	0	0	0
LRRC37A12P	ENSG00000229259	0	0	0	0	0	1	0	1	1	2	0	0	0	0	0	0
RPL5P4	ENSG00000229994	47	48	39	35	14	33	24	17	82	50	56	54	23	31	32	41
ENSG00000278702_Metazoa_SRP	ENSG00000278702	0	0	0	0	0	0	0	1	0	0	0	0	0	0	0	0
LAMTOR2	ENSG00000116586	1870	1815	1064	1368	723	871	854	968	2266	1972	1216	1605	865	1092	908	1003
LCK	ENSG00000182866	4	0	0	0	0	2	5	1	0	0	0	0	1	0	6	1
ARHGEF16	ENSG00000130762	7	4	0	4	2	5	376	295	9	14	1	0	2	3	386	326
TPRG1L	ENSG00000158109	293	335	1053	1242	984	1280	1124	1155	296	349	1128	1396	1250	1518	1233	1221
WRAP73	ENSG00000116213	708	700	1044	1102	797	789	1239	1032	710	709	1127	1211	948	937	1149	1053
TP73-AS3	ENSG00000227589	0	0	1	1	1	0	0	2	1	0	1	2	0	0	8	8
TP73-AS2	ENSG00000235131	0	0	0	0	1	0	0	1	0	0	1	0	0	0	1	0
MEGF6	ENSG00000162591	50	31	29	19	59	29	6577	5358	31	34	33	36	44	28	7322	5415
RSBN1	ENSG00000081019	864	1052	587	555	829	828	633	598	898	1153	586	605	1037	967	718	741
PTPN22	ENSG00000134242	1	1	187	135	142	142	335	276	1	0	149	174	182	178	357	363
BCL2L15	ENSG00000188761	7	1	10	11	18	7	5	4	10	1	14	8	15	11	7	9
HIPK1	ENSG00000163349	3763	4381	2552	2587	2479	2730	5234	4912	2698	3913	2776	2706	3287	2661	5646	5454
DCLRE1B	ENSG00000118655	663	718	632	723	634	804	939	970	672	794	598	790	785	885	1053	944
LDHAP2	ENSG00000235674	0	1	0	0	0	1	3	1	1	0	0	0	0	4	1	2
MIR1537	ENSG00000222831	1	0	0	0	0	1	0	0	0	0	0	0	0	0	0	0
RNU6-968P	ENSG00000206803	0	0	0	0	0	0	0	1	0	0	1	0	0	0	4	0
RNU6ATAC18P	ENSG00000221340	0	0	8	11	4	0	7	9	0	2	16	13	4	0	15	3
MIR6730	ENSG00000276830	0	1	3	0	2	0	0	0	0	1	2	1	1	0	2	1
PRAMEF12	ENSG00000116726	5	4	0	0	0	0	0	0	0	2	0	0	0	0	0	0
PRAMEF1	ENSG00000116721	0	0	1	0	1	0	1	0	0	0	4	2	0	1	0	0
HNRNPCL1	ENSG00000179172	17	26	9	11	4	9	10	9	31	26	19	10	7	10	18	10
PRAMEF2	ENSG00000120952	1	0	0	0	0	0	0	0	0	1	0	0	0	0	0	0
PRAMEF4	ENSG00000243073	0	1	0	0	0	0	0	0	0	0	0	0	0	0	0	0
AADACL4	ENSG00000204518	1	0	0	0	0	0	1	0	0	0	0	0	0	0	2	2
IL23R	ENSG00000162594	0	0	0	0	0	1	0	0	0	0	0	0	4	0	0	0
PRAMEF20	ENSG00000204478	0	0	0	0	0	0	0	0	1	0	0	0	0	0	0	0
LYST	ENSG00000143669	323	366	490	423	1593	1506	2133	1983	286	335	457	420	1862	1359	2080	2082
TACSTD2	ENSG00000184292	0	0	460	446	0	4	1	0	1	0	442	476	0	0	0	0
MYSM1	ENSG00000162601	3016	2986	3831	2607	4391	4499	3679	3056	1911	2954	3737	2725	5689	4033	4250	3240
LINC01647	ENSG00000235643	0	0	0	4	9	15	0	0	0	1	0	0	5	12	0	0
FBXO2	ENSG00000116661	1262	1368	2	1	2	9	33	46	1498	1351	3	0	7	22	51	58
FBXO44	ENSG00000132879	1000	959	0	1	103	127	535	512	1090	1000	2	0	161	191	632	460
FBXO6	ENSG00000116663	12	4	0	3	35	40	20	23	5	5	6	0	72	46	17	11
DRAXIN	ENSG00000162490	8	9	0	1	75	63	521	519	7	4	0	1	69	93	596	547
RPF1	ENSG00000117133	1928	1997	1721	2151	1653	1969	1086	1146	2020	2204	1712	2251	1990	2434	1255	1165
GNG5	ENSG00000174021	560	616	369	317	699	469	540	472	541	482	373	332	796	582	558	532
CTBS	ENSG00000117151	87	102	412	303	468	498	370	415	100	105	310	410	502	485	400	458
LINC01555	ENSG00000180869	0	0	0	0	0	1	0	0	0	0	0	6	4	0	0	0
SSX2IP	ENSG00000117155	2487	2650	1099	1307	3719	4120	1417	1373	1989	2506	986	1358	4319	4480	1534	1545
RPL22P6	ENSG00000268993	0	0	0	0	0	0	0	0	0	0	0	1	1	0	0	0
FAM72B	ENSG00000188610	470	502	802	718	474	509	255	237	346	481	862	895	616	611	252	270
ZBED6	ENSG00000257315	106	109	46	52	40	42	104	113	28	81	61	41	49	35	127	131
SLC2A1	ENSG00000117394	3601	3917	3593	3214	5170	4487	3919	3363	3586	3645	4286	3432	6089	5311	3991	3646
KCNA3	ENSG00000177272	0	0	0	2	0	0	0	4	0	0	0	0	0	0	8	0
ZC3H11B	ENSG00000215817	24	30	18	10	13	14	24	26	29	30	25	12	16	21	21	20
NCF2	ENSG00000116701	13	19	169	143	993	1185	353	447	27	12	159	157	1178	1456	330	415
ALG6	ENSG00000088035	725	863	561	392	377	543	769	584	654	943	484	549	415	454	871	776
ATP6V1G3	ENSG00000151418	0	0	0	0	24	8	15	12	0	0	0	0	11	25	1	7
MSTO1	ENSG00000125459	1469	1308	894	954	560	719	623	594	1410	1492	883	914	784	769	623	511
RNU6-1062P	ENSG00000206635	1	1	0	0	0	1	0	0	1	0	1	0	0	0	0	0
RNU6-662P	ENSG00000206980	0	0	1	2	0	0	0	0	0	0	1	1	2	0	0	0
RORC	ENSG00000143365	1	1	1	0	0	0	11	8	0	0	0	0	1	1	12	12
ENSG00000201134_Y_RNA	ENSG00000201134	0	0	0	4	0	0	1	0	0	0	0	0	0	0	1	0
CAPN2	ENSG00000162909	6602	6802	27411	26945	28479	32583	16461	16409	6011	7388	28126	29029	35301	37517	17944	16753
PHB1P11	ENSG00000227621	2	0	0	0	1	2	0	1	1	2	7	0	0	0	0	0
ACTBP11	ENSG00000188460	2	0	5	11	1	4	9	7	0	13	7	14	6	12	9	11
CICP5	ENSG00000233771	2	0	6	0	0	2	0	0	2	4	0	0	0	1	2	1
TP53BP2	ENSG00000143514	4268	4868	3521	3628	2095	2468	3260	3230	3672	4831	3548	4032	2771	2641	3490	3235
RGS13	ENSG00000127074	0	0	0	0	0	1	0	0	0	1	1	0	0	0	0	0
RGS2	ENSG00000116741	690	675	78	140	419	380	1	7	629	796	73	123	444	427	3	11
HAX1	ENSG00000143575	3729	3928	2573	3155	2008	2265	2841	2819	4242	4027	2323	3327	2399	2781	2756	2815
GLMP	ENSG00000198715	7	3	431	526	1277	1266	681	635	6	18	372	499	1379	1602	749	715
CRYBG2	ENSG00000176092	39	20	1	0	54	30	40	38	45	27	2	3	50	68	50	68
TTC13	ENSG00000143643	1354	1439	506	465	835	986	1464	1269	1205	1384	571	475	1054	941	1729	1394
ARV1	ENSG00000173409	1210	1292	285	385	476	463	445	466	1337	1500	279	364	592	673	522	491
TRIM67-AS1	ENSG00000235710	0	0	0	0	0	0	0	0	2	0	0	0	0	0	0	0
TMEM234	ENSG00000160055	193	226	113	108	294	267	308	207	190	198	126	130	327	354	283	225
GADD45A	ENSG00000116717	579	673	3420	3863	2358	2211	3526	3622	717	678	4155	4553	2514	2834	3577	3416
GNG12	ENSG00000172380	4303	5153	11296	10654	9862	11979	15836	17554	3535	4778	11446	11479	11268	13000	17281	19970
RNU7-80P	ENSG00000238778	0	1	0	1	2	1	0	0	0	1	0	1	0	0	0	0
WLS	ENSG00000116729	3	12	3541	3596	6165	6541	2802	2845	14	9	3581	3629	7782	7718	3199	2874
ESRRG	ENSG00000196482	776	759	45	24	3	0	1	1	497	874	33	41	2	6	0	0
CHRNB2	ENSG00000160716	54	83	8	2	20	4	5	1	73	92	5	4	25	9	5	3
KCNN3	ENSG00000143603	36	57	32	30	13	2	28	16	34	47	20	37	2	3	11	21
TMEM275	ENSG00000282881	0	0	0	0	1	0	0	0	0	0	0	0	0	0	0	0
PRR9	ENSG00000203783	0	0	0	1	0	0	0	0	0	0	0	0	0	0	0	0
RPLP0P4	ENSG00000230779	0	0	0	0	0	0	0	0	1	0	0	0	0	0	0	0
PGLYRP3	ENSG00000159527	1	0	0	0	2	0	0	0	0	0	0	0	0	0	0	0
S100A9	ENSG00000163220	0	0	0	0	0	0	0	0	0	0	0	0	1	0	0	1
LAPTM4BP1	ENSG00000237008	0	2	0	0	0	0	0	0	0	0	0	0	0	0	0	0
S100A7	ENSG00000143556	0	0	0	0	0	0	0	0	0	0	0	0	2	0	0	0
ENSG00000273727_U1	ENSG00000273727	4	0	2	3	1	0	0	0	4	2	0	3	1	0	0	0
ENSG00000273694_U2	ENSG00000273694	0	0	0	0	3	8	0	1	1	0	0	2	12	10	6	1
NBPF8	ENSG00000270231	2047	2087	4026	3168	3384	3298	2803	2271	1670	1938	4079	3193	4420	3316	2913	2477
RPS27AP5	ENSG00000231767	6	19	8	14	2	2	3	5	20	17	18	9	3	2	8	1
TNFRSF18	ENSG00000186891	0	0	0	0	0	0	1	0	0	0	0	0	1	0	5	7
SDF4	ENSG00000078808	3145	3234	2302	2561	4818	4809	4422	4401	3641	3143	2640	2618	5416	5920	4770	4302
B3GALT6	ENSG00000176022	1527	1645	540	690	814	789	1234	1277	1923	1574	684	708	955	1003	1453	1239
C1QTNF12	ENSG00000184163	54	56	19	11	26	31	54	33	85	38	44	28	30	32	54	62
UBE2J2	ENSG00000160087	1907	1987	1663	2147	1831	1806	2215	1982	2095	1825	1895	2138	2212	2437	2506	2118
SCNN1D	ENSG00000162572	388	314	106	43	250	232	414	328	289	276	96	43	366	285	445	340
PLEKHO1	ENSG00000023902	2301	2400	775	868	877	1142	1061	1075	2781	2529	887	1032	1156	1432	1236	1158
ANP32E	ENSG00000143401	15189	15742	6359	6748	4461	5284	4618	5471	14593	16858	6354	7673	5360	5824	5545	5804
RNU2-17P	ENSG00000222222	1	4	0	0	1	0	0	6	0	4	0	1	1	0	1	0
CA14	ENSG00000118298	2165	2195	61	42	43	18	23	32	2348	2145	61	45	40	23	36	22
APH1A	ENSG00000117362	6703	7072	4055	5004	3267	3595	3382	3559	7187	7657	4048	5303	3878	4439	3678	3597
C1orf54	ENSG00000118292	600	593	10	7	183	145	9	21	735	760	6	4	186	225	15	13
CIART	ENSG00000159208	560	603	6	3	267	265	241	211	601	653	7	7	284	254	264	210
MRPS21	ENSG00000266472	4198	3890	1474	1522	1523	1599	1399	1404	4817	4192	1468	1728	1781	2036	1329	1367
PRPF3	ENSG00000117360	3959	4199	5538	5194	3065	2758	2435	2149	4057	4338	5527	5364	3566	3604	2622	2160
ACAP3	ENSG00000131584	2011	1912	949	874	3670	2922	3183	2710	2042	1529	1367	930	4359	3359	3662	2848
INTS11	ENSG00000127054	4233	4015	3222	3149	3660	3662	3210	2680	4367	4174	3491	3196	4690	4473	3548	3031
CPTP	ENSG00000224051	459	542	590	679	731	761	747	763	502	435	766	786	1017	945	913	674
TAS1R3	ENSG00000169962	48	20	9	4	44	37	37	24	21	22	8	8	74	52	41	20
DVL1	ENSG00000107404	2841	3025	4157	4610	4375	4498	1732	1650	3257	2619	5293	5207	5179	4934	1900	1550
MXRA8	ENSG00000162576	766	714	180	76	3923	3098	218	161	936	569	258	101	4081	3773	236	173
AURKAIP1	ENSG00000175756	3626	3805	1570	2179	2021	1871	1542	1726	4662	3037	2152	2643	2175	2442	1717	1647
NDUFB4P8	ENSG00000223663	0	2	1	3	0	0	0	0	2	0	9	0	6	1	0	0
TMEM222	ENSG00000186501	921	875	1121	1292	1127	1341	1110	1177	1158	979	1268	1348	1546	1615	1219	1199
RNU6-48P	ENSG00000206888	1	8	7	1	9	7	5	2	3	4	2	2	7	12	5	6
ACTG1P20	ENSG00000241547	22	24	19	22	40	12	16	27	17	19	38	11	42	24	17	23
SYTL1	ENSG00000142765	510	479	336	178	21	14	216	181	681	482	365	202	27	22	269	178
MAP3K6	ENSG00000142733	1008	925	633	628	1509	1289	1670	1419	810	861	708	648	1652	1709	1910	1552
CD164L2	ENSG00000174950	0	1	0	1	0	1	4	0	0	0	0	0	1	0	0	0
VPS45	ENSG00000136631	2358	2534	2228	2043	1963	1847	2436	2204	2305	2722	2166	2189	2338	2456	2661	2396
IL6R	ENSG00000160712	21	39	322	478	58	76	5	4	17	41	329	514	54	77	6	7
ACADM	ENSG00000117054	3338	3664	2567	2552	1600	1705	2201	2242	3118	3907	2305	2670	1808	1820	2635	2400
ZBTB18	ENSG00000179456	19	4	1365	985	1063	1111	1422	1312	10	14	1208	953	1400	1534	1583	1531
MTND5P18	ENSG00000227860	0	0	0	0	0	0	0	0	1	0	0	0	0	0	0	0
TMEM201	ENSG00000188807	1119	1120	752	928	976	1028	1226	1156	1040	1242	884	923	1305	1217	1437	1217
PIK3CD-AS1	ENSG00000179840	0	0	0	1	0	0	2	6	0	0	0	0	0	0	1	2
CLSTN1	ENSG00000171603	7534	7279	14293	11719	17184	17014	14694	12497	7158	7114	15440	12542	22522	20214	16321	13456
MZT1P1	ENSG00000271264	0	1	4	1	0	0	0	3	0	0	0	0	1	0	1	0
CTNNBIP1	ENSG00000178585	725	716	818	714	645	708	688	973	759	749	870	915	811	967	852	807
LZIC	ENSG00000162441	1135	1286	1119	1309	981	1207	1057	1091	1103	1366	1126	1346	1277	1539	1176	1194
RN7SKP269	ENSG00000202415	11	8	10	7	5	2	3	2	1	5	5	2	11	8	4	4
TMEM274P	ENSG00000283611	3	2	12	0	7	4	5	3	9	5	1	3	9	12	4	8
MIR5697	ENSG00000265521	2	0	1	0	0	1	0	0	5	1	0	0	1	4	2	0
PDZK1	ENSG00000174827	533	581	27	26	33	48	23	33	502	574	46	23	81	57	15	24
CD160	ENSG00000117281	36	32	36	39	52	28	37	13	33	23	31	29	79	45	30	61
RNF115	ENSG00000265491	1914	1850	2039	1761	1595	1693	1693	1758	1928	2095	1937	2105	2064	2075	1956	1795
POLR3C	ENSG00000186141	1467	1649	1902	1877	1468	1756	1232	1260	1619	1733	1809	2063	2041	2043	1416	1331
PIK3CD	ENSG00000171608	167	119	2938	2845	797	912	3713	3383	130	156	3283	2956	922	1000	4146	3737
RNU6-693P	ENSG00000251943	2	0	0	0	0	0	0	0	0	0	0	0	0	0	0	0
SLC25A38P1	ENSG00000229785	1	0	1	0	0	3	0	0	0	0	1	0	1	0	0	1
FASLG	ENSG00000117560	0	0	0	0	5	1	0	0	0	1	1	0	1	0	0	0
NBPF9	ENSG00000269713	2538	2435	4531	3585	3000	3057	2974	2642	2103	2681	4600	3708	3716	3092	3234	2813
RNU1-153P	ENSG00000277678	1	1	1	0	0	1	1	1	0	1	0	1	0	0	2	2
NBPF20	ENSG00000162825	555	504	645	504	416	456	332	251	561	549	679	630	564	494	366	326
NBPF12	ENSG00000268043	1446	1379	914	630	833	686	1223	1133	1065	1229	1004	612	981	789	1385	1224
VAMP3	ENSG00000049245	3063	3480	3465	4087	3632	4436	3648	3943	2922	3766	3387	4405	4198	5052	4013	3864
PER3	ENSG00000049246	1170	1305	195	310	417	430	1842	1883	974	1282	189	185	493	442	2096	1873
UTS2	ENSG00000049247	1	0	0	0	0	0	85	73	0	0	0	0	0	0	84	104
TNFRSF9	ENSG00000049249	0	3	3	16	30	18	2958	2803	2	1	12	16	35	38	3380	3318
PARK7	ENSG00000116288	8745	8324	6372	7279	4058	5380	6043	6563	9565	9135	5877	7775	5219	6691	6707	6543
ENSG00000200344_Y_RNA	ENSG00000200344	5	7	2	2	2	5	2	3	8	0	11	2	5	9	5	1
ERRFI1	ENSG00000116285	597	733	5839	5260	4527	4345	2984	2902	550	748	5933	5605	5273	5146	3348	3201
CMPK1	ENSG00000162368	2268	2535	3981	5071	4535	5415	4536	4963	2182	2741	4005	5414	5406	6030	4995	5478
HSPE1P24	ENSG00000225158	0	0	0	0	0	0	0	0	0	1	0	0	0	0	0	0
CFL1P6	ENSG00000215785	0	0	0	0	0	0	1	0	4	1	0	0	1	0	1	1
C1orf127	ENSG00000175262	2	1	0	0	0	0	1	8	2	1	0	0	1	0	0	0
SLC2A3P2	ENSG00000185031	0	0	1	5	0	0	1	0	1	7	0	2	7	1	1	1
MIR3671	ENSG00000265996	0	1	4	2	3	5	9	1	1	1	3	1	9	3	8	0
MIR101-1	ENSG00000199135	0	0	2	0	3	0	0	0	0	0	2	0	0	1	1	0
FCGR2A	ENSG00000143226	6	2	2	1	11	18	1	0	0	1	0	0	21	22	4	3
SERTAD4	ENSG00000082497	5	0	514	421	158	147	1108	1095	2	1	416	429	162	198	1199	1098
ST13P19	ENSG00000228110	5	12	2	3	7	3	4	1	10	4	2	6	3	2	2	6
RPS29P7	ENSG00000231622	1	0	0	0	0	0	0	0	0	0	0	0	0	0	0	0
DPH2	ENSG00000132768	1168	1219	801	934	1125	1133	674	532	1262	1286	786	1048	1335	1379	563	523
JAK1	ENSG00000162434	2126	2261	12401	11448	9097	10786	9884	9877	1686	2295	12737	12421	11136	11036	10545	10090
SETSIP	ENSG00000230667	40	35	28	30	1	17	18	18	36	55	31	30	12	20	7	21
BCL10	ENSG00000142867	570	580	1935	1871	1316	1361	769	720	523	581	1946	1997	1393	1786	862	856
UBE2T	ENSG00000077152	2244	2178	1149	1169	1336	1649	1700	1724	2494	2772	909	1352	1597	2039	1760	1774
[truncated: 29,299 more rows]
