# Supplementary material for: Punicic Acid in Ovarian Cancer: Anticancer Activity and Mechanistic Insights
Source: Cells. 2026 Apr 27;15(9):792. doi: 10.3390/cells15090792 (PMC13162863; doi:10.3390/cells15090792)
Supplement: Supplementary file 1 [file cells-15-00792-s001.zip › cells-4165294-Supplementary Tables/Table S3. Differentially expressed genes between cancer and normal samples.csv]

Gene	log2FC	pvalue	padj
CDH11	-10.8366813098426	1.16721047136913e-141	3.50023076154174e-137
WDR43	1.9754668628272	6.37596423562224e-108	9.56012077489198e-104
FABP5	4.8158892621157	2.36162970278028e-92	2.36068505089917e-88
MMP2	-10.9704203114554	1.22688571976952e-89	9.1979622411121e-86
PCDH18	-3.58030345329527	4.95512203145874e-88	2.97188398958769e-84
HLA-F	-8.32170395391119	4.15567161790333e-83	2.07700467462809e-79
GBP4	-9.20305845089919	4.61608704164616e-80	1.97753168864122e-76
ATP10A	-9.58618625751123	7.47964149985755e-79	2.8037436162216e-75
PTER	6.89223898796472	2.04340929870614e-76	6.80863978328887e-73
ADGRV1	7.85170516074883	8.38564705028175e-74	2.51468783743849e-70
VASN	-5.58927299198816	3.98506151679207e-66	1.08640022514146e-62
FREM2	8.53852937283502	1.45609414993887e-65	3.63877928069723e-62
HSPD1	1.75693360174433	2.45122568330441e-64	5.65441198391789e-61
C1R	-8.36072005151171	5.53634520283182e-64	1.18588514244658e-60
MXRA5	-9.99376614678522	1.83965857504643e-63	3.67784542323283e-60
ETV4	2.03688980316751	4.64892380962026e-62	8.71324545018077e-59
SEMA3B	-4.08611891983119	9.19312305727888e-61	1.62166690730399e-57
CLDN11	-7.22244440508296	1.07397186547253e-59	1.78923712787724e-56
SYT14	-6.81308520645619	1.18200444914375e-58	1.86557628531172e-55
WDR17	5.42171383086274	1.55494659361245e-56	2.3314869224625e-53
DNAAF5	1.46275387172031	4.46011425764098e-56	6.36904315991132e-53
CDH13	-10.8611861720744	2.14974327132767e-54	2.9302955100261e-51
GCH1	-2.53130208736682	1.36590705532729e-53	1.78090525109369e-50
SVEP1	-8.68817077166527	4.03592241575296e-53	5.04288505848333e-50
TMCC1-DT	4.462663740555	7.76865765758975e-50	9.31866023343206e-47
MEG3	-10.4782020540918	5.32208868516558e-49	6.13841521118252e-46
RPIA	1.75451186241088	2.37601474919572e-48	2.63896038144005e-45
NRXN3	-8.62934243023009	7.64285775344703e-48	8.18550065394177e-45
TAP1	-3.56826157798113	1.08018523776347e-47	1.11698603138107e-44
SORD	2.4510807526192	1.61431719888181e-47	1.61367147200226e-44
STK26	5.11518754383744	4.39258091599973e-46	4.24918440351613e-43
CD200	-8.35938871450992	6.30166751686174e-46	5.90545017173906e-43
EPHA5	-6.98007276324238	3.68895133370445e-45	3.35225068470088e-42
ENSG00000291050_TEKT4P2	2.64019452389029	1.03681911595926e-44	9.14474460276067e-42
ENSG00000290387_SORD2P	6.10369838966164	2.22155820257495e-44	1.90343106796622e-41
TMTC1	-8.8798794621823	1.678479834324e-43	1.39817370199189e-40
P4HA2	-2.49622463040111	9.79035191661981e-43	7.93494792636743e-40
PIEZO2	-10.5414924489603	5.91368801100054e-42	4.66683358089169e-39
GPR63	7.40720831127774	6.90050702645468e-42	5.30595909511084e-39
CRYBG1	-5.01210462859995	4.02151071732655e-41	3.01492658477971e-38
PCDHGB5	-7.73351568596229	1.02670156438063e-40	7.50944549088933e-38
RHOJ	-9.45828322053715	1.22720617689181e-40	8.76225210300755e-38
PNO1	1.5979131519531	3.83740352415191e-40	2.67618736935506e-37
WDR12	1.74828306066649	6.28296221321121e-40	4.23891423126256e-37
CFB	-6.57158430199191	6.36091571317911e-40	4.23891423126256e-37
ZNF585A	-2.13090279558553	1.83101396855253e-39	1.19366188889029e-36
BTN3A2	-2.32545504485313	1.9542320345737e-38	1.246883196868e-35
THBS2	-9.00461393639908	3.12874471694745e-38	1.95468326191292e-35
ANKRD1	-7.55980796544661	7.12724153739623e-38	4.36187182088649e-35
MEDAG	-8.85870462322628	1.02830339614098e-37	6.16735244869517e-35
TENT5A	-3.76949424314051	1.8938926820446e-37	1.11360889704222e-34
METTL8	2.11174249594448	3.05552790617478e-37	1.76209943943018e-34
TTLL7	-2.46090422973723	2.27504551528415e-36	1.28724650778002e-33
ZNF585B	-4.36222507255421	1.2492754584486e-35	6.93764304591789e-33
TOX2	-6.93631227037481	2.39090890128713e-35	1.30361047512361e-32
OLR1	-7.1408789218015	4.85964496293112e-35	2.60233987764962e-32
FAM3C	-1.03256238939283	1.14343338215091e-34	6.01566320420026e-32
LPAR3	4.47530946623178	2.01398951355441e-34	1.04130202642189e-31
TMEM200B	-2.45967428604981	5.55846713060027e-34	2.82520868326171e-31
BZW2	1.73366774578783	7.30113682764762e-34	3.64910818645828e-31
RASGRF2	-4.61055182653171	1.04557629575576e-33	5.14012163231534e-31
LRCH2	-10.3811400799686	1.0865624852628e-33	5.25545738839689e-31
MATN2	-6.16709279419405	1.37730563045687e-33	6.5559748009747e-31
BDKRB1	-8.12235759572811	1.57279487623444e-32	7.36952699195598e-30
ZFYVE28	-4.99229020666384	1.9216739340634e-32	8.86571660533742e-30
CALU	-1.78996571161669	7.45480422250137e-32	3.38719195491471e-29
PHB2	1.19079935919906	8.75923372329332e-32	3.92047613274806e-29
TMEM184B	-0.975996425852139	8.91897429409344e-32	3.93326766369521e-29
HS3ST3A1	-9.17412868891697	1.09431198674692e-31	4.75597505196619e-29
UGT8	10.8749798215973	2.72374992152707e-31	1.1668544663822e-28
JOSD1	-1.27157637945268	1.00315050784466e-30	4.23696865200642e-28
SCARB2	-1.59672418713853	1.08950344428463e-30	4.50906749448826e-28
HS6ST2	10.4159157180967	1.09764548185155e-30	4.50906749448826e-28
PTPRQ	-10.4320216325379	1.57123311876416e-30	6.36731604939185e-28
ENSG00000247134_gene_sourcehavana	6.49874141429179	2.36327571721933e-30	9.44932162772976e-28
TMEM229B	-3.12488236271243	4.23045356494666e-30	1.66924791454764e-27
SYTL5	-8.67344844856325	6.50346086099221e-30	2.53280239349915e-27
SIPA1L1	-1.0787440844747	1.65746370546241e-29	6.37231046146239e-27
FAM124A	-6.69267893510805	1.83390361826808e-29	6.96140527906622e-27
DEPDC1B	1.12042316511057	3.05994384706473e-29	1.14701995107221e-26
ENSG00000293489_CMAHP	-6.38116517647431	4.36343531779257e-29	1.6154407198761e-26
COL1A1	-7.50907544562635	4.85895077341168e-29	1.77695385113499e-26
TERT	-5.75789249763972	5.77697959658801e-29	2.08722968846363e-26
UCK2	1.48799636905101	8.27663232604157e-29	2.95475774039684e-26
CCL28	-8.04815811020989	8.90858575927121e-29	3.14294905587088e-26
HSPB8	-9.68231250267738	1.33611021495463e-28	4.65898524721623e-26
FMN2	-8.6868381034652	1.97583070243445e-28	6.81048403501199e-26
MIAT	-3.03033169549883	2.71163455202269e-28	9.24051101659733e-26
EEIG1	-1.19440620930647	3.01442224920066e-28	1.01569094841606e-25
B3GNT9	-3.76429854459763	3.06180598608924e-28	1.02019375456493e-25
NEK7	-1.68785173720844	4.089946828057e-28	1.34779478549201e-25
SLC22A23	-3.59998502706547	8.13385134507203e-28	2.65128189278283e-25
NUPR1	-7.94591234048982	1.77010012441832e-27	5.70771640118888e-25
CD74	-5.69189863782069	2.0882671734754e-27	6.66201659555108e-25
CCDC190	-6.89821207651218	2.48339351157956e-27	7.83915838160505e-25
FBXL5	-1.0857781321384	3.65010147704618e-27	1.1402004488923e-24
XAF1	-11.7059006441834	4.50828946606681e-27	1.3937586031795e-24
HEY1	4.38153364580576	8.7123506232607e-27	2.66597929071777e-24
LYPLAL1	-11.1960155012432	9.91482364334896e-27	3.00329021633079e-24
CXCL5	-8.79866652933739	1.51600892443803e-26	4.54620756260475e-24
SLC15A3	-7.76885520202709	2.59075086994228e-26	7.69222149384446e-24
ADAMTS15	-11.5247090027682	3.26517241064476e-26	9.59960688729559e-24
POLR1A	0.931513014566545	3.38845475933128e-25	9.86533799250742e-23
CCT7	1.35183605090373	4.3039341862338e-25	1.24102286900749e-22
TRIM61	-6.25453415319633	6.14049002712933e-25	1.75372395174814e-22
NOP58	0.954294073459424	7.25359174549906e-25	2.05208216286817e-22
RPL5	1.2247820381602	8.05310390257298e-25	2.23607851694777e-22
ITGA11	-8.39538348568687	8.04975880263288e-25	2.23607851694777e-22
ARHGEF4	6.68561138174477	9.03239418615187e-25	2.48498565921397e-22
TDRKH	1.38891172255549	1.34766255975777e-24	3.67397316745601e-22
PGR	-10.585653001536	1.77515618564081e-24	4.79580033288258e-22
ABCA8	-7.60832432052346	1.90181646551593e-24	5.09211358641889e-22
GPX1P1	-7.97683124406573	2.15792725209777e-24	5.72671879963787e-22
CCL2	-11.6570513700692	2.29033682353517e-24	6.02479128633094e-22
FHDC1	-4.0483538624282	2.44510986366327e-24	6.37599605143774e-22
NCL	1.53682032120168	3.91490107090077e-24	1.01206942512218e-21
HAND2-AS1	-6.83700879886112	4.18083935737561e-24	1.07158128759812e-21
P2RX7	-6.92091522911791	4.92591150546282e-24	1.25184944259169e-21
GPN1	1.20722526562185	8.78101526634676e-24	2.21281584711938e-21
SOCS2-AS1	5.88897128924074	9.01583111326133e-24	2.25305619520401e-21
BACE1	-2.00997980328851	1.06006485697111e-23	2.62720867197104e-21
COL14A1	-6.34383266540357	1.19353753184173e-23	2.93375438564505e-21
RPS5	0.986975862578835	1.56102502859374e-23	3.8058551672739e-21
PLPP2	-5.13183363811081	1.58858611451716e-23	3.84181616146295e-21
POLR1B	1.91947445752602	2.02020077630268e-23	4.84654247038118e-21
MEF2D	0.757048547538622	2.11167444531471e-23	5.02578517984901e-21
COL25A1	-7.18762163330172	2.1560688287846e-23	5.09103874311752e-21
DEPTOR	-4.65037135900055	2.19463974934426e-23	5.14162943776059e-21
SINHCAF	1.75482070266463	2.22914712151174e-23	5.1819894480538e-21
PCDHB9	4.57382581836442	2.95981769936608e-23	6.82761639758384e-21
H3-3B	0.633464070123403	3.38707223183404e-23	7.75355130444573e-21
CYCS	1.19106290929261	3.47997173229767e-23	7.90586305364715e-21
CDH6	-7.84884755938654	3.81712542977947e-23	8.60661333746065e-21
COL15A1	-11.4231902489402	5.01815868617616e-23	1.12301897523172e-20
APBB1IP	-9.47646983452304	7.15646634327945e-23	1.58968972372047e-20
SMYD5	1.05970111792611	7.52843963290789e-23	1.66002093905619e-20
SNX2	0.866027738292499	7.80856628838037e-23	1.70922106464197e-20
NACAD	-8.37743854708292	8.43446527328227e-23	1.83284597547238e-20
SUSD3	-10.819314182819	8.57105463103896e-23	1.84912795881724e-20
C1S	-6.15488285941841	9.90775519286987e-23	2.12224116231273e-20
LINC01133	-8.21337396993323	1.13995735790202e-22	2.42447101055077e-20
PABPC4	0.809877056522554	1.50124087663623e-22	3.17036700060333e-20
NLRP2	26.6527421062066	1.73430842226886e-22	3.63695391377613e-20
BEST1	-4.89573064140623	2.1884681658775e-22	4.55748495543989e-20
RSPH3	-1.73428398385707	2.24198181233212e-22	4.63672762677348e-20
FAM161B	-2.28572884996492	2.28135556443632e-22	4.67223377036047e-20
ABR	-0.88115167454361	2.29031067174533e-22	4.67223377036047e-20
CACYBP	1.19309527349497	2.32263259190884e-22	4.70615582203799e-20
LIPH	-8.49344914333683	2.39407618192327e-22	4.81835949956477e-20
MAD2L1	1.20410074458447	2.41033329690071e-22	4.8187383271639e-20
COL4A5	-1.82619970485591	2.48268288180995e-22	4.93050955362364e-20
HEXA	-0.917928081001949	2.57146618877235e-22	5.0732321097964e-20
ENSG00000287543_gene_sourcehavana_tagene	-3.66087173923481	2.71741346782824e-22	5.32613039694336e-20
AGA	-1.89219361479758	3.16150679816179e-22	6.15631596514777e-20
ACAT2	1.08222870162866	3.71930714899007e-22	7.19577953444609e-20
ADGRB1	11.1543342715381	4.45195910812972e-22	8.55803523939705e-20
MT-ND3	1.21990550742177	5.08166181488875e-22	9.70629773916458e-20
PITX2	-5.16134923847167	5.83528079610828e-22	1.10752152223858e-19
EMG1	1.3828051544743	6.00465793978262e-22	1.13250114652957e-19
MRPL24	0.992647811476219	7.1467827988316e-22	1.33948576607101e-19
SPINT1	-8.3968138781779	7.61725877122612e-22	1.41879724243186e-19
ESYT1	-0.905267517198642	9.45403487435474e-22	1.750046900075e-19
RASGRP3	-3.66710217356153	9.58406107786367e-22	1.76323204664402e-19
FBN1	-3.25247541733227	1.14401720211866e-21	2.09187730836185e-19
HSPE1	1.97108738018708	1.28827464256102e-21	2.34138060491636e-19
OSR1	-7.3248864360716	1.30130784558141e-21	2.35082046224671e-19
MRPS27	1.04307862992048	1.51939303213017e-21	2.72835678128859e-19
LONRF2	-5.01227892624603	1.65537078115269e-21	2.95483684435756e-19
CADM4	-1.95018308401812	1.88299792577553e-21	3.34126282829329e-19
CFI	-8.19304983271678	3.6207504464431e-21	6.38700378752563e-19
NIFK	1.44310191737416	4.7572894279277e-21	8.34278335466058e-19
SELENBP1	-5.72684796160359	5.78132608685916e-21	1.0079674807717e-18
ST6GALNAC5	-8.77378464841651	5.85562971764267e-21	1.01502094781889e-18
ZNF829	-6.52213035560888	7.72809427862843e-21	1.33189707602017e-18
GYPC	-12.1906838748914	9.96525035694497e-21	1.70764530116609e-18
TMT1A	-5.90450808480757	1.17255044777919e-20	1.99786606977286e-18
RPL19	1.14049890781943	1.38349765482646e-20	2.34397331485513e-18
LMF2	-1.2587065090419	1.57160737863367e-20	2.64771697025093e-18
LDLRAP1	-1.41979813874883	1.64950263553491e-20	2.76342374493971e-18
IFI27	-8.77451027794232	1.78745874827069e-20	2.97790627461897e-18
ENSG00000300370_gene_sourcehavana_tagene	-2.90618183341417	1.83994596712566e-20	3.04841434597593e-18
GTF2E1	1.11577910819261	2.52360856054967e-20	4.15813041284415e-18
GINM1	-1.55556759236646	2.68657183014891e-20	4.40245442855221e-18
CYC1	1.31599537272844	3.01794530394059e-20	4.91859477035709e-18
PGM2L1	-1.66867409107279	3.03894804026703e-20	4.92605263954204e-18
MAST2	-1.08816737517144	3.58679661211581e-20	5.78284176366285e-18
RPL36	1.01724010248874	3.83332358127165e-20	6.147257088512e-18
SLCO2A1	-9.8685601742707	4.48297890142036e-20	7.15082826041456e-18
RBCK1	-1.25238558785906	5.61122293667481e-20	8.90314039285737e-18
CLNS1A	1.17842437396792	7.20364921520451e-20	1.1369633298187e-17
GLG1	-0.96081595666306	7.28596528901629e-20	1.14393469679068e-17
LBX2	2.97420917171978	9.25022202930804e-20	1.44476905320255e-17
CYB5R2	-6.15059879908454	1.06302205340542e-19	1.65170493976797e-17
CSMD2	-8.60142180880654	1.13735566915312e-19	1.75809390755483e-17
CAD	1.15874370909348	1.15469098953765e-19	1.7666772139926e-17
SOX5	-5.12546680803329	1.15249784277504e-19	1.7666772139926e-17
ATP10D	-1.85376092771161	1.28151514084377e-19	1.95076528140217e-17
PAICS	1.35337754514118	1.8380679441675e-19	2.78383744998459e-17
CPEB1	4.78203410708206	2.21346517914776e-19	3.3355474267479e-17
SIRT2	-0.994883284521487	2.39432930428738e-19	3.5900573588485e-17
RCC1	0.709374295664386	2.41347978041234e-19	3.60076774403012e-17
ZNF793	-5.8358085832297	2.60949148619077e-19	3.87393221227173e-17
SNAP25	-9.70207357958007	2.91015114481109e-19	4.29899569116231e-17
FAIM2	-6.74210962099976	3.5108620355574e-19	5.16096719226938e-17
SIGIRR	2.20378568562168	4.77756911706111e-19	6.98876793572823e-17
WDR35	1.33493087273208	5.44790247445333e-19	7.89235262820804e-17
HLA-G	-7.01061227742176	5.43467488811308e-19	7.89235262820804e-17
ENSG00000224431_gene_sourcehavana	-3.33148932513434	5.51876569188774e-19	7.95657430616969e-17
NGF	-9.57814240450117	6.61368169386368e-19	9.48952567634373e-17
CSGALNACT2	-1.56808464565487	7.02741255916825e-19	1.00351451344923e-16
MIR17HG	3.40393724277629	8.74963320098316e-19	1.24352606839376e-16
XBP1	-0.977216676685411	1.04234823969771e-18	1.47443108547428e-16
SEMA3A	-3.51681629005894	1.11928602147778e-18	1.57582860150589e-16
TNFRSF1B	-10.2995314162037	1.59527497096395e-18	2.23547223501248e-16
CPA4	-7.83973478876066	1.98186267141827e-18	2.76428361816238e-16
BBOF1	-2.59596489325458	2.20058607653404e-18	3.05514700292142e-16
CEBPZ	1.26171551336902	2.83432041320321e-18	3.91684795166534e-16
MR1	-2.14972230169418	2.84824522158727e-18	3.91803567453941e-16
RPS9	1.24274832148943	3.04157104134751e-18	4.16486905880955e-16
HCP5	-6.0686457375463	3.17647998076245e-18	4.32983098468656e-16
DNAJB4	-0.983103905569393	4.02464642769007e-18	5.46113561418869e-16
STXBP6	-4.75763897899454	4.18460597093943e-18	5.65261098452845e-16
RPL29	1.29384674912807	4.5170712785227e-18	6.07434679373716e-16
ANXA2R-OT1	1.33324133866353	4.61608971987856e-18	6.17979011248743e-16
ADGRF4	-8.83146057223792	6.10385424111173e-18	8.13521693255372e-16
EPB41L4A-AS1	1.19027448806291	6.7488049196709e-18	8.95500716509252e-16
RPL18	1.12303246153222	7.1308747423567e-18	9.42029391073977e-16
HMCN1	-4.15736390225438	7.43561334870126e-18	9.77978829389708e-16
RPS14	1.0411229505261	7.47635427850194e-18	9.79043284295704e-16
MSC-AS1	-9.39493611269136	7.56829373839087e-18	9.86773880986371e-16
RANBP17	7.84633224336145	8.34772541523995e-18	1.08368653572388e-15
TNFAIP6	-7.00090030499571	8.38693920683383e-18	1.08408419368333e-15
HMSD	-9.99420938253801	8.6195918163325e-18	1.10937476132266e-15
NPM1	1.29940582529485	9.25268293393443e-18	1.18576690522575e-15
EDIL3-DT	-5.24887162900144	9.4999534104644e-18	1.21227490584258e-15
DIP2C	-1.12104113309737	1.13780126248857e-17	1.44577899404692e-15
SLC38A5	-7.44380581683815	1.30225695227191e-17	1.6408437598626e-15
ZNF296	3.38035298644025	1.30064211868081e-17	1.6408437598626e-15
AGPAT5	0.756899903898889	1.62810940551557e-17	2.04283451266112e-15
EDIL3	-6.39470329260172	2.06155506393365e-17	2.57591305238509e-15
ESYT3	-3.90111777315077	2.30290300739547e-17	2.8655375678745e-15
ZC3H15	1.53298222834966	2.40891778172341e-17	2.98506720819511e-15
LINC01638	-7.15624469165634	2.44402831941589e-17	3.01611198529399e-15
TMOD2	-2.33207614576127	3.19067242307903e-17	3.92138871406942e-15
ABCA6	-6.36324128710734	3.42569433509531e-17	4.19304986615666e-15
BLM	0.816323440541077	3.56237863312981e-17	4.34262644106897e-15
REC8	-3.69373287024926	4.03359787473011e-17	4.89714708774925e-15
ZNF836	-2.63725391693212	4.22920780872615e-17	5.1139307971e-15
ACTBL2	-7.85912547905013	4.67490999829036e-17	5.6301687160133e-15
ETV7	-5.75558103497523	5.19556344939821e-17	6.23218226882214e-15
MT-CO3	1.21693356915313	5.32075311727128e-17	6.35692209086578e-15
ADD2	9.59919041499291	5.43142166370842e-17	6.46339177981303e-15
KCNE4	-9.23917428300848	6.01715683983396e-17	7.13211459734944e-15
LINC03015	1.60859476870596	6.24030918124104e-17	7.36749573728569e-15
PEX5	1.09883976763312	7.36144455044438e-17	8.6570587913226e-15
ADAM22	4.09130395612887	7.60688789079238e-17	8.91075601832351e-15
TIMM8A	1.69125067805158	7.90385328215103e-17	9.22259736284611e-15
ATP13A3-DT	-4.33657113755029	8.8862452208814e-17	1.03287101427826e-14
PTHLH	-7.32084079738335	8.95369860824926e-17	1.0366931037227e-14
RPS13	1.09489663337758	1.16568476959617e-16	1.34448287964038e-14
IDI1	1.21358027526408	1.23178590621791e-16	1.4152795308683e-14
HHIP	-3.41959509994253	1.28015048400392e-16	1.46373574091058e-14
ZFP3	-8.67366455529209	1.28372182159358e-16	1.46373574091058e-14
CXCL6	-10.9690013306887	1.45730565273177e-16	1.65536673917122e-14
PTCD3	0.926112499619752	1.48973734071523e-16	1.6858205046554e-14
CHMP4C	6.6618940195679	1.63172316394385e-16	1.83955316693038e-14
HERC5	-5.71479251649403	1.70536257377812e-16	1.91537126825687e-14
TEAD4	1.26362500928774	1.76920974334869e-16	1.97230712949965e-14
SLC19A1	1.19184031463881	1.76894787582523e-16	1.97230712949965e-14
RASD2	-10.1359924464621	1.77995364898908e-16	1.97693518614387e-14
CHST10	1.58879973042833	1.93798865752683e-16	2.14451674767213e-14
CHD7	5.88853650397395	2.06654201928235e-16	2.27836257625879e-14
FHIT	4.52417633461532	2.14183785584345e-16	2.35272650626496e-14
MX2	-11.6977789580147	2.2778246682451e-16	2.49297102742095e-14
MTATP6P1	1.33090399112947	2.42934983310417e-16	2.64913973800465e-14
PSAP	-1.44936685937144	2.53374372445507e-16	2.75296763800575e-14
RPL27A	1.07891832373312	2.57598890749714e-16	2.78876373133661e-14
C2orf49-DT	1.73152261408136	2.70089660750099e-16	2.91347077214891e-14
LYST	-2.27926416323977	2.89224669603425e-16	3.10869870683423e-14
HLA-C	-3.98699740565928	3.01336470327334e-16	3.22731359720575e-14
SPON2	-3.98300991179648	3.571928265226e-16	3.81192116788603e-14
LCP1	-4.28345128660612	3.89007163458189e-16	4.1367187297107e-14
EMP1	2.24993701410974	4.53228666338233e-16	4.78571170639117e-14
ENSG00000298172_gene_sourcehavana_tagene	-10.046942495064	4.52250085117768e-16	4.78571170639117e-14
DOCK8	5.59690346220427	5.25903960722185e-16	5.53361683303048e-14
MGST3	0.670323971240805	5.62365359654337e-16	5.89657776409589e-14
KYNU	-6.10107733572282	5.89742922484648e-16	6.16209434127862e-14
CLDN23	-6.42734618265945	6.1472296332867e-16	6.40080285565978e-14
CETP	-6.7028957975988	6.41684905273515e-16	6.65842454648518e-14
RGPD8	-2.94973231887817	7.01126183200631e-16	7.25012826959328e-14
PARP11	1.59283925985434	7.57994342977125e-16	7.81124891999933e-14
ENSG00000306721_gene_sourcehavana_tagene	5.28917738582576	7.81417052166514e-16	8.02504608231829e-14
THADA	1.09842577939306	7.86344936931064e-16	8.04809282207807e-14
POT1-AS1	-3.42189877800861	8.00277843169621e-16	8.16283400033014e-14
STK38	-0.971530412542217	9.01117777187289e-16	9.1602440346754e-14
LURAP1L	-3.09909604606071	9.51847498957073e-16	9.64324418875834e-14
RPL10A	1.19702460066733	1.00370105604247e-15	1.01343391476773e-13
CCDC136	-2.63303678519273	1.06523739102952e-15	1.07195768061051e-13
SNHG19	0.919707235109507	1.15879386803565e-15	1.16220436503857e-13
SPARC	-3.41472333180575	1.28094811267815e-15	1.28043573343308e-13
SF3B4	0.711844627791014	1.29750122432649e-15	1.29267331279412e-13
TRIOBP	-1.19295041358535	1.48432371155971e-15	1.47390395570373e-13
HDGF	1.13570946201713	1.61033534551951e-15	1.59375367463495e-13
NUCB1	-1.09301693534899	1.78645746253121e-15	1.76224626271006e-13
NEPRO	1.15698688290028	2.22621320134632e-15	2.18884201580241e-13
ATP5MC3	1.93413404617471	2.31553988936123e-15	2.269229091574e-13
URI1	0.595731758219141	2.56129944143708e-15	2.50189731758355e-13
TAPBP	-1.83554582158681	2.69082294211336e-15	2.61988306454855e-13
IL1R1	-5.72937022898601	2.73016249824921e-15	2.64958294490282e-13
HSPA4	1.15883666088383	2.74805522805858e-15	2.65834452190389e-13
AVIL	-1.77185799474581	2.8166313035295e-15	2.71592088521681e-13
IGFBP5	-9.24559607826656	2.88345335211394e-15	2.77144227958951e-13
GREM2	-6.9854908829198	3.34609482243903e-15	3.20583679026523e-13
RPL18A	1.20281210951006	3.62517376461312e-15	3.46215639659931e-13
PAIP2B	4.20610882393294	3.67338972152034e-15	3.49706701488737e-13
PLP2	-1.22671282771363	4.239745609356e-15	4.02346491561291e-13
ENSG00000291100_gene_sourcehavana	-1.95557310879416	4.85731422504625e-15	4.59498861137814e-13
CCT4	1.45351422843777	5.12408550188438e-15	4.8321093091355e-13
MCF2L	8.63324652518324	5.34382542732687e-15	5.02353093776421e-13
GPR153	1.34355026431256	5.39032995114429e-15	5.04260001777802e-13
SRSF2	0.805697788505631	5.39774111546867e-15	5.04260001777802e-13
AKR1B10	-8.31125627892649	5.52586962472297e-15	5.14626640702461e-13
CRNDE	-8.30736010817949	5.54422335675073e-15	5.1473736848991e-13
POLR1D	1.24002163336964	6.50809509698772e-15	6.02360357310086e-13
CMPK2	-9.60589064779477	6.87073355140021e-15	6.33967869967352e-13
OLFML2B	-4.66123339059414	7.39692922183042e-15	6.78345912857035e-13
TCN2	-3.80393686504714	7.39677447072544e-15	6.78345912857035e-13
EIPR1	1.11777283586392	8.19356430145135e-15	7.4911160448757e-13
STON2	-8.26354222619524	8.67963880870529e-15	7.9113984375518e-13
GEN1	0.771536151097229	9.14044490637522e-15	8.30617157128424e-13
LPAR6	-3.37648697373261	9.71575455493612e-15	8.80229751037536e-13
ATP6AP2	-1.41425131007594	1.16161230642613e-14	1.04922981461165e-12
DNAJC6	-2.41711785590937	1.16716411875346e-14	1.05107860640177e-12
EIF4B	1.15999485344661	1.24481101547832e-14	1.1144319776598e-12
FASN	2.27108220280916	1.24494702052832e-14	1.1144319776598e-12
PAXIP1-AS2	-1.0577935494042	1.27004471830451e-14	1.13351491108678e-12
RAB23	-1.29300015787332	1.366722827665e-14	1.21508627105465e-12
CLYBL	3.41292854908084	1.36954501672826e-14	1.21508627105465e-12
RTP4	-10.9401524191062	1.52877792810281e-14	1.35235966100139e-12
PTGIS	-7.22968061327667	1.80274473443979e-14	1.59002085577589e-12
CNTNAP3	6.91564093076889	1.86234386025536e-14	1.63777031323571e-12
A2M-AS1	8.36786624381817	1.9128287175779e-14	1.67724875972883e-12
CX3CL1	-8.20276860163993	1.92902228860334e-14	1.68651662946464e-12
DLEU1	1.57717073589367	2.01603296143962e-14	1.75746501301312e-12
COL8A2	-4.74717864880856	2.17211857478993e-14	1.88804324118262e-12
RPL38	1.67961404930713	2.34237764706972e-14	2.03015089249499e-12
SCUBE3	1.3573084980229	2.36278928081923e-14	2.04194020038061e-12
WDR75	1.5285691333539	2.69750860814896e-14	2.3217206815402e-12
TNFSF10	-6.93338008150422	2.70201586587145e-14	2.3217206815402e-12
ENSG00000286456_gene_sourcehavana_tagene	-8.00475791638164	2.90614972040176e-14	2.48998908044023e-12
MSC	-11.6889573166681	3.03248674672549e-14	2.59083226668957e-12
ARID5B	-2.55788778994644	3.13148443185524e-14	2.66781122563849e-12
CACNG4	-11.9896132023959	3.16035546542653e-14	2.68478016139408e-12
KIF23-AS1	-1.86505893132882	3.5890236699274e-14	3.04032886479613e-12
ENSG00000277693_gene_sourcehavana	24.4273010847179	3.6859024980295e-14	3.1136012425608e-12
DUSP23	-7.45734990961284	3.71538080826557e-14	3.1263238109033e-12
FLJ36000	24.3721637413892	3.72181406059916e-14	3.1263238109033e-12
ENOSF1	1.34508860845437	3.84394125059762e-14	3.21989134700897e-12
ENSG00000297276_gene_sourcehavana_tagene	24.5679058407565	3.87341879940104e-14	3.23554548625177e-12
DCHS1	-4.75284527790967	3.89217910633443e-14	3.24218519557658e-12
UBAP1L	-2.00170789897062	4.11988148982002e-14	3.42235474007542e-12
RBM47	-3.4992445773669	4.27805596161531e-14	3.54393210433481e-12
KCNK6	-3.00890704344553	4.34466399647063e-14	3.58919514948103e-12
RIMKLBP2	-8.09256944393835	4.44968591534596e-14	3.65581318436698e-12
CDKL2	-3.95997696936088	4.4469110832933e-14	3.65581318436698e-12
LOXL3	-3.64796848741124	4.95370177872402e-14	4.05878712951847e-12
ENSG00000308189_gene_sourcehavana_tagene	-4.70241730510954	5.03700670778112e-14	4.1157971976278e-12
ZNF587B	1.28764598722314	5.20639588930665e-14	4.24264673718826e-12
ENSG00000279497_gene_sourcehavana	24.1189871953808	5.33027288325006e-14	4.33182176755834e-12
SLC19A2	1.61687778653303	5.52687474148513e-14	4.47945729047719e-12
SESN3	5.29136265297611	5.54558528657834e-14	4.48250705050974e-12
AGFG2	-1.72552599234738	6.06049401218029e-14	4.88554017304469e-12
RPL9	1.72825700310763	6.18206394336107e-14	4.97018052368664e-12
P3H1	-1.38189394805651	6.20211558888956e-14	4.97296904490963e-12
RAB7B	-5.83722983350078	6.2207382818045e-14	4.97459998919342e-12
MFGE8	-2.91118248615982	6.29907118305654e-14	5.02384432546542e-12
GATA6-AS1	-5.99654812087013	6.42892023342669e-14	5.11380530397877e-12
TYW1	0.804508646104607	6.74782191093989e-14	5.35327204934564e-12
ENSG00000272320_gene_sourcehavana	-8.07056673866625	8.42552910926696e-14	6.66661654165429e-12
BEX5	5.80244237921476	8.64448417388227e-14	6.82186293174688e-12
PWWP2B	1.23829415109073	9.0835232161105e-14	7.14951953293233e-12
PIP5K1A	0.96412647947861	9.77569275996763e-14	7.67417472476203e-12
SATB1	4.95951031625535	9.9390311412412e-14	7.78202782933528e-12
BSDC1	-0.829632442795521	1.03784418656812e-13	8.10491444448042e-12
HMGN5	2.76591571944806	1.17740114884583e-13	9.17088458482828e-12
PDE3B	8.44183652576697	1.35319832006146e-13	1.0512878554923e-11
AGAP2	3.47300945748221	1.40650883129396e-13	1.08988079671429e-11
LINC00471	1.62235202743237	1.56673117009342e-13	1.21090552393715e-11
PTK2B	-2.75841987159375	1.70733920830153e-13	1.31618735677497e-11
SLC12A8	-4.82275173398075	1.75288299792639e-13	1.34783218825171e-11
MFSD2A	-2.28458433936098	1.7681284135419e-13	1.35261823635956e-11
TIMM10B	0.772710192276726	1.76592202963293e-13	1.35261823635956e-11
ENSG00000302373_gene_sourcehavana_tagene	-8.84800099951705	1.77363126172612e-13	1.35337542688659e-11
PPP3CC	-1.04083270331325	1.9033906856948e-13	1.44870253509177e-11
FANCD2	0.892475620487819	1.95170277991973e-13	1.48171298643627e-11
CCND2	9.31266344448846	2.01406591814338e-13	1.52519719073949e-11
TXNIP	-3.16174862465831	2.04074441853138e-13	1.5415073960433e-11
DHCR7	1.60501476532417	2.38111837730704e-13	1.79214566189801e-11
WARS1	-1.43517658950612	2.38450753333769e-13	1.79214566189801e-11
CNTNAP3B	8.0207077339938	2.39967989649225e-13	1.79904001840024e-11
ENSG00000267383_gene_sourcehavana	-2.26511979118602	2.40967797913368e-13	1.80203050469478e-11
ENSG00000258793_gene_sourcehavana	-8.4816514132825	2.47206885186136e-13	1.84408957038852e-11
MARS2	1.93463232548215	2.58110834812417e-13	1.92065203830143e-11
NUDT5	0.689616217609757	2.60430172835773e-13	1.933113867079e-11
SDR42E1	-9.46046572689753	2.67373627638591e-13	1.97975317175953e-11
HLA-B	-5.18070490227691	2.890953743844e-13	2.13531824803926e-11
C2CD3	-1.16347759739706	2.99499917022974e-13	2.20673304955404e-11
BMP1	-2.99199148457613	3.05710355251728e-13	2.2469711111002e-11
GDAP1	1.27005066488789	3.08011802434588e-13	2.2583515724715e-11
PHYHD1	3.43995519420394	3.15049287319526e-13	2.30431659222877e-11
LYPD1	-4.38845739978249	3.3657036148346e-13	2.45573527984574e-11
OVCH2	-10.2131990012512	3.38183288496399e-13	2.46151467364806e-11
RPL23A	0.938815305884493	3.55081775879345e-13	2.57825479299511e-11
TIMMDC1	0.829583823783908	3.64085159325946e-13	2.63724293668272e-11
RPS25	1.06893253399829	3.66327721294919e-13	2.64709294125109e-11
MRPL9	1.00113911004498	3.69061854613792e-13	2.66043915773038e-11
TMEM178B	-9.99351023623492	3.71028096552128e-13	2.66819917491732e-11
STS	-1.83791591504288	4.09805759046621e-13	2.94001318236605e-11
GAB3	-3.63150064485349	4.10848701774312e-13	2.94046082787782e-11
MCTP2	-5.4204344429675	4.14886313991767e-13	2.96228828190121e-11
ADAT1	-0.654622184179377	4.26216801924848e-13	3.0359594907654e-11
PDXDC1	-0.989940138006191	4.33891373389194e-13	3.08330201544909e-11
FAAH	-2.07615211006412	4.47873265939494e-13	3.16764705164942e-11
ATIC	1.55803273834949	4.47076119525217e-13	3.16764705164942e-11
TMEM59	-1.37686745873623	4.56613405113923e-13	3.22186418648384e-11
HOXB3	1.70523653381738	5.26535805628834e-13	3.7065154317365e-11
ST3GAL5	-3.27131666430715	5.53689227773454e-13	3.88853221603521e-11
ZNF280C	1.15296299179688	5.66609290745377e-13	3.96997182497018e-11
LBX1	10.5308670417595	5.90116506020013e-13	4.12503817774549e-11
CAMK2A	-3.7225065424077	6.00246788389792e-13	4.18609318377514e-11
CCDC150	1.03534115894747	6.08740669010633e-13	4.23547916062433e-11
NCAPH	1.11101970999126	6.23079734783227e-13	4.32521182562024e-11
ZNF818P	-8.06288269511079	6.96777047824436e-13	4.82562358202291e-11
HSPD1P1	2.33665270189681	7.83755808473924e-13	5.41549981210047e-11
TMTC3	-1.06310823947486	9.28783166220163e-13	6.40283898588741e-11
SLC12A2-DT	0.927439951226064	1.00453753165983e-12	6.90919071087498e-11
BEND4	7.71121709458949	1.07591067201336e-12	7.38316000739967e-11
GOLGA3	-1.12834087757192	1.09656139380908e-12	7.50769020035312e-11
ZNF813	-5.03686644869846	1.13006721675294e-12	7.71946598997427e-11
TRPA1	-8.78191738810315	1.19846915178049e-12	8.16811202808942e-11
POU2F1	1.53134030673282	1.26925798029643e-12	8.63095426601575e-11
SNX16	1.45384653266198	1.38168295009804e-12	9.37418739989596e-11
PAMR1	-7.53776167514388	1.39360008897477e-12	9.4336973968793e-11
CSGALNACT1	-3.39260437918543	1.42530257036563e-12	9.62657060363163e-11
ECM1	-3.84396104330983	1.45395776705452e-12	9.79804168953506e-11
COX7B	0.86507428709137	1.65914499052504e-12	1.1155704030463e-10
ACP6	0.900657172357766	1.75511647389714e-12	1.1774593471863e-10
NEIL2	0.670880658990373	1.77620576568751e-12	1.18894773440708e-10
ENSG00000278071_gene_sourcehavana	-7.71754853921937	1.87741480381082e-12	1.25389566005966e-10
RBBP8	-0.717626088858563	1.9010895840494e-12	1.26688609881052e-10
VCAM1	-9.77454522127667	2.02501062466324e-12	1.34647491380047e-10
RIPK3	-6.2203363786235	2.19205575434172e-12	1.45432230002654e-10
CPEB4	-1.28426794584009	2.25750071151215e-12	1.49443557034937e-10
MAOA	-8.29848036103128	2.27018411817832e-12	1.49952161532889e-10
COX7C	1.0259341267063	2.27994620056008e-12	1.50265992664606e-10
ENSG00000310260_gene_sourcehavana_tagene	-3.30181253451796	2.32724330519176e-12	1.53046868938795e-10
NQO1	1.08825468987289	2.4819562919634e-12	1.62864125346605e-10
ENSG00000289884_gene_sourcehavana_tagene	-8.17296680380485	2.52017290393704e-12	1.65010797037694e-10
VEGFA	-2.60710598265276	2.56845175180743e-12	1.67805514451419e-10
SUN3	7.61940438134366	2.58144490699108e-12	1.68287760588801e-10
STK32B	-8.32383611683987	2.63395558564711e-12	1.71338525167864e-10
PRELP	-4.83027906470109	2.67608049464385e-12	1.73701952106883e-10
LTA4H	0.716620936584967	2.83742729871309e-12	1.83777040677771e-10
RPL22	1.04021011084477	3.15080993608656e-12	2.03634673196905e-10
SH2D2A	5.14342655201647	3.17523426665957e-12	2.04771882125994e-10
SNHG16	1.17973027871291	3.22452620744429e-12	2.07504489074762e-10
CREB3	-1.16250964561175	3.26867058385087e-12	2.09894846827665e-10
VAT1L	-11.0776287189018	3.35047459202835e-12	2.14688102704586e-10
CKAP4	-1.4015312941505	3.44311830530928e-12	2.20154012237984e-10
SET	0.961327584761049	3.69917742072069e-12	2.36023260622494e-10
OAS2	-9.8342141318542	3.84020859946495e-12	2.4450143414173e-10
TMX4	-1.84797820233639	3.96676126235382e-12	2.51973878703342e-10
CC2D1A	-0.923371272308076	3.97437790538485e-12	2.51973878703342e-10
MRPS28	1.40540330766593	4.02167888844257e-12	2.5443482385362e-10
MAN2A2	-1.70586205574491	4.1654630070806e-12	2.62976641381754e-10
SLIT3	-10.0087733461467	4.29575331436092e-12	2.70065095159445e-10
PLAAT3	-2.76682525736188	4.29574718944086e-12	2.70065095159445e-10
ENSG00000293476_gene_sourcehavana	-9.26320669784658	4.37814965527031e-12	2.74669355360348e-10
RPL21P28	1.85669801717784	4.43045579257328e-12	2.77370581018137e-10
RPL14	1.13719451697129	4.44963726206977e-12	2.77991087947809e-10
GHR	6.00884898365668	4.63166877306022e-12	2.88761919265135e-10
MATK	7.02781416364355	4.67145717607541e-12	2.90638294182883e-10
ENSG00000255031_gene_sourcehavana	-1.88739732385693	4.87286621065344e-12	3.02541432557092e-10
EXOC6	-1.01303983021997	4.94983088225277e-12	3.06684976233463e-10
C1QL3	8.35146593226815	5.10952101048159e-12	3.15926424870767e-10
CHCHD4	1.02567335215486	5.32172145882605e-12	3.28369924089044e-10
LAS1L	0.524991754013674	5.37407495123314e-12	3.30919424307145e-10
PLXNA3	-2.0223594089921	5.84830889953892e-12	3.59383375572486e-10
CXXC4	10.1681674724031	5.89040725880353e-12	3.61230128582823e-10
SSC5D	-4.66052785640322	6.03020338855183e-12	3.69048447379372e-10
CHPF2	-1.28833270577065	6.13723395952996e-12	3.74833751483472e-10
SHISA4	-2.34312080157584	6.43197276251136e-12	3.9203658374429e-10
ITGA7	-5.65268574134924	6.54100830699106e-12	3.97873746673525e-10
SEMA3F	-2.66697230299623	7.71442329802122e-12	4.68299849921175e-10
FLRT3	-6.10434256838118	7.97857221238918e-12	4.83356411121468e-10
ITFG1	-1.08369515454291	8.74243871584386e-12	5.28565024618399e-10
DLL1	-5.97089216735319	8.87776292679795e-12	5.35666709554964e-10
SLC39A7	-0.772909960853137	9.18167624901186e-12	5.52891781838088e-10
NXF3	-8.16122252533476	1.09241875639583e-11	6.56502077490943e-10
LSM11	-0.975736791725628	1.10592564262067e-11	6.63289963418172e-10
SLC12A7	-1.75332801717779	1.12894350971978e-11	6.754721640185e-10
WASHC1	-1.84091579947633	1.13074238474485e-11	6.754721640185e-10
TLL1	-5.75916025202825	1.15605318120772e-11	6.89219141114453e-10
ADGRL4	-8.06473018729229	1.17287758085541e-11	6.97862160608969e-10
PRKG2	-8.17379652271276	1.18347453186843e-11	7.02772955676642e-10
KLHL7-DT	3.58182525675991	1.22458500990773e-11	7.25343404102526e-10
ATP5MC1	1.28389622060428	1.22632088128578e-11	7.25343404102526e-10
ENSG00000290720_ZNF542P	-4.76226480255693	1.25379331333123e-11	7.40132950397185e-10
BCLAF3	-1.00220621609023	1.26890032306364e-11	7.47579231591992e-10
NFIC	-0.929548311636488	1.28314508124967e-11	7.54489307774804e-10
MDGA1	-6.20304871217661	1.32271071818712e-11	7.76231879001865e-10
ENSG00000293352_RPLP0P2	-6.55764044474824	1.39133369645746e-11	8.14908493932934e-10
MAL2	-11.3750499434917	1.40104489579008e-11	8.18307659323868e-10
SOCS2	4.73462133595781	1.40411908653262e-11	8.18307659323868e-10
KPNA2	1.15733883752227	1.40532361128382e-11	8.18307659323868e-10
C6orf163	2.36267594382921	1.50191280087834e-11	8.72855834743016e-10
SCN9A	-5.0520105839945	1.62810006966044e-11	9.44361022997628e-10
ITGBL1	-9.84295425791747	1.65510063721994e-11	9.58169071601384e-10
FOXA1	-1.99426564515762	1.81991768764212e-11	1.05155475177287e-09
HOTAIR	-5.45134211099841	1.9311683167115e-11	1.11368991310662e-09
DSN1	-0.826636323315558	2.01016735037644e-11	1.15702300389805e-09
GAS5	1.33724626989658	2.09091137668887e-11	1.2011925357116e-09
ENSG00000233538_gene_sourcehavana	3.34080668833937	2.10822079288792e-11	1.20882074831975e-09
WDR59	1.04949905258026	2.23518849842823e-11	1.27917619639057e-09
GNA11	-1.12468071042431	2.34930983385138e-11	1.34192577709591e-09
EBPL	2.32014127512213	2.36027281441662e-11	1.3456247368579e-09
TFAM	0.623492721669123	2.44045737593168e-11	1.3886989713366e-09
CCT6A	1.0822101266274	2.76987824671344e-11	1.57316494057656e-09
PSMB8-AS1	-5.03398621027318	3.0161600096339e-11	1.70980352304161e-09
CSF2	-6.39196214561695	3.036153412884e-11	1.7152837024603e-09
MX1	-8.49812274606894	3.0372670601788e-11	1.7152837024603e-09
SYNPO2	-4.91922588687908	3.06383804571661e-11	1.72703712998026e-09
ENSG00000293514_CUTALP	2.3665433808186	3.09905907964045e-11	1.74361320225624e-09
BTG3	-0.974743049862263	3.15941894053473e-11	1.77424447919018e-09
EMILIN1	-6.18857326525193	3.34960381791625e-11	1.8775312017135e-09
HMGA2	4.33831097813599	3.41105180831763e-11	1.90840711992219e-09
RPL37	0.862330520610964	3.55235130974224e-11	1.98081181106187e-09
TTC6	-3.48000909584438	3.55367731876513e-11	1.98081181106187e-09
SYT15-AS1	-4.76843313914926	3.70651563144337e-11	2.06217051494849e-09
KCNK12	2.89961296927097	3.74623154763379e-11	2.08040725278596e-09
RPS18	1.08223043261182	3.8509925628085e-11	2.13463151522183e-09
TUBA1A	-1.25653760393189	3.98878764532688e-11	2.20693291343289e-09
AMOT	-5.24514250378458	4.05894771924939e-11	2.24161554705066e-09
DAAM1	-2.82863415162887	4.13726815324134e-11	2.28066906947429e-09
SHANK3	2.751591301687	4.33468606356523e-11	2.38511129677421e-09
FURIN	-0.999130661196069	4.3640464877825e-11	2.39686860944362e-09
SSTR1	-10.4814391454117	4.46783495049847e-11	2.44938637103379e-09
RACK1	0.883627299469352	4.5429518457936e-11	2.48602262685508e-09
VAX2	7.61660841302551	4.59691207165048e-11	2.51096902012121e-09
CKS1B	1.36519434098797	4.8719149655791e-11	2.65634519977793e-09
BGN	-8.76935256807395	5.05543576178261e-11	2.75140485706601e-09
GRIN2A	-7.01106915062052	5.10428144992193e-11	2.77295637899019e-09
ZFP92	-7.16676082936479	5.17477063719766e-11	2.80616676072845e-09
LTBP3	-1.59971460217623	5.5902605485143e-11	3.02600601676619e-09
BCL3	-3.14161075525575	6.01164104307247e-11	3.24823588467851e-09
DDX1	1.21320723527027	6.3650520006144e-11	3.43300682364073e-09
KBTBD6	0.768911148491683	6.74001702370422e-11	3.62871868055372e-09
FICD	-2.59794651325137	6.847139129817e-11	3.67978509363714e-09
PPARGC1B	3.37762252047164	6.88568684996781e-11	3.69388152516699e-09
ENSG00000290445_CCNYL2	8.31363436284475	7.10536275458215e-11	3.80492175507874e-09
OASL	-9.34100280665767	7.28700468377758e-11	3.89523523096474e-09
HFM1	8.22963279880396	7.51658393342169e-11	4.01080638781939e-09
ARL5A	1.56917301494159	7.94962976171627e-11	4.23434275833654e-09
MIB2	-0.947408483753231	8.3557075820049e-11	4.44274749945324e-09
ENSG00000254951_gene_sourcehavana	-6.77912722404237	8.49882251307977e-11	4.51084406234046e-09
COL5A1	-6.91882883221102	8.58321090331867e-11	4.53956487775521e-09
MEG8	-8.95160434210575	8.57114069451425e-11	4.53956487775521e-09
SYT12	-5.23760252363528	8.67026193893523e-11	4.57753195466179e-09
NAF1	0.962871089991797	8.69228124110434e-11	4.58109191315004e-09
ZSWIM8	-1.10069938794344	8.81469133380915e-11	4.63745550382927e-09
AASS	-0.81702394836376	8.99584785015785e-11	4.72447434904612e-09
PRDM6	3.80693279741877	9.02072190679784e-11	4.72925539407437e-09
RGL1	-2.57565127925427	9.48837585081999e-11	4.96574895313071e-09
NDUFB5	0.954128281777084	9.6096769416987e-11	5.02047024612649e-09
RDH5	-2.42395560728277	9.89927323550770e-11	5.16277227454618e-09
ENSG00000300074_gene_sourcehavana_tagene	7.02451532439402	1.00384546594152e-10	5.22627045705804e-09
PXMP4	-1.24168660665097	1.0397880141559e-10	5.40401437929065e-09
MT-ND1	1.46041867710059	1.05984596438212e-10	5.49873023873546e-09
RPLP2	1.00557806434987	1.06555673256832e-10	5.51881093199636e-09
GPRC5B	-4.40514164735654	1.10019863448407e-10	5.68840631912211e-09
CCN4	-9.02772912227392	1.12730670365017e-10	5.81853243185222e-09
STAT2	-2.15099235129201	1.17065983066105e-10	6.03191529241641e-09
SMIM8	1.12489634016132	1.18982871079167e-10	6.12016867568107e-09
BMPER	-6.90908437849808	1.21076602881407e-10	6.20657293539766e-09
CTSD	-1.88830570391741	1.20996401842923e-10	6.20657293539766e-09
EXOSC7	0.935461896294683	1.2393708315613e-10	6.34236390731402e-09
PXK	-1.97995210309476	1.28542212842342e-10	6.56682091774472e-09
MTCO3P12	1.77394775457432	1.29930313085218e-10	6.62644596734611e-09
RSAD2	-10.9228161437513	1.3169798403369e-10	6.7051937949105e-09
RRAGC	-0.773859422225659	1.33614403223947e-10	6.79123512521986e-09
C2CD4D-AS1	-5.17681737894353	1.35915825422146e-10	6.89652076609021e-09
HMGCR	1.87816214164631	1.42394567390174e-10	7.21305453867658e-09
PDIA6	0.580759180886915	1.45284086216104e-10	7.34701378996376e-09
HNMT	-4.96837111677965	1.50631498691809e-10	7.60460838850165e-09
RAB27B	-5.38532687728735	1.52037775308651e-10	7.66270387555599e-09
ADAM33	-8.83297092860229	1.53322906018492e-10	7.71450890215193e-09
RPS15A	0.796797355386937	1.60195714455408e-10	8.04681588792091e-09
ZKSCAN7	-5.39895504395358	1.64974112604009e-10	8.27298275713883e-09
ENSG00000260604_gene_sourcehavana	-6.97228033821106	1.7058289989943e-10	8.5399666146646e-09
NACA	0.617878587649239	1.75741796507027e-10	8.78357498942122e-09
ANXA8	-10.7387563360254	1.81413769770733e-10	9.05197359049041e-09
MRPL44	0.985675102316489	1.8276462258198e-10	9.10422840861861e-09
SMIM14	-3.05097721817673	1.87968964414022e-10	9.34794909593318e-09
BCS1L	1.10282777634645	1.89338279572483e-10	9.4004574963901e-09
PCDH17	11.4913071075041	1.90625518148387e-10	9.44872403013854e-09
FBXO21	-0.699382421437523	1.94271916727239e-10	9.61357465151231e-09
LINC00842	-7.60727568611266	1.94757649965756e-10	9.62173378446969e-09
ENSG00000293742_gene_sourcehavana_tagene	-6.43952492052557	1.95432123219264e-10	9.6391751827291e-09
FRMPD4	-7.17786736580129	1.9669926622567e-10	9.68574317828472e-09
HDAC5	0.753159491677169	2.00577117257902e-10	9.86050261037699e-09
CALD1	-1.99300112284366	2.0133998870618e-10	9.88180618874128e-09
TNFAIP8L3	-5.49504762680666	2.01868787458948e-10	9.89157058548847e-09
MMS19	0.521803605104652	2.07227218311266e-10	1.01375690419547e-08
ENSG00000204745_gene_sourcehavana	1.02712981014586	2.1933626266853e-10	1.07062121201157e-08
RPS21	1.16042060632566	2.19565174532184e-10	1.07062121201157e-08
ENSG00000290832_gene_sourceensembl_havana	1.0223906746526	2.20906790859651e-10	1.07541442277585e-08
DNAH1	-1.69350096815095	2.22052739836317e-10	1.07924109598241e-08
FOXN2	1.2094674730482	2.29651005366873e-10	1.11436478138216e-08
LRRC61	-10.0961838898037	2.3348664349077e-10	1.13114660177725e-08
LINC02889	-7.17492139337568	2.36534540345432e-10	1.14406416062562e-08
ENSG00000280193_gene_sourcehavana	2.13108338836778	2.53607952639453e-10	1.22466912781834e-08
PRMT3	1.07616312832148	2.5882116977317e-10	1.2478342828228e-08
ZNF85	-1.78901874721166	2.61725524005406e-10	1.25981139869568e-08
SLC44A2	-1.98712957738106	2.69223400806737e-10	1.29382553580007e-08
ARHGEF26	-2.73961568961542	2.88524889301306e-10	1.38436550085881e-08
RALGPS1	-1.43842134997587	2.89537756242375e-10	1.3870061076991e-08
AP3M2	-0.697241494012106	2.92869092676815e-10	1.40072700975954e-08
RTL3	-6.8941733661966	2.93945099599267e-10	1.40363465713102e-08
CPA3	-8.23571711392317	2.95573404045467e-10	1.40692940325642e-08
ROS1	-7.82570705376314	2.95529527198472e-10	1.40692940325642e-08
RPL7AP6	1.29034826221396	2.96108597848277e-10	1.40724320638259e-08
SPC24	0.961015932846532	3.00157846375175e-10	1.42422998371816e-08
KIF7	-1.14512791911919	3.03411467796973e-10	1.43739385407514e-08
ENSG00000291041_gene_sourcehavana	6.19183627587354	3.04641808649006e-10	1.44094614475811e-08
KRT17	-8.72277113467694	3.2190465594709e-10	1.52020107441596e-08
PCDHB8	7.14140319525325	3.28631587176411e-10	1.5495289365167e-08
ADPRS	-0.919406333081622	3.33953256949259e-10	1.57214917886882e-08
CHRNA1	-4.11018331715707	3.34612500499338e-10	1.57278364654767e-08
FRK	-3.40486191500349	3.48477465027359e-10	1.63539001897346e-08
RPS7	1.63375501355785	3.50642714416052e-10	1.64298026873571e-08
ZNF469	-6.36993335471645	3.57154192765407e-10	1.67087986468784e-08
NUS1	0.813690166874962	3.61679581328277e-10	1.68941546493339e-08
PRKCQ-AS1	4.56812606324485	3.64409849450223e-10	1.69952139429445e-08
MYO18A	-1.24350765345644	3.74104823329876e-10	1.74202724254912e-08
DAP3	1.14984349401939	3.83022772519151e-10	1.78078866702392e-08
POGLUT2	-0.986816376309806	3.88925273112421e-10	1.80543205729029e-08
PITPNM3	-5.27516108302434	3.89950474411711e-10	1.80739332714967e-08
ENSG00000289586_gene_sourcehavana_tagene	1.40913461112727	4.11853637589556e-10	1.90596711173389e-08
VAMP2	-0.709890628044456	4.25211272690148e-10	1.96475125507429e-08
DGCR8	-0.637547585063843	4.53621761892581e-10	2.09280144548226e-08
GDF6	-7.1171562758402	4.57359498331579e-10	2.10680439876611e-08
CCT3	1.57312828616199	4.68966632775636e-10	2.15695880117727e-08
FUCA1	-3.16703589717277	4.72783657921143e-10	2.17118473717293e-08
CMC1	0.672564784800702	4.81365411993402e-10	2.20384518700124e-08
AARD	10.2874191166749	4.80811214341959e-10	2.20384518700124e-08
PTH1R	4.69073034545892	4.86191634616288e-10	2.22254797848678e-08
BTF3	0.93487630066168	5.08065407922314e-10	2.31900539616048e-08
NSUN7	6.26424922648456	5.11846872057092e-10	2.33033470801705e-08
LINC01444	-7.51636588027361	5.12101698207028e-10	2.33033470801705e-08
ECM2	-5.21606295440148	5.20030791953858e-10	2.36283081653216e-08
NXF1	-0.875434389161124	5.21134303884417e-10	2.36426255747139e-08
ENSG00000248515_gene_sourcehavana	7.82435559223502	5.2373051136928e-10	2.37245174848066e-08
RIMKLB	1.0316154029939	5.32327235355003e-10	2.40775703375955e-08
EGF	-4.10419903561621	5.36347105866756e-10	2.42228569438739e-08
RARRES2	-8.36426009228916	5.65313077184171e-10	2.54926444490209e-08
IL33	-12.0593159686407	5.66910857312637e-10	2.55263104941312e-08
RPL4P4	1.61052568400916	5.74822906810439e-10	2.58437621130906e-08
RPL32	1.16010981212566	5.83456213335602e-10	2.61926421040539e-08
SAXO2	2.5330252614825	6.03856137983344e-10	2.70679190819799e-08
ZNF630	-6.65924061595959	6.22467124515307e-10	2.78605136268135e-08
RPL7P9	2.0485624529226	6.30376709353015e-10	2.81569066500917e-08
RBM17P4	9.8884290195954	6.30967095800375e-10	2.81569066500917e-08
ESRRG	7.74631177056514	6.32594314721374e-10	2.81875754975699e-08
THBS1-IT1	-4.97719910455526	6.48008179318811e-10	2.8831556797348e-08
CSRNP3	5.82952223404653	6.49754825195878e-10	2.88664410340355e-08
L3MBTL2-AS1	-3.00687187172343	6.64850466863595e-10	2.94933961542981e-08
LHFPL1	-6.99298924585133	6.68401625308090e-10	2.9607131373322e-08
KERA	10.7628026574326	6.87565152822037e-10	3.04110675557924e-08
ACKR4	-2.50764324237647	6.88811272092002e-10	3.04213143262076e-08
CASP7	-0.900778797436271	7.04586627362077e-10	3.10722702666676e-08
SMPD1	-2.78532599071653	7.06735762927063e-10	3.11212805560305e-08
CNTN5	-5.74194278756492	7.11792683367828e-10	3.12980043824552e-08
GFRA1	-9.57527887772048	7.12934327260718e-10	3.13023054259069e-08
C3	-8.21866045184985	7.23629313750395e-10	3.17254325449515e-08
PDE4A	2.5964122131491	7.3771663610367e-10	3.2295834282448e-08
MRPS2	1.3130065703892	7.50739628388784e-10	3.2818046612424e-08
GBP5	-4.54837168809851	7.5466752363726e-10	3.2893851306445e-08
TRAF3IP2	-1.15694283393856	7.53943678144780e-10	3.2893851306445e-08
MAP3K6	-1.09027061637187	7.63880849517337e-10	3.32471101818954e-08
H3-7	-8.54111210528347	7.82918261150572e-10	3.40263084280918e-08
ENSG00000296884_gene_sourcehavana_tagene	-7.34228879580535	7.95164502352821e-10	3.45085283597053e-08
TRA2B	0.661530287956789	8.04886169825132e-10	3.48799515328267e-08
SEPTIN4	-6.97791078170186	8.36026892334366e-10	3.61771637046507e-08
FDFT1	1.62344571668267	8.41775854451172e-10	3.63734500335472e-08
GTF3C3	1.10759666165593	8.74000610065629e-10	3.77115543807886e-08
MARVELD1	-0.894135149984986	8.95226666793804e-10	3.85719213847882e-08
PEX11A	-1.05507103477103	9.01080039524943e-10	3.87684192615122e-08
TECPR2	-1.14140857933829	9.03349897650543e-10	3.88103964623847e-08
RPL11	0.972863383446828	9.18823217107763e-10	3.93623866208966e-08
COL16A1	-6.08074017985406	9.18399001749812e-10	3.93623866208966e-08
CACNB3	-1.08384804569565	9.23123920686318e-10	3.94902141705297e-08
LRRC75A	-2.19164552721284	9.35496565454919e-10	3.99624943089204e-08
MEG9	-8.91255834988296	9.65148794920589e-10	4.11638994885218e-08
CDH3	-8.24853524475682	9.66366054419079e-10	4.11638994885218e-08
MACROD1	0.91685174528172	9.76360420255487e-10	4.14718077657529e-08
DEPDC7	-1.98463218344787	9.7538784385564e-10	4.14718077657529e-08
ENSG00000296766_gene_sourcehavana_tagene	-7.46553629215415	9.88163737046949e-10	4.19137965297934e-08
ENSG00000290525_GBP1P1	-7.48259960062114	9.97037873204663e-10	4.22304685616687e-08
LIN28A	9.57556018199232	1.01260121159578e-09	4.28291750822767e-08
AK4	-1.39776164307567	1.01589816401901e-09	4.29081044262001e-08
TAF10	-1.39046512035788	1.03707030012836e-09	4.37407372155405e-08
DDX56	0.823835739868663	1.04301276038004e-09	4.39295880031976e-08
ENSG00000258881_gene_sourcehavana	7.90473557874969	1.05504244328909e-09	4.43739309808602e-08
TSPAN18	-4.94281873102941	1.05697087160962e-09	4.43927766076038e-08
NOL10	0.77449892778608	1.06619953399733e-09	4.47177505251915e-08
MT-CO2	0.868964233904181	1.09759934704421e-09	4.59704039373768e-08
IQCC	-1.10595577067981	1.10852563943706e-09	4.63632731875016e-08
CNTNAP1	-1.10436531835723	1.12605262102613e-09	4.70307325895981e-08
ZNF528-AS1	-3.66522447919576	1.12806193121091e-09	4.70491254424933e-08
MICB-DT	-3.50718937422194	1.1403436314477e-09	4.74953122497966e-08
GGT5	-8.89548994828627	1.16729948466541e-09	4.85505921583165e-08
KIAA0513	-3.07955783780386	1.18387119657959e-09	4.91589984804398e-08
AKAP1	0.661043546111537	1.1852059457569e-09	4.91589984804398e-08
BAMBI	-5.34044198893878	1.19060341502226e-09	4.93146618918337e-08
DDX18	1.07633200016193	1.22821715587977e-09	5.0802449752445e-08
CETN3	1.27860416183505	1.24631872945148e-09	5.14801736346985e-08
RBM12	0.834411209241013	1.262876879009e-09	5.20923684287783e-08
IMP4	1.32482302402033	1.28466726181121e-09	5.29184091307618e-08
RPS3	1.18538738628082	1.295035825257e-09	5.32723378982262e-08
CDKN2AIPNL	0.92784691411276	1.3273017069362e-09	5.45248268323326e-08
ZBTB4	-1.42747975746735	1.33815435716787e-09	5.48954485126541e-08
PCDHB3	4.34458866495152	1.352853375715e-09	5.54226325559307e-08
LYPD5	-5.47691522621683	1.35507618640623e-09	5.54379599972031e-08
KRT19	-9.18107404957482	1.48939909824391e-09	6.08502726950116e-08
EIF5B	1.14168875003314	1.54896316344028e-09	6.31976970683633e-08
MRPS14	0.69925729123443	1.55221364600187e-09	6.32442701308481e-08
CASC15	-5.65718577103372	1.61589569572671e-09	6.5749633817439e-08
HSPG2	-3.18757428117786	1.63377072434419e-09	6.63868787014005e-08
TOB1	0.782717478325709	1.66676073045919e-09	6.76357520771451e-08
SORL1	-5.93200021891829	1.69068764040139e-09	6.85139742707527e-08
PRSS53	-2.07928244195373	1.69325492360563e-09	6.85254097828417e-08
PKIB	-4.4529511528493	1.72624075319589e-09	6.9766182893313e-08
RPL34	1.15727129003883	1.73687890064998e-09	7.01016480116981e-08
GTPBP8	1.10723545151827	1.80533921286171e-09	7.27668176280873e-08
TEAD3	-0.999840842303304	1.81975623190183e-09	7.32494629292241e-08
POLR1G	1.82052075691824	1.84754943075353e-09	7.42685151869128e-08
ENSG00000309814_gene_sourcehavana_tagene	-7.35577688830672	1.86729811391452e-09	7.49618953682309e-08
ENSG00000285763_gene_sourcehavana	2.34553493853771	1.8799406944706e-09	7.53685314783212e-08
ANO3	11.6871474697822	1.92254198237389e-09	7.69735500232685e-08
LINC00649	-6.63392810945594	1.95580312338182e-09	7.82008320852987e-08
ENSG00000228707_gene_sourcehavana	-6.98733399814074	1.99865568462503e-09	7.98078384427903e-08
RPAP1	0.654221059856602	2.0478216290201e-09	8.16623337912962e-08
GREB1	8.29696488564995	2.08452198949612e-09	8.30154653665467e-08
PCDHGA2	-4.85316848799461	2.09362468778005e-09	8.32673967336183e-08
MXRA5Y	-5.13307734634818	2.13639690922991e-09	8.48559874357437e-08
FDPS	1.30812668410771	2.1420893408071e-09	8.49695438520148e-08
CASP10	-2.42331103861375	2.162050502411e-09	8.55350533856213e-08
TILAM	-6.188808249061	2.15970759046291e-09	8.55350533856213e-08
CHST15	-9.11116593961158	2.25618635735185e-09	8.91416554469924e-08
WFDC3	-3.42310455559727	2.2846202527646e-09	9.01463054472432e-08
SH3BP5-AS1	-0.854907001203248	2.33303700282182e-09	9.19357603687525e-08
CCR7	-5.88815256712485	2.3362013365987e-09	9.19396400025222e-08
ABI3BP	-5.58646173255142	2.36893812147302e-09	9.31057881870682e-08
CXCL12	-11.120079807312	2.40395502996198e-09	9.4358381464005e-08
E2F5	2.25942724313559	2.44460390229789e-09	9.58284729700775e-08
P3H3	-1.26616544917819	2.46050623652332e-09	9.63259282256674e-08
FGF2	-1.37051179480424	2.49375485457616e-09	9.75002875867403e-08
FZD3	8.00978227579769	2.50578486610243e-09	9.78195573718268e-08
KCNG1	5.85579839400417	2.50844469851056e-09	9.78195573718268e-08
PPP1R3C	-3.18357059497432	2.52578550113312e-09	9.8367864425948e-08
PDCD2	0.670012076871332	2.55075722496464e-09	9.92115533881188e-08
CWC27	0.986513377651187	2.57132482363926e-09	9.97527668968876e-08
EBF1	-6.17106397987378	2.56831720904964e-09	9.97527668968876e-08
DARS2	1.4118032993035	2.58230024034338e-09	1.00049120939816e-07
RPUSD4	1.11641567911138	2.59089899317505e-09	1.00252747106237e-07
CD8A	8.26506115663165	2.60215127458545e-09	1.00558392296738e-07
NFYA	0.849777807729676	2.65531927862823e-09	1.02480971077868e-07
ITGB8	-6.25137893733758	2.66587316804338e-09	1.0275604699651e-07
ENSG00000239415_gene_sourcehavana	2.49954697515296	2.67656324912839e-09	1.03035659454252e-07
TBX18	-10.1594954585714	2.72891238721238e-09	1.04916185471442e-07
GBP6	-6.70370243105578	2.75735586021783e-09	1.05873991723703e-07
RNF7	0.706295903034883	2.7749168502085e-09	1.06412028777561e-07
RBM24	2.0935439625529	2.80442414349136e-09	1.07355923904629e-07
PLBD1	6.9163190491108	2.80669082103605e-09	1.07355923904629e-07
MAP2K6	7.24666526039456	2.84800862297883e-09	1.08797557434254e-07
CDH24	-0.803083762304762	2.8941507486943e-09	1.1041958352652e-07
SCG2	-4.59838234262896	2.91176837894941e-09	1.10950584686067e-07
ENSG00000276672_gene_sourcehavana	1.43749228691515	2.97551697602949e-09	1.13235790707072e-07
SERBP1	0.42712151502295	2.98154202011371e-09	1.13321270087668e-07
FAM149B1	-0.664782223170978	2.98651555233725e-09	1.13366618206949e-07
ANAPC1	0.998995282295444	3.00072805061679e-09	1.13762114768516e-07
NUCB2	-1.71345439448901	3.02111502450641e-09	1.14382659404501e-07
MAPK7	-1.15033654340539	3.02472485353373e-09	1.14382659404501e-07
PFDN2	0.892442954998007	3.10968243201975e-09	1.17447300719658e-07
B2M	-2.75826761269527	3.20041439956684e-09	1.20722046558755e-07
LPCAT2	-9.53348896936772	3.27226055543193e-09	1.23277072281775e-07
GPC3	10.1853025045011	3.2962077381384e-09	1.24023434945162e-07
USP9X	-0.994967144495299	3.30675698293528e-09	1.24264446621884e-07
STIM1	-1.16655139761875	3.34885853230514e-09	1.2568907342524e-07
COL8A1	-7.04419775382479	3.47359321675637e-09	1.30207641730113e-07
TKT	0.927894273574071	3.4800978947506e-09	1.30288608823697e-07
ERICH5	-4.33751405464207	3.51480602626139e-09	1.31423944034322e-07
PTMA	1.11876584252779	3.55090337822065e-09	1.32608331888021e-07
GALNT5	-6.0959341133713	3.62075628668584e-09	1.34881042888366e-07
IGSF10	-2.75044559692788	3.62006087963018e-09	1.34881042888366e-07
RGS4	-6.4001402156656	3.66057032014115e-09	1.36195015831753e-07
ENSG00000260038_gene_sourcehavana	-3.2153431920968	3.69898925132101e-09	1.37453890543512e-07
ENSG00000288253_gene_sourcehavana	-7.62552799554421	3.72695863534613e-09	1.38321826184109e-07
AMH	-0.940974422198238	3.74157678493167e-09	1.38692712764562e-07
LINC00958	8.91363607227568	3.80371566069309e-09	1.40822006460327e-07
MIR3936HG	-2.93941170929278	3.82224734042328e-09	1.40985920350078e-07
TBRG4	1.29693550981998	3.82007378881498e-09	1.40985920350078e-07
SYT15B	-3.07482193560334	3.81994639578712e-09	1.40985920350078e-07
CDH13-AS2	-7.10422792029808	3.82767322818273e-09	1.41012610278555e-07
RPS3AP54	4.25175166186061	3.88804802284084e-09	1.43061084796259e-07
PAPLN	-6.02081642679721	3.89451984361511e-09	1.43123604252855e-07
CRYAB	-7.11578284294872	3.93720410205659e-09	1.44515148852476e-07
RPS23P8	1.54399161802761	4.03595543573977e-09	1.47958718345922e-07
ZMYND8	1.34387405205033	4.1362664686432e-09	1.51450987621089e-07
SGIP1	-7.16424580866104	4.21958031776277e-09	1.54313139718378e-07
LDLRAD2	-3.79904212961952	4.3215889342866e-09	1.57851168040666e-07
ENSG00000243089_gene_sourcehavana	-3.96467628891721	4.44472267279768e-09	1.62151269479145e-07
ZNF182	-0.706234040354627	4.58787144008256e-09	1.67170217187358e-07
NPR1	-3.41177410099617	4.67300292322956e-09	1.70065548133262e-07
FIBCD1	-7.44885754100294	4.7174488139547e-09	1.71474975797423e-07
VPS9D1	-1.66419451204049	4.73964166824769e-09	1.7207309243028e-07
ENSG00000259807_gene_sourcehavana	-7.29539629836849	4.8019852400101e-09	1.74125675184308e-07
ARL4D	-1.97833133279022	4.86091625883909e-09	1.76049706244042e-07
ENDOD1	-1.63997454218232	4.88693240659692e-09	1.76778442712941e-07
COX7A2L	1.12083515327106	5.32918415609828e-09	1.92544065630211e-07
CCL26	-8.87742963865362	5.56785151720104e-09	2.00925067747082e-07
TPBG	-2.0285551008854	5.65268771784154e-09	2.03741345291625e-07
CRISPLD2	-6.03540419592377	5.69277068855326e-09	2.04939744787917e-07
MEOX2	9.55152575353992	5.72394536062608e-09	2.05814956204382e-07
LRP1	-1.84542962628231	5.82550451065696e-09	2.09215843431833e-07
PALS2	1.22160186885834	5.91963491981908e-09	2.1234211958796e-07
APOBEC3G	-4.59969783701993	6.15738738563187e-09	2.20606610418553e-07
RPL7A	1.25877623545132	6.19070422834645e-09	2.21535606682164e-07
KDELR3	-1.86116392731676	6.26007428712275e-09	2.23751022314943e-07
PRAME	10.1897972726943	6.3247716268759e-09	2.2579434707947e-07
ARHGAP30	6.03110635445953	6.55165018580673e-09	2.33411135262839e-07
HADHA	1.07788271212165	6.55369400731327e-09	2.33411135262839e-07
FABP5P7	6.51283820191059	6.625186143956e-09	2.35677440195673e-07
MRGPRF-AS1	-6.9632668583499	6.73467778992713e-09	2.39288527919828e-07
ENSG00000303686_gene_sourcehavana_tagene	-6.3742056823161	6.9358236140077e-09	2.46143761582086e-07
RHBDL3	-6.19225089601262	6.95787381877e-09	2.46634420895124e-07
RASGEF1A	6.22128795612552	7.03735263002417e-09	2.4915717906631e-07
GPM6A	11.6626180197502	7.14158471171766e-09	2.52549342376167e-07
RPSA	1.11796428628802	7.42465588177043e-09	2.62250389378718e-07
ENSG00000248544_gene_sourcehavana	2.01075510078817	7.46885639607882e-09	2.63501253653661e-07
ENSG00000254093_PINX1	1.46287604910094	7.51586597724724e-09	2.64848165600106e-07
LXN	-4.19859118827927	7.56863678179278e-09	2.66394694615495e-07
HNRNPH3	0.461539589257531	7.59465069832861e-09	2.66996934515215e-07
ENSG00000289553_gene_sourcehavana_tagene	-6.73644607229332	7.77977705607134e-09	2.73184958264013e-07
RPL5P1	2.00129058552142	7.85486048544037e-09	2.75498896184077e-07
RASSF5	-3.21712922194672	8.18431166696797e-09	2.86718619473172e-07
NSD3	-0.673082670094702	8.2599981184679e-09	2.89032466250426e-07
ENSG00000300083_gene_sourcehavana_tagene	7.16238340091061	8.31120490920139e-09	2.90485329623696e-07
PGF	2.24245827554801	8.45751267661571e-09	2.95254819728e-07
ENSG00000285090_gene_sourcehavana	-1.79154543992832	8.50466207922974e-09	2.96211157296099e-07
KCNC3	10.7653017389028	8.50313379533929e-09	2.96211157296099e-07
RGPD4	-1.8478085449373	8.55414690946248e-09	2.97589045847983e-07
ENSG00000304158_gene_sourcehavana_tagene	-5.28551649471872	8.77836774945685e-09	3.05035564392482e-07
PRAL	-6.58367572864551	8.85811172684364e-09	3.07450294519198e-07
RPL7P23	2.23639900852234	8.94416957934975e-09	3.09870218629783e-07
ENSG00000309880_gene_sourcehavana_tagene	-6.70311494569259	8.94849971099748e-09	3.09870218629783e-07
RPS24	0.986211622485754	9.09923781923709e-09	3.14726578688906e-07
CYP2S1	-3.93512823898518	9.16732244870533e-09	3.1671620459882e-07
UBR7	-0.810452480221213	9.68593293845793e-09	3.34248281885474e-07
MAIP1	0.872659368615045	9.94410372751876e-09	3.42762968483716e-07
CTC1	0.667876170234109	1.00943513548679e-08	3.47542374775865e-07
FLOT1	-0.702493571928931	1.02513584748934e-08	3.52139447817988e-07
TBC1D10A	-1.54191451859196	1.02481937528394e-08	3.52139447817988e-07
ERCC6	-1.81470428274553	1.03529248746891e-08	3.55221408629492e-07
RPL7P1	2.10396830934669	1.04563079249086e-08	3.58358585202466e-07
P4HB	-0.953518210113877	1.07195000027722e-08	3.66959322012709e-07
RPS27A	1.81394976601515	1.0740466747374e-08	3.67257829897664e-07
CCL7	-6.46257777188931	1.09160170598269e-08	3.72835443724477e-07
LPXN	-4.67358705715686	1.11253731560565e-08	3.79553686238704e-07
GAS1RR	-8.88163755198044	1.14003057984372e-08	3.88491329867653e-07
RRN3P2	-2.52060967857562	1.14666911056188e-08	3.9031002596515e-07
NIPAL4	3.24215434373839	1.17694042227654e-08	4.00159743574022e-07
ENSG00000277128_gene_sourcehavana	6.64967837360612	1.2378133096137e-08	4.2037990406224e-07
H4C3	2.33897429391075	1.24795045684323e-08	4.2334319343682e-07
TAF9	0.822951246197971	1.31817417572389e-08	4.46659968153762e-07
RTN2	3.79335236702418	1.34739272562772e-08	4.56045294087178e-07
PDE5A	-2.5549037281318	1.38613862724629e-08	4.68630497788744e-07
TOP1MT	1.84629638410789	1.40521930966121e-08	4.74546358762618e-07
FAM88B	2.99058836869742	1.42020050562857e-08	4.79066060323842e-07
RCL1	1.27955348651127	1.4363988121064e-08	4.83985703117379e-07
RAB42	-5.53787516212985	1.44009549141592e-08	4.84686684585642e-07
PWWP3B	7.84844626949228	1.48343895595145e-08	4.98714881290047e-07
LRP10	-1.42448073566436	1.50307670885068e-08	5.04751000504079e-07
PSMD14	0.900473637234791	1.50683246505534e-08	5.05446218815207e-07
LYPLAL1-DT	-6.67879391655768	1.52258997479031e-08	5.10161208536443e-07
HS3ST3B1	-6.09428551296509	1.53399797774077e-08	5.13409948175114e-07
FAM138B	-6.25514140613105	1.56178346261725e-08	5.21600484499533e-07
RPS16	1.1298337210829	1.56194889649387e-08	5.21600484499533e-07
MGP	-8.58369730461837	1.57451778171628e-08	5.25212894750921e-07
TMX3	-0.947396643394705	1.57672544296809e-08	5.25364917596966e-07
DOK5	-11.8583410606407	1.58328333245154e-08	5.2696449027255e-07
LRRC7	-4.08643836404621	1.59745548202848e-08	5.3109196225133e-07
TMEM182	1.29268033704795	1.64613941153508e-08	5.46671413877231e-07
IL22RA1	-4.77172171755676	1.70681744646748e-08	5.66195150272862e-07
CXXC5	-2.82531260680456	1.71359655852273e-08	5.67815840850603e-07
ENSG00000248288_gene_sourcehavana	3.95512331255793	1.71889301948795e-08	5.68942206053033e-07
RPL29P4	1.33872525925765	1.74423932969338e-08	5.76695138024752e-07
NCOA7	-2.93139504669815	1.77148941758332e-08	5.85059742890843e-07
ENSG00000303221_gene_sourcehavana_tagene	6.12507103409315	1.84582385766182e-08	6.08939118191007e-07
SLC27A6	4.09165008959416	1.9045774745893e-08	6.27631530856965e-07
TNIK	-4.17844194818459	1.91555948994498e-08	6.30557606854776e-07
MBLAC2	1.11749638442654	1.95519089312473e-08	6.42897637094565e-07
ANKRD20A1	6.87783936762311	1.95919258484819e-08	6.43507855798767e-07
ENSG00000278997_gene_sourcehavana	-3.13485020198368	1.96644055126171e-08	6.44047152974836e-07
PSMB9	-3.82102929851095	1.96362317150048e-08	6.44047152974836e-07
SPOCK2	8.27592137101092	1.96727755143708e-08	6.44047152974836e-07
NEFH	8.03368595090122	2.01091147092852e-08	6.57614102401359e-07
HR	-5.66507946090729	2.02247869633205e-08	6.60676374135136e-07
FAT3	-5.71819134671615	2.04907072359902e-08	6.68634742756119e-07
APOOL	0.646140877877544	2.11760122681117e-08	6.90245930321884e-07
PRRC2C	0.672735434996939	2.13164571131221e-08	6.93369990996448e-07
TSPAN8	-5.51718593739316	2.13180982959425e-08	6.93369990996448e-07
ENSG00000268362_gene_sourcehavana	1.1894257591669	2.15600999808714e-08	7.00481341523696e-07
FAM131B	-2.82000207233965	2.16163483890102e-08	7.01548761352422e-07
SEMA3E	3.51650394380723	2.1961981825099e-08	7.11612025399655e-07
ZNF195	0.620838709920723	2.19738807362972e-08	7.11612025399655e-07
ENSG00000310015_gene_sourcehavana_tagene	-1.37160937883752	2.20028227790242e-08	7.11780635919502e-07
DNAH6	4.02120864242134	2.22535328932424e-08	7.19115241813097e-07
ENSG00000230650_gene_sourcehavana	-6.30179291054909	2.2410831426393e-08	7.2341874361106e-07
ENSG00000203644_gene_sourcehavana	1.52884235062882	2.27282075131748e-08	7.32874717102243e-07
ENSG00000300470_gene_sourcehavana_tagene	-2.24435152091166	2.38194541419302e-08	7.67237154466384e-07
GRB7	-5.7573661620043	2.39403886896734e-08	7.70305124491337e-07
EDA	6.60266958142238	2.43404065598173e-08	7.82336668720043e-07
ARSL	-4.59285666609839	2.51019993838038e-08	8.05951560515533e-07
ENSG00000305547_gene_sourcehavana_tagene	-5.22872006274123	2.5456902108375e-08	8.16472278530428e-07
GJC2	-2.98644499364987	2.57887706382169e-08	8.26232536216719e-07
SERPIND1	-6.02420936513719	2.6030019463347e-08	8.33071743507843e-07
SRBD1	1.05493361007257	2.74106250237852e-08	8.76321773148477e-07
YARS2	0.908812645447838	2.77664111570599e-08	8.86750945450385e-07
HSP90AB3P	1.75146563340057	2.80048076129587e-08	8.9341294755043e-07
MCM3AP-AS1	1.27948104463824	2.8393648299506e-08	9.0485518087735e-07
EIF3K	0.881911240436702	2.85371825174774e-08	9.08463937721987e-07
ENSG00000205740_gene_sourcehavana	1.32997766765282	2.86158973638546e-08	9.1000374352839e-07
RARRES1	-5.56324292893027	2.89561045259089e-08	9.1984710013025e-07
NAMPT	-1.20616997730566	2.92593753320173e-08	9.28497510536015e-07
SLITRK5	5.37576648889013	2.93430926153924e-08	9.30169832294279e-07
LIN28B	10.9478511904236	2.98042047773451e-08	9.43789327204882e-07
S100A13	1.79880724853027	3.02397183418698e-08	9.5556235367333e-07
ENSG00000305251_gene_sourcehavana_tagene	-6.47712345766247	3.02373472472441e-08	9.5556235367333e-07
FAM120C	-1.16254943594059	3.02732327355431e-08	9.55614424498385e-07
C1RL	-2.09253220306796	3.05403720655333e-08	9.6268654168359e-07
HSD3B7	-2.34695882440675	3.05614775137647e-08	9.6268654168359e-07
BDH2	-0.928389233281126	3.06252853257901e-08	9.63684214427907e-07
EVI2B	-4.37042269226964	3.0927977532814e-08	9.72188878672982e-07
DNM1L	0.653385261975177	3.17426418599511e-08	9.96752192770904e-07
WAKMAR2	-3.93656299120535	3.25257408550817e-08	1.02027397150857e-06
TAPT1	-1.44264098931696	3.40847593478715e-08	1.06806035875023e-06
SNHG12	-0.670461013036461	3.4620369317591e-08	1.08371151888927e-06
ENSG00000277007_gene_sourcehavana	-6.81881939870014	3.47957910029261e-08	1.08806692450026e-06
ZNF311	-4.92067872043037	3.49080216848719e-08	1.09043932738119e-06
C4BPB	-10.1115749630215	3.49830409125833e-08	1.09157728267016e-06
FLT1	-5.53216894384379	3.50172517649958e-08	1.09157728267016e-06
GLYATL2	-2.97540999323449	3.51316380454492e-08	1.0940057753966e-06
PRUNE2	-6.10170300550888	3.5318367036543e-08	1.09867965839404e-06
RPL13A	1.38412830803329	3.63546610507764e-08	1.12974463791781e-06
GALNT16	-2.8396220957408	3.67654188971024e-08	1.14132648228396e-06
COL6A3	-5.91120158158458	3.69041886172434e-08	1.14339635032673e-06
ENSG00000295471_gene_sourcehavana_tagene	-2.34983483955828	3.69083522447738e-08	1.14339635032673e-06
MT-ATP6	1.01842386305286	3.70593119654729e-08	1.14688818082621e-06
ENSG00000290397_gene_sourcehavana	6.76201517084299	3.90131045667377e-08	1.20610822654364e-06
B4GALT1	-1.61553433080974	3.98286867988209e-08	1.23005423246451e-06
SKA2	0.790264064326674	4.03010539684562e-08	1.2433621465083e-06
MTND1P23	6.44703728356078	4.06268479113592e-08	1.25212529821772e-06
IFI44	-6.37181473421918	4.19401570602351e-08	1.28995018453572e-06
RPS28	1.00746209252458	4.19037499945861e-08	1.28995018453572e-06
MARK1	8.00944294313163	4.20606950650847e-08	1.29233209386451e-06
HOXB5	3.37457425600898	4.21918381766538e-08	1.29503463996059e-06
TNFRSF9	-8.51374620876558	4.2592588352742e-08	1.30599850666874e-06
CD34	-4.45195920138897	4.29589113408102e-08	1.31588542726069e-06
HADHB	0.889805076742548	4.36934610438531e-08	1.3370199079419e-06
ENSG00000308752_gene_sourcehavana_tagene	6.66976795286874	4.39209642352635e-08	1.34261149387062e-06
ENSG00000290718_FAM95B1	7.67884106077843	4.39755751769472e-08	1.34291196375386e-06
PLAAT4	-5.46371855547975	4.43458637285534e-08	1.35284207679741e-06
NPPB	-9.31517676827896	4.59456707968491e-08	1.4002223331869e-06
YBX1	0.722684530894847	4.63639093804295e-08	1.41153392335058e-06
KHDC1	-5.84329362162736	4.73991853399362e-08	1.44091073106351e-06
NABP2	-0.490464416681102	4.74249330251996e-08	1.44091073106351e-06
NEK3	1.9296479775662	4.76224582392658e-08	1.44544764947278e-06
HAS2	-7.74166390133909	4.77140133438085e-08	1.44632729214005e-06
FGFR1	-0.832871080251721	4.7747899800542e-08	1.44632729214005e-06
ATP7B	2.84263030828133	4.82751597437319e-08	1.4608228964632e-06
MICB	-1.25297995733616	4.9200719272819e-08	1.48732980801743e-06
ZNF551	0.945802826050596	4.99559801779886e-08	1.50864041649297e-06
ILF2	0.95235171438886	5.03653273516986e-08	1.51490013703384e-06
LYRM4	0.767756858683491	5.0335315612207e-08	1.51490013703384e-06
MOSPD2	-2.21834716732239	5.03644411575737e-08	1.51490013703384e-06
APMAP	-0.792832557131958	5.02952148671372e-08	1.51490013703384e-06
CAMK2B	-3.38845131402116	5.09491140959175e-08	1.53048608410602e-06
PI4K2A	-0.656779443960492	5.09855808330637e-08	1.53048608410602e-06
SEMA3B-AS1	-2.17306980093809	5.12425660093323e-08	1.53666206948786e-06
SLC38A2	-0.719825949122231	5.22717074870769e-08	1.56595800611634e-06
EPHA7	10.6673818875506	5.27558529315407e-08	1.57731058595318e-06
CREB3L1	-4.78480666001899	5.27289349245906e-08	1.57731058595318e-06
RGS16	8.26521629025099	5.3145499251601e-08	1.58672607860033e-06
ARL17B	-1.50708239426878	5.31765942708194e-08	1.58672607860033e-06
TBKBP1	2.82693165325079	5.3392286721649e-08	1.59157842366681e-06
RPS6	1.04961120519548	5.41940551673561e-08	1.6138742069103e-06
ENSG00000280241_gene_sourcehavana	-5.12499505794814	5.45362871551716e-08	1.62245454286636e-06
ENSG00000283041_gene_sourcehavana	1.14338038062751	5.47510108104242e-08	1.62722825786224e-06
CHRM2	-10.2409025219391	5.62374078816151e-08	1.6697498886672e-06
PLEKHF1	-1.8253454283214	5.71439778045754e-08	1.69498873036954e-06
ENSG00000250657_gene_sourcehavana	-8.69660294470374	5.7312613507624e-08	1.69831092279311e-06
TMSB4XP8	-1.64834262097098	5.75668828183859e-08	1.70416158139956e-06
ENSG00000287486_gene_sourcehavana	6.25861588109713	5.79755422566561e-08	1.71456662839507e-06
SCN1A-AS1	-3.49344282041703	5.83956577836564e-08	1.72528964100127e-06
SYT5	5.66782355440225	5.8501954565806e-08	1.72672895031436e-06
LINC02282	-7.00985808054733	5.90645765871058e-08	1.74162096626758e-06
FAM98B	0.531219190462337	5.9300036754009e-08	1.74684626933126e-06
MEIS3P1	-4.07038417654902	5.95634802842045e-08	1.75288483489963e-06
ENSG00000251630_gene_sourcehavana	7.3072313881314	5.96587545742942e-08	1.75396738448425e-06
NAALAD2	6.11606976943828	6.15253896448384e-08	1.80707481358415e-06
RPS3AP6	1.4303867471697	6.38323426186556e-08	1.87299832724877e-06
ACTR3C	-6.62654821312454	6.4991747441654e-08	1.90515398072368e-06
SNTB2	-1.13128137491644	6.58254611702348e-08	1.92770891559864e-06
TMEM106C	-1.02744627624574	6.5936549054326e-08	1.92907827613769e-06
MMRN1	10.7236089690953	6.64524749936596e-08	1.94227760244626e-06
F2RL1	-4.23969213569576	6.76747835345731e-08	1.97607732096862e-06
SULF1	-6.22280902059928	6.91343054139754e-08	2.01673108050029e-06
EPHX2	-8.0973275735487	6.96362664658202e-08	2.02939976557533e-06
ATP5PB	0.746758852109198	7.0335374051141e-08	2.04579747531098e-06
PGR-AS1	-6.31227761386385	7.03155701115863e-08	2.04579747531098e-06
ANKRD52	-0.733948454020037	7.24455809678396e-08	2.10485227018997e-06
MRPL45	1.10685769269575	7.25060822697825e-08	2.10485227018997e-06
TCF24	8.48933909447686	7.29834854220191e-08	2.11666224452177e-06
GPC4	11.3395348696452	7.34002059919911e-08	2.12669118578534e-06
EPSTI1	-6.56336826693713	7.34854163506098e-08	2.12710488950008e-06
PKD1	-1.18010526073531	7.37463974116485e-08	2.13260073826472e-06
ENSG00000282024_gene_sourcehavana	-3.78259606011122	7.39142097239551e-08	2.13539433641808e-06
USP12P1	6.41740235249319	7.44347243416446e-08	2.14836238070957e-06
RRAGD	5.44370426825887	7.7021144424099e-08	2.22087507595181e-06
CEACAM19	-2.01158898760197	7.81225148754914e-08	2.2504687570473e-06
ENSG00000286757_gene_sourcehavana_tagene	4.50741463029445	8.0072810275033e-08	2.30443707728185e-06
PTGER4	-4.5960657503906	8.03744643536823e-08	2.31090070665218e-06
PROM1	-7.54850213550975	8.10611147043643e-08	2.32841063961157e-06
HAPLN3	-2.45891157689856	8.1816218829491e-08	2.34785145479309e-06
ZIC2	8.96742247396959	8.27577080134502e-08	2.3725986117661e-06
ENSG00000293329_DUXAP9	1.84708650209031	8.28759900064388e-08	2.37372033267726e-06
MICU1	-0.552102226724753	8.51975018236386e-08	2.43788424111381e-06
WDCP	1.40724174736634	8.65584870428282e-08	2.47446702520527e-06
RCN1	-0.733194623470505	8.66677176487047e-08	2.475230016047e-06
ACTN3	9.34234993486598	8.68282604390932e-08	2.47745563658185e-06
HIBCH	0.99083963754488	8.75104289714186e-08	2.49454633459591e-06
ENSG00000266709_gene_sourcehavana	-6.5149667735123	8.90448448161019e-08	2.53587540963463e-06
RPL7	1.86765895279809	9.0101988069917e-08	2.56354688637635e-06
FOXC2	-7.85557560534375	9.09225326073833e-08	2.58444067092911e-06
DCAF16	0.655379803341044	9.10261647410482e-08	2.58493620099863e-06
SATB1-AS1	6.59930466710681	9.18003977377845e-08	2.60445631727595e-06
AREG	-4.68161299160746	9.27073185217377e-08	2.62770044218324e-06
MIOS	0.891225997465337	9.37942131204351e-08	2.65599703782399e-06
TRG-AS1	8.04386410732047	9.42395878231397e-08	2.66609128267954e-06
FZD1	-2.45852728905069	9.57822079784425e-08	2.70717893766026e-06
IFFO1	-1.29513079683449	9.59320579747331e-08	2.70886116247297e-06
DMAC1	1.43788700191664	9.72579977135979e-08	2.74371856579057e-06
CDH8	-11.888743636354	9.99331134536484e-08	2.81653590812783e-06
MTCO2P12	1.54310433409801	1.00643364235566e-07	2.83389033492597e-06
ANP32B	1.03847984550237	1.00771051648936e-07	2.83482391824417e-06
ARNT2	-5.24399665073842	1.02089749860988e-07	2.86922907106964e-06
DCDC1	9.23510471796126	1.03795553643162e-07	2.9144391972389e-06
ENSG00000291131_gene_sourcehavana	-7.02836911982132	1.04631817521653e-07	2.93517207094417e-06
PRKAR2A	0.854761654792736	1.06689231193862e-07	2.99009034116031e-06
ZSCAN23	-1.46516991119397	1.09159803368672e-07	3.05647449432282e-06
IFI6	-6.70138574020439	1.09843680146092e-07	3.06989028911558e-06
BST2	-7.52635225328818	1.09815406164543e-07	3.06989028911558e-06
CST3	-1.77617828099948	1.11784311310259e-07	3.1212178096574e-06
TRPM2	8.53941005496372	1.13839434380835e-07	3.17564368205811e-06
CALHM2	-2.67863166847009	1.17254834586079e-07	3.26787916316668e-06
RNF212	-6.64484730104806	1.17481837398958e-07	3.26813111309828e-06
ERVK13-1	-0.997543839724343	1.17480243474255e-07	3.26813111309828e-06
YIPF3	-0.457958479716821	1.18500779823496e-07	3.29342111709639e-06
MIR1244-2	1.60333926435193	1.19551396903413e-07	3.3174363864869e-06
ENSG00000266283_gene_sourcehavana	-6.30974043213663	1.19586125576642e-07	3.3174363864869e-06
RPL4	1.16941580962117	1.20298639952876e-07	3.33411794353682e-06
FST	-5.58832359165118	1.20871026099128e-07	3.34688857863404e-06
IDH1	1.17822283253502	1.22036255338471e-07	3.37603618550744e-06
CDH10	8.19788838431469	1.24605907260877e-07	3.44394649487481e-06
ENSG00000283235_gene_sourcehavana	-4.57321067888832	1.24746550982409e-07	3.44465890502807e-06
TLE3	-4.72516896837493	1.24957290454634e-07	3.44730379590944e-06
LSM5	0.739863361957064	1.25442669090294e-07	3.45751356680124e-06
GLIDR	2.48664662503208	1.26758344174529e-07	3.4905686180953e-06
ITGA5	-2.54914020624036	1.27394889747768e-07	3.50487885665694e-06
GUF1	0.679467980095558	1.27957992832795e-07	3.51714416963324e-06
ENSG00000308009_gene_sourcehavana_tagene	10.8934665137862	1.3451632766442e-07	3.69402530586138e-06
ZNF774	-1.34168374588901	1.35101666112985e-07	3.70670518151527e-06
EPHA5-AS1	-6.66423348742615	1.36509212495577e-07	3.74189969316028e-06
HSD17B7	1.70510242663594	1.37322884486652e-07	3.75733454378259e-06
CCDC71L	-2.0385512215969	1.37257372819082e-07	3.75733454378259e-06
POU1F1	12.2714911963121	1.39365940757397e-07	3.80975919000258e-06
PLEKHS1	-7.61866508018758	1.41827484095421e-07	3.87351784431101e-06
GDF5	-4.61507031662817	1.42010684895467e-07	3.87499219166994e-06
PCDH15	9.17747355515646	1.42360709900095e-07	3.88101178953097e-06
WNT4	-2.95933859478049	1.43978948550561e-07	3.92156286024906e-06
GANAB	-0.615556242826777	1.5028271175499e-07	4.08954442841073e-06
KCNQ2	12.6034837286322	1.50766695423258e-07	4.09899516079117e-06
JCHAIN	-7.26805152383032	1.51093719647818e-07	4.10416527608583e-06
CENPF	0.586577044394135	1.53009535235129e-07	4.15244338699642e-06
ABHD5	-0.972778913222352	1.53300002297025e-07	4.15656461924339e-06
RPL35A	1.57040745997673	1.57907131232178e-07	4.27375365648967e-06
TMED9	-0.976827659711813	1.57850653515424e-07	4.27375365648967e-06
PRKCB	9.33132938511362	1.59249734016348e-07	4.30620471026351e-06
FMO5	-1.84232573098622	1.60177180274265e-07	4.32738133519338e-06
NPM1P27	1.52177776115284	1.66357839638172e-07	4.49031403696624e-06
ENSG00000274372_gene_sourcehavana	3.8809377858948	1.6732764063017e-07	4.5124292151237e-06
CCL5	-6.91129273412864	1.67601611221214e-07	4.51575661931873e-06
MT-ND4	0.919979275483197	1.69768185484059e-07	4.57002544550806e-06
TNKS1BP1	-1.27672790358748	1.71417441363563e-07	4.61028361579421e-06
RPSAP15	1.48541965844468	1.72721002650543e-07	4.6411804905775e-06
RPS2	1.38674299243263	1.74875660751985e-07	4.69487136493333e-06
PPAT	1.40230587061037	1.75797321380431e-07	4.71539362572125e-06
RPS3A	1.25966417009971	1.78968260300259e-07	4.78760052621247e-06
HNRNPCP7	-2.30965223585904	1.78854724738274e-07	4.78760052621247e-06
KIAA1958	1.24043498691075	1.78689567477106e-07	4.78760052621247e-06
LINC02021	2.40491323123616	1.8296878619858e-07	4.88939955826354e-06
ETF1	0.566207844363555	1.8309976336968e-07	4.88939955826354e-06
ZNF747	-3.72126510572741	1.83273786378161e-07	4.88969244297892e-06
GTF3C5	0.455453444577899	1.84189102122548e-07	4.90974470617865e-06
MRPS30-DT	4.72676933005539	1.86421784757184e-07	4.9648458981336e-06
PTGS1	-4.28742272548235	1.86882298682276e-07	4.97269420841534e-06
THAP4	1.2165587382528	1.87230026872499e-07	4.97753018249336e-06
IGFL2-AS1	-6.11251455539388	1.90801601410394e-07	5.06798797439761e-06
MYL6	-1.31808625697647	1.93765902356384e-07	5.1421698051887e-06
RASSF1	-1.56987068166933	1.94248597474779e-07	5.15042169856205e-06
ADGRG6	-3.16011089329833	1.94505583930381e-07	5.15267972694722e-06
LINC02609	4.51628337197686	1.94990086216443e-07	5.16095560940748e-06
HGF	8.31189154210995	1.98472807873783e-07	5.24850314155116e-06
DDX46	0.409368421763456	2.0063723416471e-07	5.30106553139323e-06
BISPR	-4.17449662202492	2.01177604431302e-07	5.31066373387841e-06
SELENOS	-0.76157499606039	2.01808744353645e-07	5.32263907271514e-06
LINC01322	10.9990946171106	2.03178490700099e-07	5.35405674790384e-06
LINC01554	-5.90239430303115	2.04556245824531e-07	5.38563011394734e-06
CHN2	3.15662371281719	2.05444863054282e-07	5.40428118708053e-06
SS18L2	0.93591087514628	2.05781087841682e-07	5.40838147431757e-06
PCDHGA7	-5.1316606058625	2.08047548792945e-07	5.46316102732298e-06
RPL35	1.25009301082319	2.09111396384864e-07	5.48629269885328e-06
LRRN3	-4.15334826504344	2.09315219886603e-07	5.48683987234219e-06
IRAG1	-6.97213839346129	2.12858909534697e-07	5.5748584970537e-06
POU3F3	10.2375039417352	2.13640196563549e-07	5.59043823258962e-06
LY6E-DT	-4.23021636117897	2.19045285557187e-07	5.72687883460237e-06
ASTN1	-11.7753185527577	2.19899948082533e-07	5.74421571698518e-06
PFKL	-1.01791115168986	2.20174037202474e-07	5.74636991090322e-06
DAW1	-6.89863147682181	2.30150905247936e-07	6.00153508397835e-06
NLN	1.51371805457844	2.34407610727804e-07	6.10722452693778e-06
MYO3A	-8.8844965805176	2.39413520739535e-07	6.23223321175102e-06
THUMPD2	1.08235679143959	2.43592990092244e-07	6.33553043095076e-06
ENSG00000276668_gene_sourcehavana	-7.23330663428919	2.49240108905549e-07	6.47678716278996e-06
TINF2	-0.527235231478172	2.50040182133797e-07	6.49120602610282e-06
TNFRSF11A	-3.64070098363209	2.50227896697841e-07	6.49120602610282e-06
GAS1	-6.14788901765969	2.50669273780632e-07	6.49703559389248e-06
ENSG00000291242_gene_sourcehavana	-5.49320218824525	2.52636988458055e-07	6.54238170110549e-06
ANKEF1	-3.91439591296645	2.5289320945032e-07	6.54336632010025e-06
PLAC8	5.94792609391569	2.54482984700809e-07	6.57882391828263e-06
NPC2	-1.4366752239351	2.56989618779519e-07	6.63790240134386e-06
IFT25	-0.635158812727605	2.58385462861578e-07	6.6682127885482e-06
TMEM30B	9.75758722377628	2.61864449721682e-07	6.75218496840395e-06
NUP88	0.7051677640107	2.66651826220606e-07	6.86972076005458e-06
PPP1CB-DT	2.62097963997715	2.68672965330148e-07	6.915849686112e-06
ENSG00000268401_gene_sourcehavana	2.36776198782255	2.71993141419287e-07	6.99530902648505e-06
DAPK2	-3.71830948104689	2.77223326913954e-07	7.123713048411e-06
ENSG00000291173_CASP4LP	-6.17600186340264	2.7907866694189e-07	7.16524919884707e-06
PTP4A3	6.99399023402712	2.80934258346939e-07	7.20056114470769e-06
SHC4	-2.6314702683772	2.80794934919969e-07	7.20056114470769e-06
BCO2	-2.25874876294356	2.89049434556692e-07	7.40223265882671e-06
ENSG00000218426_gene_sourcehavana	1.3386580848747	2.90552856668885e-07	7.42882104719391e-06
SLFN13	-2.87409774239677	2.90583136199762e-07	7.42882104719391e-06
DZIP3	1.00413422612074	2.93152748044388e-07	7.48812999008102e-06
FAM86B1	2.26252834212727	2.94372470235108e-07	7.51288649992377e-06
ADD3	-1.12207160403132	2.97803535203525e-07	7.59399014768989e-06
CCSER1	7.95146105214444	2.98777458477836e-07	7.605890004103e-06
PARP2	-0.447280477921105	2.98668505703658e-07	7.605890004103e-06
LHX9	-5.07498040138215	3.01922758444546e-07	7.67943993234524e-06
CA9	-7.75097611760976	3.03103711442464e-07	7.70294415147171e-06
CYTL1	-9.27962354644806	3.04178119385741e-07	7.72370317031297e-06
FAM89A	4.43960169711389	3.10538754219791e-07	7.87854159183003e-06
ROR1-AS1	-5.70040744328957	3.11925781081332e-07	7.90704169320962e-06
DDX31	1.06224525576098	3.15199077467477e-07	7.98326852626242e-06
ENSG00000276850_gene_sourcehavana	-7.18511920998605	3.16457778688669e-07	8.0083846981568e-06
SPRYD4	0.859745216900066	3.1828417873708e-07	8.04781277568935e-06
ENSG00000267284_gene_sourcehavana	7.78149755832259	3.18891379463869e-07	8.05637294638797e-06
MBNL1-AS1	-3.62567099188136	3.20108609967217e-07	8.08031733644519e-06
UBA52	0.822870791630372	3.20388244520825e-07	8.08057416037889e-06
ENSG00000288066_gene_sourcehavana_tagene	1.2950745196183	3.21548403976569e-07	8.10301978020953e-06
PKD2	-1.49074532745549	3.24318128164828e-07	8.16595468296127e-06
RFLNA	-8.60576563226613	3.28646642335902e-07	8.26799958923576e-06
FABP5P1	5.52592262437785	3.3113589087971e-07	8.31804264340975e-06
LMAN1	-0.650926144893136	3.31190573437083e-07	8.31804264340975e-06
OR2T8	-6.29202129878779	3.34246578926208e-07	8.38777105342187e-06
SUSD6	-2.30403851992003	3.35191547578615e-07	8.40445161269858e-06
NRG2	2.29233196468599	3.37319728033701e-07	8.45074687073903e-06
IFI44L	-6.7310646963058	3.38879746818093e-07	8.4827427776135e-06
SIX4	1.19705191442544	3.56520356036418e-07	8.91687442603844e-06
TRMT10C	1.21549727184109	3.58350466616734e-07	8.95517816075219e-06
ZNG1E	1.21435168431119	3.595045628124e-07	8.97653857586865e-06
LRPPRC	1.87959646961678	3.59818762329324e-07	8.97690935501811e-06
FRAS1	-2.23513428064635	3.60996850720456e-07	8.99881426384457e-06
COX6C	1.15974553741886	3.62976657355113e-07	9.04065116342617e-06
DRAXIN	-6.41342511982946	3.68696374718387e-07	9.175491190917e-06
PANTR1	7.045891245581	3.69147285413532e-07	9.1790951865514e-06
TRIM35	-0.852411600524679	3.7184199235833e-07	9.23432087285045e-06
SCD	2.43716510100403	3.71984114125762e-07	9.23432087285045e-06
RPL3	1.29645961728737	3.74476873198181e-07	9.28851321213155e-06
CCPG1	-2.42679926746474	3.74842593695051e-07	9.28990057828692e-06
RAB5B	-0.852730541028067	3.79071957828806e-07	9.38696108288211e-06
KIF1B	-0.46225729530997	3.82048317190659e-07	9.45285885801444e-06
ZNF581	1.84707492201577	3.83723767560638e-07	9.48648667898467e-06
MYO19	-0.879078877518394	3.84134595630006e-07	9.488820637358e-06
PITX1	1.71744775366593	3.84535279439893e-07	9.49090037847203e-06
ENSG00000302194_gene_sourcehavana_tagene	-6.66138817134028	3.84931069248495e-07	9.492856007092e-06
TCERG1	0.64698057074392	3.89688344935021e-07	9.60227944774971e-06
TFE3	-0.930011465207875	3.90455123208823e-07	9.61327441279654e-06
TOMM40L	1.14262971741883	3.92748209466257e-07	9.66179926618058e-06
COL6A1	-2.82089245063233	3.96634978632177e-07	9.74941781903421e-06
ENSG00000278893_gene_sourcehavana	-5.96614887404416	3.98912529035635e-07	9.79737012344031e-06
RUVBL1	1.55992882451083	4.07898619303292e-07	1.00098721732137e-05
SEMA6A	4.18634746164931	4.08540615911703e-07	1.00125225808637e-05
PCDHGB4	-5.6868919591918	4.0867439105566e-07	1.00125225808637e-05
PSG6	-7.76000689644274	4.12964137101948e-07	1.01093620762557e-05
NUB1	-1.04066108367109	4.16776408667869e-07	1.01943645539413e-05
MISP	-3.09196013055862	4.21483569766617e-07	1.03010996659831e-05
ESYT2	-1.41729841155045	4.24271161601464e-07	1.0360784685753e-05
ENSG00000258311_gene_sourcehavana	-1.67591080798068	4.27669912726784e-07	1.04352850633448e-05
E2F5-DT	3.92391394276087	4.30777301164361e-07	1.0502560737656e-05
ACTA2-AS1	-4.0988760452977	4.32143660829728e-07	1.05273144605702e-05
ENSG00000254343_gene_sourcehavana	-6.38673245326526	4.33544122782504e-07	1.0544299394973e-05
ITIH5	-9.68686090951634	4.33515107813248e-07	1.0544299394973e-05
CD14	-6.0216658386586	4.34255377297796e-07	1.0553039104057e-05
TCEAL3	-1.68482626529254	4.35029143523653e-07	1.05632825554553e-05
CPA5	-6.98651927714659	4.36601605790917e-07	1.05843241345659e-05
MBOAT7	-0.897699388040305	4.36281009245153e-07	1.05843241345659e-05
LINC03033	-2.60998375721158	4.37831069021528e-07	1.06055558140691e-05
ENSG00000301188_gene_sourcehavana_tagene	-5.95743971330491	4.41810734088848e-07	1.06933174284555e-05
ARAP2	-2.37974989712873	4.45209396904834e-07	1.07668866083727e-05
TOMM70	0.675669081037306	4.46444087261732e-07	1.07793601359137e-05
ENSG00000276972_gene_sourcehavana	-9.58742537846809	4.4642993424398e-07	1.07793601359137e-05
PRRX1	-4.95224846619245	4.53111335483415e-07	1.09227513894507e-05
NFATC2	4.23348969698866	4.52803601370249e-07	1.09227513894507e-05
MEGF6	-6.59712606523803	4.546578271811e-07	1.09512280494031e-05
CDK8	1.0566735926653	4.68679054545583e-07	1.12764898729731e-05
TOM1L2	-1.9493174524268	4.68913661184387e-07	1.12764898729731e-05
ENSG00000279561_gene_sourceensembl_havana	1.93418623203092	4.69588965294259e-07	1.12836810025996e-05
PKD1-AS1	-2.65962065672148	4.70525726659321e-07	1.12971381033305e-05
GTF2H2C	1.01038999488032	4.72635623974792e-07	1.13296539502447e-05
LINC02331	-6.89657870253362	4.72470240391436e-07	1.13296539502447e-05
C2orf69	0.661510270526119	4.75135534678074e-07	1.13804827587269e-05
GLIPR2	-3.21975193010054	4.77363429484652e-07	1.14247202900126e-05
DIO2	-4.83030584324488	4.82093413443023e-07	1.15287219157331e-05
CD63	-1.41762374572254	4.85782521016256e-07	1.16076862471996e-05
LBX1-AS1	6.02776394724905	4.90104511555858e-07	1.17016354239945e-05
CTB-30L5.1	-5.92212633567945	4.91392536992714e-07	1.17230544147474e-05
SMPD3	-2.6976037647411	4.98595877336838e-07	1.188544767057e-05
SUGT1	1.01549486673837	4.99501929511806e-07	1.18975884528991e-05
RCOR2	6.20192489602277	5.00628541773268e-07	1.19149592942038e-05
DSC3	-8.07084732249313	5.01298177170629e-07	1.19214351601846e-05
EFEMP2	-1.95399567255026	5.03904469807298e-07	1.19739201589392e-05
TRIM71	9.81611744861626	5.09867568638144e-07	1.21060242662871e-05
IPO13	-0.843693102032706	5.11972351991191e-07	1.21463820344239e-05
QARS1	0.54180081131679	5.18163634015119e-07	1.22835502425655e-05
SSB	1.48148911736933	5.18666622199882e-07	1.22857619798816e-05
SFXN5	-0.848616968746877	5.22602995579806e-07	1.23594784159678e-05
CEP95	0.471856813761931	5.22373702238508e-07	1.23594784159678e-05
ENSG00000301321_gene_sourcehavana_tagene	-4.83946095585322	5.29186094512197e-07	1.25053054391109e-05
RBMX	0.692685694519627	5.31811506282274e-07	1.25574515357424e-05
LINC02550	-5.89342664494907	5.34373677885423e-07	1.26080234873549e-05
ISYNA1	4.58846173872018	5.34906716701741e-07	1.26106781607326e-05
ENSG00000291139_DPY19L2P2	-3.59024523002614	5.36395288028901e-07	1.26276441754269e-05
SOX7	7.01423735002171	5.3646854340049e-07	1.26276441754269e-05
ZBED4	0.724218648960577	5.42617464688618e-07	1.27623627694763e-05
KLF16	0.976246904676326	5.4404413615972e-07	1.27858899335091e-05
CASP2	-0.992836442381749	5.62323031458704e-07	1.31964699135213e-05
RPL6	0.879789776621684	5.62394576146467e-07	1.31964699135213e-05
BUB1	1.11499819954321	5.63440299639715e-07	1.3210670606408e-05
LGR5	4.89579642132246	5.7806893238499e-07	1.35430712065321e-05
PYCR3	1.232134336655	5.82810819182109e-07	1.36435057342959e-05
ATF7IP2	1.3078514381224	5.84322928727486e-07	1.36682339989703e-05
RPL7P44	2.33726882525301	5.93538741774243e-07	1.38729850259751e-05
RPL8	1.41487239825333	6.09686794726985e-07	1.42393205609602e-05
RPL12	1.47641141994139	6.17873744066878e-07	1.44192979276868e-05
SLC7A2	2.14559745909907	6.27381806566192e-07	1.46298021891967e-05
ENSG00000228741_SPATA13	-5.94343403385294	6.36133379843849e-07	1.48223525988791e-05
PIF1	1.0818133656978	6.40919798705468e-07	1.49222848785556e-05
RABEPK	1.00224419650778	6.46790139247604e-07	1.5035614492835e-05
ODF2	0.551923391152354	6.46438726234619e-07	1.5035614492835e-05
AIMP2	0.833704915982243	6.47370750180787e-07	1.50374547299934e-05
OS9	-1.09455969423219	6.51649978152775e-07	1.51251389665986e-05
ITGB4	-5.15167581277085	6.5313596196296e-07	1.51479050482175e-05
NFIX	-1.24281344029809	6.53933155177715e-07	1.51546734601772e-05
ZBTB24	0.577566528751158	6.61752045585808e-07	1.53240311529168e-05
ENSG00000273306_gene_sourcehavana	1.28949633873891	6.6356446378058e-07	1.5354144398034e-05
NCKAP5L	-0.77585635056573	6.65966136495369e-07	1.53978353903031e-05
PCA3	-4.59339602912941	6.72046377990581e-07	1.55264459038379e-05
ENSG00000225492_GBP1P1	-6.20057198409333	6.72848443321192e-07	1.55330093289576e-05
STT3A	-0.560452361784454	6.74748651003598e-07	1.5540985058599e-05
TMC6	3.732832681725	6.74172405141471e-07	1.5540985058599e-05
ENSG00000286508_gene_sourcehavana	5.98559554903458	6.74540933622228e-07	1.5540985058599e-05
PSME1	-1.35986088128047	6.75471553297874e-07	1.55456952726759e-05
SHISA2	10.6512433230293	6.76107278267481e-07	1.55483934514457e-05
CHCHD10	3.4826090066058	6.76978709793124e-07	1.55565038691772e-05
PCDHGB3	-1.80174990542444	6.92811693688738e-07	1.59081447705497e-05
FMOD	-9.77786062229857	6.93502607603831e-07	1.59118257052974e-05
WDR33	0.666920170964475	7.03798083637929e-07	1.61357010184512e-05
THOC7	0.708676522731365	7.12635487617597e-07	1.63258311708759e-05
KCNMB3	-1.55587576879166	7.16294460327279e-07	1.63971284551866e-05
ANO1	-8.93426780027818	7.21665692853637e-07	1.65074834456864e-05
ABCA9	-4.33971278103224	7.24747836185546e-07	1.65653491703751e-05
LRRC71	4.296631626913	7.29856740379063e-07	1.66694165502569e-05
HSBP1L1	-0.76170165943376	7.39941196935371e-07	1.68868771793744e-05
GOLGA8O	-3.28265414488357	7.43110629073224e-07	1.69463129617094e-05
SIL1	-0.828094362822653	7.44337730403767e-07	1.69613980694135e-05
ENSG00000279500_gene_sourcehavana	-1.88250841772094	7.45901175620309e-07	1.69841187961289e-05
ZBTB1	-0.534499909749574	7.4657193043895e-07	1.6986493968136e-05
RAB9B	-1.62129636605519	7.53943033073005e-07	1.71412006639828e-05
SAPCD2	1.83068869507657	7.67570867209365e-07	1.74378145196018e-05
CHD5	-3.77289191198297	7.74260470116123e-07	1.75764746236505e-05
USP32	0.677288530434647	7.76520083763876e-07	1.76144359091612e-05
POLR1E	0.811591682922965	7.85215936339529e-07	1.77982278903627e-05
FUBP1	0.529823394152109	7.86575471952532e-07	1.78155779855835e-05
METTL13	0.958905527193515	7.92858325588967e-07	1.79307959787043e-05
SYNJ1	-1.26177919642073	7.92741727559407e-07	1.79307959787043e-05
IPO11	0.844744674988237	7.95840089799254e-07	1.79846666261492e-05
PNPLA2	-0.793870878348868	7.9896975343511e-07	1.80417959081416e-05
TGIF2	1.67222174627282	8.00644137030791e-07	1.80660017917828e-05
ENSG00000304812_gene_sourcehavana_tagene	4.10668106863065	8.06364127714748e-07	1.81813890691052e-05
EYA1	6.41755054429583	8.08257482050531e-07	1.82103872064097e-05
FXN	1.81511938667965	8.31243606969699e-07	1.8714214178534e-05
NOA1	0.603935029650362	8.36912771083044e-07	1.88277120624444e-05
TEX26-AS1	-6.03479940650522	8.42803661647801e-07	1.89460241420497e-05
ENSG00000305090_gene_sourcehavana_tagene	-6.37737443531782	8.48684508662388e-07	1.90639333676162e-05
PODXL2	7.1345282354448	8.51931281599856e-07	1.91225413717189e-05
SNRPD1	0.951176958925507	8.55317160815309e-07	1.9184181764046e-05
ENSG00000227189_gene_sourcehavana	-6.23312976971117	8.5978391749302e-07	1.92699552449781e-05
PAPPA	-3.76182634926135	8.76426888799503e-07	1.96136489114325e-05
PTGES2	0.932375998976649	8.76083205085704e-07	1.96136489114325e-05
HAFML	-5.51051055339813	8.81818411297666e-07	1.97078992155071e-05
ENSG00000293573_gene_sourcehavana	1.99683468474625	8.81952806029428e-07	1.97078992155071e-05
ZNF875	-0.660713099589091	8.87791755844865e-07	1.98236032570929e-05
CPE	-3.25642595440697	9.02979093017097e-07	2.0147721012944e-05
ENSG00000251600_GUSBP5	-4.50599603799964	9.04115532704677e-07	2.01533865176365e-05
FAM201A	5.61780168984815	9.04577105933665e-07	2.01533865176365e-05
NSMF	0.881943437056967	9.06641450520829e-07	2.01843829385439e-05
WDTC1	-1.19187001131486	9.11084354651413e-07	2.02682474979871e-05
TMEM26	-4.82654427979275	9.21966884859554e-07	2.0495139320362e-05
SLC4A4	-2.83546585952053	9.26130250172222e-07	2.0572439957159e-05
ANO9	-1.98603716571653	9.41245554056673e-07	2.08927251480766e-05
MAGEC1	-11.3104137579391	9.52164635029778e-07	2.11194623337818e-05
TEK	-6.51066946538284	9.54045038828872e-07	2.11455303949743e-05
TNFSF18	-5.5219664505824	9.59695383254471e-07	2.12550555044572e-05
SDHC	0.991814090163498	9.6587825793211e-07	2.13762045748104e-05
HLA-A	-5.51155229306509	9.85269200445225e-07	2.17892719638285e-05
ENSG00000291129_PPIEL	-3.96586893577638	9.95411068188963e-07	2.19973375923733e-05
PHB1	1.32858881438605	1.000501148978e-06	2.20935408361946e-05
ENSG00000298491_gene_sourcehavana_tagene	-8.20096467573475	1.00162525462923e-06	2.21020884001629e-05
NUDT15	1.11152468256409	1.00887483832357e-06	2.22456901850347e-05
DANCR	2.23527881673491	1.015303670447e-06	2.23709966710983e-05
ENSG00000301512_gene_sourcehavana_tagene	-8.58949142655557	1.0205610243158e-06	2.24703259891205e-05
ENTREP2	-7.53295292629239	1.02157389051342e-06	2.24724213336881e-05
MAU2	-0.384280239630851	1.02215495195247e-06	2.24724213336881e-05
ACOT11	1.33726616581356	1.02746093806575e-06	2.25725264547367e-05
RHEB	-0.50470708538286	1.03513855579797e-06	2.27245497886307e-05
ENSG00000281100_gene_sourcehavana	-5.05937322504863	1.03743625780641e-06	2.27583310161658e-05
ZNF528	-4.21675080866294	1.04163366958635e-06	2.28337064938272e-05
GFPT2	-2.42444937323746	1.04789896621752e-06	2.2954268954661e-05
IFIT3	-4.61676477570318	1.06781981379894e-06	2.33614142550181e-05
PPP1R37	-0.655941052728719	1.06804384899392e-06	2.33614142550181e-05
ANXA10	-8.54497164035625	1.106518374982e-06	2.41853301960351e-05
MGAM	-6.31989419747074	1.12185683902217e-06	2.45027260659845e-05
SH3TC1	-5.88271980616431	1.13620701374959e-06	2.47980901952857e-05
ARL8A	-1.11649940651302	1.13725799065305e-06	2.48029764536026e-05
EPPK1	-6.65226114581175	1.13949621986384e-06	2.4833730117207e-05
OCA2	9.90711081496634	1.16377306483073e-06	2.5344391189647e-05
PRMT1	1.04651083373547	1.1648523950084e-06	2.53494873886154e-05
THEM5	-6.41836152083066	1.17241501730825e-06	2.54955631175052e-05
LINC02798	-3.66662418805858	1.18176372136158e-06	2.56715033548197e-05
GMPS	0.441646742601889	1.18221775820348e-06	2.56715033548197e-05
HMGB1P6	1.93105042957192	1.18461438226587e-06	2.57049320516562e-05
ELFN1	5.83520128525446	1.19063796075644e-06	2.58110853328201e-05
DLG5	-1.23521203166561	1.1912278945119e-06	2.58110853328201e-05
ABCC3	-5.07205752705213	1.19372529595655e-06	2.58465228701409e-05
DNAJC3-DT	0.935521548802291	1.19572440392997e-06	2.5871128012303e-05
TOLLIP	-0.691436191972523	1.19771966065621e-06	2.58956144079009e-05
NBEAL2	1.51242773543349	1.24383323158379e-06	2.68732499630654e-05
ADORA2A	-3.4891917915827	1.25233657523615e-06	2.70374868381437e-05
KCNQ3	-5.17660864888965	1.25843086405114e-06	2.71495142094716e-05
COX5B	1.23037390431224	1.28205760944209e-06	2.76343958745213e-05
B3GLCT	-0.959211755904906	1.28274906820507e-06	2.76343958745213e-05
KCNK13	-9.90201906725932	1.28395422810966e-06	2.76405020764913e-05
ENSG00000286403_gene_sourcehavana_tagene	-7.29942391271149	1.28556444483564e-06	2.76553131791471e-05
PLOD3	-1.54643386491772	1.29763313574489e-06	2.78949265051741e-05
IGDCC3	9.29749243141634	1.30022767587161e-06	2.79306787564741e-05
MPPED2	11.0004648352823	1.30160207011672e-06	2.7940188173701e-05
SF3B6	1.37568356430257	1.31762075812677e-06	2.82638135155261e-05
PCDHB11	4.86822197908196	1.34521918381227e-06	2.88351914826036e-05
RBP7	-7.66360018860694	1.35010437215582e-06	2.88985937988641e-05
C5orf15	-0.515942769103213	1.34925171910491e-06	2.88985937988641e-05
CUBN	4.06280868351409	1.35255018844335e-06	2.89302960421108e-05
WDR89	0.75001178016103	1.36014961458012e-06	2.90721073713675e-05
ENSG00000309777_gene_sourcehavana_tagene	1.69793987904327	1.36517447351415e-06	2.91525408205474e-05
WIF1	10.144594528495	1.36585700456413e-06	2.91525408205474e-05
SOX13	-1.68499800443456	1.36828968045952e-06	2.91629502044207e-05
ARG2	-1.6524207774628	1.3675837422251e-06	2.91629502044207e-05
NBPF4	-7.80130096496271	1.37711836106506e-06	2.93302737298431e-05
MTND2P28	4.91474377884085	1.39597797120441e-06	2.97108498229083e-05
YOD1	1.25169586407402	1.40410651954432e-06	2.98626569560958e-05
MMP28	-6.54501214719865	1.41161707692922e-06	3.00011147434113e-05
ENSG00000257429_gene_sourcehavana	-6.09894990592544	1.44076951461066e-06	3.05924967191939e-05
ENSG00000276916_gene_sourcehavana	-1.72116204100426	1.44148318874953e-06	3.05924967191939e-05
HLA-F-AS1	-1.35921473152936	1.4472393766676e-06	3.06929380675446e-05
BTN3A3	-3.78063868781586	1.44889644466755e-06	3.07063650761063e-05
TAMM41	1.08467424247203	1.45922953779112e-06	3.09035136859323e-05
AHRR	-3.61656786367643	1.47491865961639e-06	3.12137337788117e-05
PPP1CC	0.702165135000462	1.48177206254867e-06	3.13366576951406e-05
TRIM13	0.500293901124452	1.48371832445104e-06	3.13557048017179e-05
RASGRF2-AS1	-6.18342539077975	1.48500495832831e-06	3.13607948523587e-05
CIITA	-2.61636693129406	1.49281082384613e-06	3.15034560066839e-05
AMY2B	1.59444087279044	1.49502749311888e-06	3.1528048146026e-05
STXBP4	1.0636674065933	1.51044392591811e-06	3.1830774736776e-05
HCLS1	7.97520176319243	1.52126355073039e-06	3.20362720219824e-05
SEL1L3	-4.68102331882764	1.5258368309085e-06	3.21100314984449e-05
PCCB	1.02803034841736	1.56097885030762e-06	3.28265313906205e-05
PLP1	-6.9129659575829	1.57710867483566e-06	3.31424911989992e-05
TRIM9	5.03263987623773	1.58741130520429e-06	3.33356374092901e-05
ENSG00000303240_gene_sourcehavana_tagene	-4.72548517062143	1.60588930919743e-06	3.37000760001488e-05
MICAL3	-1.4200839199955	1.62329095782456e-06	3.40414330372327e-05
ENSG00000307016_gene_sourcehavana_tagene	-8.18818681677559	1.65951368093007e-06	3.47767269487987e-05
ENSG00000300521_gene_sourcehavana_tagene	-7.66856673993172	1.67027795488853e-06	3.4977859854188e-05
RPL21	1.48131020839592	1.67321742205765e-06	3.50149644470795e-05
CCHCR1	-0.464197289069821	1.69579248313529e-06	3.54626394590385e-05
BCL6	-1.59228615041463	1.71660246653361e-06	3.58728047152682e-05
C4B	-5.10770818385996	1.72313610084972e-06	3.59842655935106e-05
MTIF2	1.12701460239163	1.72450182253515e-06	3.59877248811301e-05
PATL1	-0.840228060196159	1.72658432231254e-06	3.60061270219113e-05
STAG3	-2.28418887622702	1.74141582434552e-06	3.62898903239813e-05
POFUT2	-1.30299092283006	1.74261178026321e-06	3.62898903239813e-05
PPT1	0.55932404604124	1.77275750514815e-06	3.68920555616813e-05
EPCAM-DT	6.93070936199776	1.77991586367765e-06	3.70153376698789e-05
CLCA2	-5.59085621538201	1.79144821114534e-06	3.72293478557355e-05
RMEL3	-5.7935294800613	1.79378606623651e-06	3.72521167273548e-05
ENSG00000295967_gene_sourcehavana_tagene	-9.32211504588777	1.80115709231525e-06	3.73793071864012e-05
SNHG8	0.958237340458547	1.83076615132081e-06	3.79675071547776e-05
ZMYM2	1.05389986310795	1.83246391558719e-06	3.79764532830882e-05
TREX2	-3.73904505192634	1.83978194454573e-06	3.81017824261307e-05
NBPF3	-0.889095549014568	1.85325873609956e-06	3.83279468814853e-05
SEC14L2	-1.59925140803432	1.85295655049272e-06	3.83279468814853e-05
FBXO27	1.37950969532903	1.85527350892691e-06	3.83431715959339e-05
ACAT1	0.878296501405042	1.86259442410734e-06	3.84679625276384e-05
LINC02795	2.89126948533943	1.86754813310624e-06	3.85437256817549e-05
COL6A6	-3.95383763728201	1.87130425625837e-06	3.85946850321018e-05
NOMO1	-1.10519938623679	1.88021852534266e-06	3.87518853181963e-05
CASZ1	-2.87921019976352	1.90346741309419e-06	3.92041076812283e-05
COLEC11	6.46777957486446	1.92373438194354e-06	3.95943353779842e-05
TM4SF18-AS1	-7.86289991095971	1.9387558347359e-06	3.98761385267902e-05
ENSG00000244675_gene_sourcehavana	-4.55770610824102	1.9433794819494e-06	3.99206753691322e-05
RIPK1	-0.786163302062374	1.94358363475167e-06	3.99206753691322e-05
EFCAB7	-0.782688419785491	1.9710093265821e-06	4.04562817833978e-05
ACTR8	0.608408865330495	1.99710759867283e-06	4.09639279541729e-05
CDH1	-8.30565851034559	2.00304596378495e-06	4.10576502816016e-05
COX6B1	0.778117621228172	2.00530409305599e-06	4.10758600700568e-05
ENSG00000294082_gene_sourcehavana_tagene	6.11574039975104	2.02585584340859e-06	4.14685085543597e-05
SNAI3-AS1	1.89882821003364	2.04752152875407e-06	4.18834076427538e-05
RPS3AP26	1.48721818507848	2.05721666057319e-06	4.20530424112261e-05
ZNF582-DT	-3.01437064655445	2.06147222866547e-06	4.21113277882972e-05
RUSC1-AS1	0.778566753485652	2.06652123810152e-06	4.21857310334843e-05
PAK1IP1	0.948698194899764	2.06896838011963e-06	4.22069549544405e-05
HOXA4	-5.48097872677997	2.07441679854089e-06	4.22893344355162e-05
LAMA2	-4.87355235164368	2.07773360235789e-06	4.22998043705315e-05
ENSG00000288765_gene_sourcehavana_tagene	10.0896349483898	2.07775149519117e-06	4.22998043705315e-05
KLRG1	3.33930952707173	2.08779315107484e-06	4.24606490768209e-05
SUMO2	0.82935081495121	2.08848397319964e-06	4.24606490768209e-05
HMGA2-AS1	3.07992703882097	2.09313014549799e-06	4.2526278321947e-05
ANG	-2.87763418777271	2.10443432400502e-06	4.2726998312974e-05
ENTPD7	-1.07452043212957	2.10756926884783e-06	4.27616963695594e-05
C15orf48	-5.88987181360571	2.11023516024831e-06	4.2786837042276e-05
CPVL	5.68948372461956	2.14129749784925e-06	4.33873171388537e-05
NPNT	-7.41949210776399	2.16259824291891e-06	4.37893289052344e-05
ENSG00000261654_gene_sourcehavana	2.88862672802065	2.19017115542681e-06	4.43177143110252e-05
PLA2G15	-1.70058463866872	2.19442123835261e-06	4.43737721481579e-05
VPS72	0.823718770795981	2.22345748084439e-06	4.48784363752819e-05
SMN1	1.22585272375939	2.22373727007416e-06	4.48784363752819e-05
IFRD1	-0.933384392386771	2.22386809569391e-06	4.48784363752819e-05
ICOSLG	-7.84092367749487	2.23551678833194e-06	4.50831724603216e-05
DELE1	0.344149517300941	2.28126263526725e-06	4.59439247188679e-05
EML2	0.95014992884534	2.28048867051269e-06	4.59439247188679e-05
ENSG00000273933_gene_sourcehavana	-6.27599036399279	2.29326119075568e-06	4.61545748915311e-05
RNF17	9.87494757762981	2.30514287736509e-06	4.63625919560189e-05
RPL6P19	1.38790923077387	2.34925604543334e-06	4.72181570311362e-05
NIT1	0.681318969232375	2.35426860576064e-06	4.72872116205962e-05
RPS3AP20	2.20958372634922	2.37102781385376e-06	4.75919558780766e-05
KLF17	-6.79517548319705	2.42372602836362e-06	4.86171880525541e-05
ENSG00000304532_gene_sourcehavana_tagene	-5.6617042541256	2.42992117009482e-06	4.86763367059476e-05
UNC13A	7.04760116224451	2.42889357587539e-06	4.86763367059476e-05
ENSG00000289437_gene_sourcehavana_tagene	-2.00518123239221	2.44537126094772e-06	4.89531330929907e-05
SLC10A4	7.1211611002347	2.45347756453086e-06	4.90826452335901e-05
CLK4	-1.75321236132964	2.46193965500847e-06	4.92123307163119e-05
CLIP1	-0.962690069885658	2.46324224373697e-06	4.92123307163119e-05
OLMALINC	2.14399460530995	2.48970025196661e-06	4.97078103568407e-05
MMP24	-4.64835597172679	2.50122070175349e-06	4.99045950792972e-05
CCDC149	-2.5640947048528	2.5106008868728e-06	5.00584437470355e-05
ENSG00000261553_gene_sourcehavana	-4.73813267834498	2.53512486699287e-06	5.05138368846394e-05
ENSG00000274276_gene_sourceensembl_havana	3.48699019792444	2.55809411921025e-06	5.09376669633976e-05
ZNF154	0.798080040157508	2.57393895502565e-06	5.12191648197141e-05
CCDC194	-8.06889675335087	2.5916457923485e-06	5.15373169900178e-05
CYP2U1-AS1	-1.98900706126535	2.61652639645751e-06	5.19976100576327e-05
ENSG00000287156_gene_sourcehavana_tagene	-5.84011198183409	2.63160621647601e-06	5.22626537878692e-05
VAMP1	-0.795849095994297	2.6350863937871e-06	5.22971348622683e-05
INHBE	-4.75448188291643	2.63694150466312e-06	5.22993398424853e-05
RPL28	0.739321500426395	2.64050009096094e-06	5.23353051736528e-05
PI4KA	-0.867585495131647	2.64904869301093e-06	5.24700609022535e-05
TRPS1	1.48530925078147	2.66583613438965e-06	5.27677188106118e-05
ENSG00000303402_gene_sourcehavana_tagene	-6.30191968966956	2.703753095196e-06	5.34829471099853e-05
APOL2	-2.3782928916802	2.72648096486862e-06	5.38969750655769e-05
CACNG7	7.83128305985592	2.7498060071857e-06	5.42864927870209e-05
SCARF2	-1.51142757084522	2.74917186158384e-06	5.42864927870209e-05
LINC00882	-2.58686036199891	2.78469072821864e-06	5.48938253547514e-05
RIDA	1.77374291219841	2.78606116413004e-06	5.48938253547514e-05
RPL7AP70	1.88162993471671	2.78364724103665e-06	5.48938253547514e-05
ZNF516-DT	3.52436379288095	2.81611240500239e-06	5.54494936317871e-05
RTTN	-0.879889272512063	2.82564341099509e-06	5.56006526305254e-05
ENSG00000259345_gene_sourcehavana	-3.04430649471506	2.84420739117748e-06	5.59292401617247e-05
ENSG00000286912_gene_sourcehavana_tagene	-7.54086637857936	2.9044855781951e-06	5.70771386100358e-05
MGAT3	6.9341124582686	2.93404447653287e-06	5.76202526275492e-05
RPL24	1.29433950138551	2.94574022440841e-06	5.78120797444761e-05
ADCY6	-1.04036133093424	2.95406729128863e-06	5.79375866129258e-05
CYP2U1	-1.58890878798462	2.95674229359198e-06	5.79521489544028e-05
LYRM7	1.05108867720787	3.03646019589313e-06	5.94757468023795e-05
UBP1	0.506276844872135	3.07591111083083e-06	6.02091529971246e-05
LINC01666	6.13520736411063	3.12020027153641e-06	6.10362464075889e-05
ENSG00000287887_gene_sourcehavana_tagene	5.45404978719968	3.13727416596416e-06	6.13302331740112e-05
BMP4	-4.7158761951453	3.15027012806312e-06	6.15441697722193e-05
LINC02831	4.88602875477301	3.17857068048817e-06	6.20162508565252e-05
CXCL10	-5.41309014752075	3.17767755121404e-06	6.20162508565252e-05
TNFSF4	-4.54296093195173	3.19902165119098e-06	6.2374682234015e-05
VRK1	0.743927614087319	3.21204240624713e-06	6.25878672375171e-05
TMEM109	-0.453457097103935	3.2491328445529e-06	6.32694777548391e-05
CNOT11	0.91781309779435	3.26248039797671e-06	6.34881649412886e-05
LMCD1	-3.06523444578727	3.27813294002535e-06	6.36521601957122e-05
ASS1	-5.79390619343973	3.28050033568375e-06	6.36521601957122e-05
SLX4IP	-0.685716996761732	3.28152059699117e-06	6.36521601957122e-05
COL9A3	-3.68774781974489	3.27688744637934e-06	6.36521601957122e-05
HUNK	-6.86405214536372	3.28131398904212e-06	6.36521601957122e-05
HCG11	-5.01340931082449	3.29711319018824e-06	6.39132710713412e-05
ERICH1	0.53956817542489	3.30837537337011e-06	6.40901554887745e-05
ENSG00000308289_gene_sourcehavana_tagene	-1.07963673209553	3.38460998087086e-06	6.55246508110751e-05
CACYBPP2	1.36287825282698	3.42710909761373e-06	6.6304611367252e-05
RERG	-7.84668684493914	3.43096719454452e-06	6.63364566279827e-05
RFC3	0.579249142763923	3.44393013502237e-06	6.65441861398523e-05
ENSG00000300642_gene_sourcehavana_tagene	3.05031086335091	3.45835432922618e-06	6.67798645362748e-05
CD38	-8.1406464817983	3.50751257254852e-06	6.76855128864769e-05
PLAG1	4.00781164344696	3.51343729529044e-06	6.7756242836765e-05
PSEN1	-0.662931658883593	3.52108646657446e-06	6.78601162979659e-05
NOL12	-1.18702933708531	3.54626803644448e-06	6.83015323551041e-05
RPS11	0.893065068749256	3.56536621007051e-06	6.86252900562224e-05
THSD7B	-8.37122101392266	3.56815093543338e-06	6.86348365951098e-05
DKK3	-3.84042752080481	3.57522689102991e-06	6.86828340859738e-05
ENSG00000243008_gene_sourcehavana	4.25722543026222	3.57445862553803e-06	6.86828340859738e-05
NCBP2	1.24596073231433	3.58692252997597e-06	6.8863401298924e-05
RAD21	1.45698936445327	3.60395760491271e-06	6.91097852968665e-05
ENSG00000286502_gene_sourcehavana_tagene	-6.82694519544078	3.60436521956446e-06	6.91097852968665e-05
PTN	-4.10901735347315	3.65984353953237e-06	7.0128682468688e-05
CTSV	3.86701516225974	3.6794510967449e-06	7.04593738755978e-05
ENSG00000287796_gene_sourcehavana_tagene	-7.62876768518403	3.69346532581203e-06	7.06826025465547e-05
DGUOK	0.749245912326361	3.76020702902409e-06	7.19139594300857e-05
TNXA	-5.76493709420162	3.76434334811162e-06	7.19471818503322e-05
LINC01970	2.58944716035597	3.76936306003424e-06	7.19972353148451e-05
PRR15	-5.07488988918965	3.77566279145313e-06	7.20716586824294e-05
SYT15	-3.56056358949023	3.78167603533057e-06	7.21405222312297e-05
GAL3ST4	-4.53495457728012	3.79734288894225e-06	7.23933366520026e-05
ENSG00000276529_gene_sourcehavana	1.53458552449423	3.80345950558526e-06	7.24638777976435e-05
CERCAM	-1.60179389776094	3.81802263846061e-06	7.269515103629e-05
DAZAP1	0.484065328151606	3.82311109057857e-06	7.27458473250445e-05
ENSG00000271344_gene_sourcehavana	-4.23908344254139	3.82616226580992e-06	7.27577387616411e-05
ITGB8-AS1	-5.26732065543681	3.83261396550588e-06	7.28342380212867e-05
SLC16A12	-3.69478533882946	3.86659975104389e-06	7.33870843888002e-05
MRC2	-1.59064504183029	3.86477758163208e-06	7.33870843888002e-05
FAM177A1	-0.984284309936739	3.88666924120425e-06	7.37213391557451e-05
METTL5	1.06349368949564	3.91241577913065e-06	7.41627840610429e-05
DAGLA	-2.46937818049689	3.93523081112873e-06	7.45481374378575e-05
GPR68	-1.79049491181611	3.94021929247712e-06	7.45955152416692e-05
HTR1B	-8.75550742202184	3.95459946315533e-06	7.48205228398119e-05
UBE2R2	0.556616045279152	3.96483696049191e-06	7.48839361070982e-05
FGF14	-7.8751555314215	3.96544252828038e-06	7.48839361070982e-05
ENSG00000278022_gene_sourcehavana	3.9115872732538	3.96123770636305e-06	7.48839361070982e-05
ENSG00000230498_gene_sourcehavana_tagene	-3.9963325624271	3.97133815666151e-06	7.49480734058939e-05
EIF4BP7	1.46103773594439	3.98194277822559e-06	7.5100943417251e-05
SHFL	-2.3303180276244	3.99937840342428e-06	7.53493563485283e-05
ZNF28	-0.564238216577021	4.00013923258827e-06	7.53493563485283e-05
PLPP1	-1.26147425428208	4.00420627533302e-06	7.53786175672859e-05
REV3L	-1.04705332598303	4.01329452669903e-06	7.5502306315339e-05
ENSG00000270605_gene_sourcehavana	2.74948799451654	4.03269999061681e-06	7.58198165007002e-05
MYOZ3	-3.82926099693967	4.08500257341475e-06	7.67069863315976e-05
HOXA11	-5.95927749825291	4.08457777614008e-06	7.67069863315976e-05
HOPX	-6.39541224521926	4.10512758578432e-06	7.70366495885484e-05
CES2	-1.17391358330765	4.108523182109e-06	7.70521533365133e-05
RPS29	1.12778621775234	4.14474983513907e-06	7.7682973785094e-05
DNAJC19P5	2.29678333920444	4.15881954979473e-06	7.78979891687971e-05
DNAJC9	-0.447602304178123	4.19375262513469e-06	7.85032794772404e-05
LINC02438	7.36901791170374	4.19689561867553e-06	7.85131040629083e-05
NDUFAF2	1.0828344625472	4.20897436513635e-06	7.86899770958284e-05
GRIN3A	3.69952403039326	4.24598654077156e-06	7.93324887131823e-05
IL34	-7.23721833534636	4.25273731182933e-06	7.94091447740586e-05
HIF1A	-1.13178578701932	4.27107266531244e-06	7.96789689129246e-05
CEMIP	-6.14475941353099	4.27250173442653e-06	7.96789689129246e-05
TBCA	0.867574074011366	4.30265073377088e-06	8.01913550057931e-05
TANGO2	-1.07893018001071	4.30918537979569e-06	8.02632615958466e-05
FBXO41	4.44590050703843	4.3956753805718e-06	8.18234098774594e-05
SLC27A4	0.705633033086758	4.43786219582252e-06	8.25574513203013e-05
SIK1	5.98601882384465	4.44365830546827e-06	8.26140268223078e-05
NKX2-8	6.40358372438991	4.44885480372762e-06	8.26593914833853e-05
ENSG00000225886_gene_sourcehavana	-6.94922705402131	4.50006647206159e-06	8.355912901807e-05
EIF3B	0.966237353696462	4.52921286799521e-06	8.40482892855449e-05
NNT	-0.992298517533458	4.53318478574844e-06	8.40699723902438e-05
ENSG00000289725_gene_sourcehavana	7.77308302883133	4.5359944139476e-06	8.40700868266136e-05
PLEKHG4	-4.69582583054172	4.56565015794948e-06	8.45674595037609e-05
ENSG00000268119_gene_sourcehavana	-6.47299376254602	4.58159175498641e-06	8.4810354042304e-05
ANXA8L1	-8.18057101279634	4.59583706492907e-06	8.50215681080153e-05
ARID3A	3.2744693155954	4.60372024810977e-06	8.51148969175807e-05
CD81	-1.21857966815461	4.61424671683947e-06	8.52569504279618e-05
GOLGA8R	-3.16011284402532	4.70517699103808e-06	8.68835268517549e-05
DNAJC22	-3.35497159170424	4.7143833754904e-06	8.69999561010498e-05
PRR11	1.375693231139	4.77397225388741e-06	8.80454366233553e-05
SHPK	1.20729588745029	4.80249886858347e-06	8.85171088328709e-05
SULT4A1	10.1877464492797	4.81843433650102e-06	8.8756270812649e-05
ENSG00000291099_gene_sourcehavana	-2.9846510234526	4.85227015922456e-06	8.9270061677167e-05
MT-TP	1.03041695885909	4.8522809301648e-06	8.9270061677167e-05
CCNO	-1.88564022757833	4.8764550554162e-06	8.96598002463649e-05
HEYL	7.34784919967718	4.89407879313058e-06	8.99286978237744e-05
TOM1	-0.779512902866188	4.91922427002181e-06	9.03353933921702e-05
ENSG00000260145_gene_sourcehavana	-4.35174792964977	4.98104044808666e-06	9.13900287793883e-05
ENSG00000290931_gene_sourcehavana	8.92750092377053	4.982749668344e-06	9.13900287793883e-05
RIGI	-3.23532396554071	5.0354450680485e-06	9.2300077445378e-05
SLC16A10	5.61796688784618	5.04994979821692e-06	9.25094041227422e-05
PLXDC2	-4.23154599433407	5.06850851453039e-06	9.27360789101509e-05
LINC02384	-3.36702796346261	5.06708037097522e-06	9.27360789101509e-05
GTF3C2	1.51307691248275	5.19189368773831e-06	9.49356755535954e-05
COQ6	-0.817813012866238	5.20739613764106e-06	9.51611184494698e-05
ING2-DT	1.47115281303304	5.223970876836e-06	9.54058700697673e-05
BNIP3P17	-5.69621507763218	5.24764277851163e-06	9.57798610115684e-05
ENSG00000299902_gene_sourcehavana_tagene	-5.54553724066244	5.28444052581788e-06	9.6392823897948e-05
NEXMIF	10.5940457505398	5.30111951852943e-06	9.65795699402555e-05
CACNA1B	8.85257631817089	5.30067211596974e-06	9.65795699402555e-05
ENSG00000261625_gene_sourcehavana	-6.06665250940765	5.30513473369651e-06	9.65940378834796e-05
MBTPS1	-0.722091890188884	5.3329511068811e-06	9.70415884667176e-05
ENSG00000245025_gene_sourcehavana	-1.90795123149055	5.4413180136323e-06	9.89534533613133e-05
CLTCL1	-1.15916283368565	5.45943663357543e-06	9.92227792531272e-05
MFSD4B	0.637657287543902	5.48335114084116e-06	9.95970527023288e-05
FBXO16	7.29365583803369	5.57765223169913e-06	0.000101248568477115
BZW1P2	1.51592557633931	5.58403072927495e-06	0.000101303032976102
DLX2	6.62646146910277	5.60439231811033e-06	0.000101610953346731
GPHN	1.25131621265598	5.61378557924499e-06	0.000101719759486646
PSMD5	0.87369973589664	5.67115493325888e-06	0.00010269721868271
NHP2	1.27568756155104	5.68250908395064e-06	0.000102716746479513
NEFL	-5.80835126702686	5.68172321617004e-06	0.000102716746479513
CA12	-2.75596769623764	5.68114822599125e-06	0.000102716746479513
CA14	4.98902838732206	5.69617044840925e-06	0.000102901662293311
MAP7D1	-0.57989242888009	5.73692110269081e-06	0.000103575430480128
ENSG00000251034_gene_sourcehavana	-1.10028436504725	5.75805323171962e-06	0.000103894404520342
SELPLG	-2.90870094428577	5.78783472624057e-06	0.000104368964383946
RPS7P4	2.88496414672899	5.79902764656316e-06	0.000104507957370875
RASSF4	-2.3619191173428	5.82644952450559e-06	0.000104939080084609
NDUFAF7	1.17372513713662	5.87017598578845e-06	0.000105663167744192
FAM219A	-1.70164538930669	5.87763360106365e-06	0.000105733939069404
PPP1R12B	-1.66058330074319	5.91826245652867e-06	0.000106400991934282
NOS3	5.82472330421594	5.92253123499619e-06	0.000106413940488356
TBC1D30	3.71158874375684	5.95936379118222e-06	0.00010701161758681
LRRIQ3	1.8056039995632	5.97784113189787e-06	0.000107170046231802
ENSG00000285018_gene_sourcehavana	-2.05213351701609	5.97731976148268e-06	0.000107170046231802
ENSG00000283667_gene_sourcehavana	-4.99473024861221	5.97890780798333e-06	0.000107170046231802
ENSG00000250519_gene_sourcehavana	-1.87134349123093	5.9834100668342e-06	0.000107186679261782
HSPB6	-7.314571016655	6.00589099633429e-06	0.000107525169670491
NR6A1	4.38938508192511	6.03267688508922e-06	0.000107940283072826
XPNPEP3	1.0025658028414	6.05453519736268e-06	0.000108266786820818
KCND2	-7.0518887720989	6.12868983094801e-06	0.000109462269595276
MYEOV	8.25978664302722	6.12706720784376e-06	0.000109462269595276
UTS2B	-3.68002275603444	6.14215172988273e-06	0.000109637408378407
SLC35B2	-0.605964807270044	6.15656345376041e-06	0.000109741392370654
ENSG00000258115_gene_sourcehavana	-7.0216861082717	6.15895569427142e-06	0.000109741392370654
NLRC5	-4.54613368995859	6.15607547084374e-06	0.000109741392370654
GOLM2	-1.05366324674013	6.22475346076282e-06	0.000110847925642135
HERC1	-1.00425918734712	6.2437140850309e-06	0.000111119583372051
TK2	-1.64862705862286	6.28594638689636e-06	0.000111804840006078
ENSG00000298184_gene_sourcehavana_tagene	-6.38134158122109	6.29506516562492e-06	0.000111900660454511
CD58	-1.42876200100319	6.31477401133433e-06	0.000112184504177662
DPP4	-5.15838887714954	6.37420430484219e-06	0.000113173261511905
AUP1	0.92413407066033	6.40771944997578e-06	0.000113701000512351
PRKN	5.67536509060578	6.46239267913115e-06	0.000114603330373616
ENSG00000273179_gene_sourcehavana	-5.81514600991045	6.46900288491721e-06	0.000114605043761567
ENSG00000272599_gene_sourceensembl_havana	1.39122226112431	6.47013268935351e-06	0.000114605043761567
KCNJ2	2.60302106454362	6.49040710039809e-06	0.000114896297595477
KAT2A	0.635857549033038	6.5615444631438e-06	0.000116087076909001
FBXO39	-6.10042867149249	6.58824289590051e-06	0.000116490700449448
EIF2AK4	0.29271721943194	6.60143632523166e-06	0.00011665519889278
HTRA3	-6.45227988673477	6.61201000239557e-06	0.000116773236720753
COIL	1.17524213654375	6.65791461907128e-06	0.000117514740198181
EEF1B2P6	2.67869964301968	6.69651772055123e-06	0.000118099390645344
HRC	7.42216402262606	6.69891501559723e-06	0.000118099390645344
APRT	1.0258648759865	6.87577738818264e-06	0.000121146188200247
CACNG6	-2.91634971601438	6.90915120929787e-06	0.000121662728399545
PHLPP2	-1.35905024316574	6.91321036151232e-06	0.000121662765446615
RPS15	0.938125458700637	6.92304296912955e-06	0.0001217643475415
PMPCA	1.09701140818148	6.95733665545297e-06	0.000122295786414844
XPNPEP1	-0.634337549171291	6.99487500110467e-06	0.000122883603710092
MT-RNR1	1.54810579182721	7.02176685989126e-06	0.00012328380831055
PCDHAC2	7.77000607275776	7.03570518993512e-06	0.000123456247651126
PCDHGA3	-2.88126750625806	7.06937172111473e-06	0.000123974455656602
CTAGE11P	-6.91578265413514	7.09121879039147e-06	0.000124284903031128
COL19A1	7.25557808340877	7.12292457050491e-06	0.000124767676413727
EMSLR	6.17035759186292	7.12788075926709e-06	0.000124781604325103
ENSG00000250990_gene_sourcehavana	-4.20368397193166	7.13309756122757e-06	0.000124800075651162
LINC00839	4.32795775434262	7.16283173565428e-06	0.000125247229206298
ATRN	-0.609409559260684	7.2392928498886e-06	0.000126510439383718
GTF3C2-AS1	2.53328997479619	7.3261501819312e-06	0.000127906767476767
ECSIT	1.03153241623519	7.32772530762593e-06	0.000127906767476767
MRPL48	0.630184961776606	7.34843318198193e-06	0.000128193609227035
ENSG00000293242_gene_sourcehavana	1.18438217889287	7.35279732885413e-06	0.000128195166452138
SALL4	5.9023249753263	7.41792775475894e-06	0.00012925555927351
RPS8	0.868875336473644	7.48321644282663e-06	0.000130317476589713
MYRFL	-5.75080143599192	7.51053905976129e-06	0.000130717379758631
MYH14	9.68333746879537	7.59470015826757e-06	0.000132105492080121
LMTK2	-0.567345408471782	7.60373656305583e-06	0.000132186001190098
RNF150	-5.02659551268291	7.65999512564737e-06	0.000133086867802963
TMEM219	-0.597862197845148	7.72049798343761e-06	0.000134060389998452
ENSG00000261172_gene_sourcehavana	4.99471285190534	7.76720718574476e-06	0.000134793408035946
RPL32P18	1.91972234646969	7.79511089753156e-06	0.000135199413299697
ENSG00000308525_gene_sourcehavana_tagene	1.99938670834364	7.81265115997366e-06	0.000135425308083983
GBP1	-4.24886108039784	7.81845413603335e-06	0.000135445141686939
LINC02987	0.767776408086868	7.82282864485058e-06	0.000135445141686939
ENSG00000248583_gene_sourcehavana	8.23140478394061	7.87148559091827e-06	0.000136208949740598
CRB2	-6.75674825645249	7.90574888835179e-06	0.00013672295136326
CD1D	-6.62033544920963	7.97739709037575e-06	0.000137803101351491
SLF2	-0.693312730468952	7.97564443157274e-06	0.000137803101351491
EXTL2	0.695480075592779	8.08375792076706e-06	0.000139560007212414
ENSG00000272501_gene_sourcehavana	-1.89400510318609	8.12022046977582e-06	0.000140028275703069
NOD2	-6.32639341015511	8.11789972669663e-06	0.000140028275703069
EEF1A1P12	1.46163723529511	8.12784073665631e-06	0.000140079131040718
TRIM29	-6.28945072071211	8.13618024698136e-06	0.000140142316626351
ENSG00000305269_gene_sourcehavana_tagene	5.72928571953932	8.20489997835474e-06	0.000141244856803044
ENSG00000264843_gene_sourcehavana	-6.02166064649952	8.27543929948896e-06	0.000142377437586388
CH25H	-7.31122420122912	8.28330829850648e-06	0.000142431106224548
PBLD	-0.893405975117538	8.31501393157127e-06	0.000142894348297971
SLC25A15	1.58787606800176	8.33675481501384e-06	0.000143185912596011
ENSG00000287676_gene_sourcehavana_tagene	-5.6865021931909	8.37156992337225e-06	0.000143636570613587
TNFSF14	-9.24307164102222	8.37257321036913e-06	0.000143636570613587
DDX60	-3.8156946090535	8.38352499432517e-06	0.000143742222715736
ANKIB1	-0.934456997335227	8.40357642671055e-06	0.000144003685648112
DUSP8	-5.36492571075819	8.41645717273264e-06	0.000144142043230101
CA2	5.35220670398923	8.51800432142516e-06	0.000145714725379862
GOLGA8H	-3.12507381515289	8.51623137052377e-06	0.000145714725379862
RUFY2	-0.494377172044439	8.58141743753741e-06	0.000146715818766746
LDHD	3.42090706590393	8.6095238318025e-06	0.000147112479013159
VWA1	9.8798727651721	8.64590829259261e-06	0.000147650055739332
DEDD	0.852658569688239	8.75063367039017e-06	0.00014935344479662
OSBP2	-1.99045474855015	8.87435728763876e-06	0.000151378968339995
LINC02878	1.84665428960551	8.88348763773353e-06	0.00015144856582169
LINC02861	-4.36967710640969	8.95630181721732e-06	0.000152603169826542
EIF3M	0.527290175967698	9.01954919134488e-06	0.000153593549772885
EIF3H	1.48376928780966	9.0596065392896e-06	0.000154188127639169
EIF3E	1.69973384679203	9.32647549431508e-06	0.000158550083403356
ENSG00000257298_gene_sourcehavana	-2.26453911223948	9.32165744805878e-06	0.000158550083403356
MSH2-OT1	5.25019615234912	9.40220929104508e-06	0.000159656541460849
MAGEC2	-10.7291238143709	9.39975741453791e-06	0.000159656541460849
LINC02485	-7.3548161160076	9.44965579907962e-06	0.000160371408094397
ENSG00000223842_gene_sourcehavana	-5.73624867144247	9.45860962736196e-06	0.000160432570987178
PCDH9	6.96428152947065	9.50701098361354e-06	0.000161162377262071
PLCB2	6.22670834153943	9.60694826590004e-06	0.000162764499772774
CKS1BP1	-4.39431418297044	9.65845265234116e-06	0.000163544708152686
ENSG00000280385_gene_sourcehavana	1.36521037311561	9.67235543080569e-06	0.000163687694502822
LINC01833	9.60235141674914	9.70900675537637e-06	0.000164215281771137
ZFTA	1.03893847954131	9.72744095725629e-06	0.0001644343288761
ENSG00000289245_gene_sourcehavana_tagene	-4.36765489003719	9.75597248865577e-06	0.000164823719994259
EIF3A	0.475818113933489	9.78790399745041e-06	0.000165184711708146
ENSG00000298933_gene_sourcehavana_tagene	-1.47836705931795	9.78835643275228e-06	0.000165184711708146
DNAJB6	-0.930780135208839	9.80215252648609e-06	0.000165324493793175
OAS1	-6.38048198114298	9.83784787766436e-06	0.000165833267091287
CIBAR2	5.90974304309574	9.89868505858474e-06	0.000166765037942044
ARNT2-DT	-7.30629242333275	9.9204875781041e-06	0.000167038507294883
STIP1	1.12951730490094	9.94521376595154e-06	0.000167360870041164
DLGAP1-AS1	0.936462401099859	1.0005016413287e-05	0.00016827281671433
ITPRIPL1	3.68162378709369	1.00813293667873e-05	0.000169461269647543
RPS12	1.45663013761517	1.00957664018851e-05	0.000169608875551669
GAPDHP65	1.50187032105049	1.01536285177207e-05	0.000170485449042222
SLC7A14	-8.27351496441377	1.02178477182152e-05	0.000171322063935815
ENSG00000298162_gene_sourcehavana_tagene	-6.56981262180708	1.02205939836326e-05	0.000171322063935815
TMEM145	3.98687740233356	1.02170247059924e-05	0.000171322063935815
IFIH1	-3.48325622314307	1.03598806881005e-05	0.000173559833561317
ENSG00000230739_gene_sourcehavana	-5.42970367390832	1.04092468998198e-05	0.00017428113984876
RSL24D1	1.01106522378615	1.04145592439969e-05	0.00017428113984876
GEMIN6	1.63676267700301	1.04620311278131e-05	0.000174977908232492
WDR72	5.05195886766888	1.04750387054001e-05	0.000175097804179229
SRP72	0.654677007254659	1.05970858851689e-05	0.000176940652296462
CTAGE15	-6.91862149692166	1.05933194110807e-05	0.000176940652296462
MUSK	-7.00614939139495	1.06289043404737e-05	0.000177370489254761
ENSG00000310123_gene_sourcehavana_tagene	-3.90230697658333	1.06346585194098e-05	0.000177370489254761
ENSG00000286058_gene_sourceensembl_havana	10.5289098923396	1.07560156924282e-05	0.00017929349962707
ATP2B1-AS1	-2.27879613552734	1.07619147435216e-05	0.00017929349962707
PLBD1-AS1	7.15935445012234	1.08511389329965e-05	0.000180679597069794
MFAP5	-4.09991911847185	1.09058419688689e-05	0.000181489672010233
ANO4	-7.00397915886343	1.09331815017159e-05	0.000181843730933698
MVD	1.28941156400566	1.09630263197761e-05	0.000182239042836722
DRC3	-0.854714088269878	1.11039438432539e-05	0.000184377114048448
ZNF568	-4.68151185074342	1.11025556380044e-05	0.000184377114048448
PCYT1B	9.61756467017165	1.11246631050763e-05	0.000184579899598492
RAB18	-0.623426504020791	1.11284666691368e-05	0.000184579899598492
GCC1	-0.655434459909749	1.13424954180852e-05	0.000188025844443085
RAMP2-AS1	-4.29039142739198	1.1377357080164e-05	0.000188499549237546
ENSG00000288741_gene_sourcehavana_tagene	1.886727832909	1.14146647857321e-05	0.000189013234453084
SQLE	2.44180469633652	1.14847528815387e-05	0.00019006885729116
NCKIPSD	-0.719533452544387	1.1603615804798e-05	0.000191851516170236
CCDC81	-2.47518718030836	1.16052637832736e-05	0.000191851516170236
MRPL32	0.722114321856492	1.16308063731917e-05	0.000192167835547808
ENSG00000251639_gene_sourcehavana	-5.9926393177351	1.17344063160416e-05	0.000193772784474369
UBAP2L	0.696719024301898	1.18181324881147e-05	0.000195047967558384
KALRN	-6.50060650685861	1.18309515931031e-05	0.000195152132218909
FLYWCH1	-0.827141648160485	1.18784566118288e-05	0.000195828013675383
CDK9	0.671179816922601	1.18928704251251e-05	0.0001959579111586
ENSG00000288559_gene_sourcehavana	-0.815419680943493	1.19351810407758e-05	0.000196547067024044
DGKI	-4.86583099863602	1.20516018112096e-05	0.000198355343092511
COL7A1	-3.63260668192665	1.21382780888295e-05	0.000199672344118387
CHI3L1	-9.0361316785963	1.22013206818347e-05	0.00020048942718184
SHANK1	6.51781854373378	1.220083162423e-05	0.00020048942718184
SLC5A6	2.55400336250946	1.22135718273564e-05	0.000200511497670828
RPL18AP3	1.06959742293618	1.22160366228025e-05	0.000200511497670828
ATP8A2	4.97608697841045	1.22388364238944e-05	0.000200775835163974
RPS3AP47	2.04789358349992	1.2249317236318e-05	0.000200837903380373
ENSG00000277945_gene_sourcehavana	3.43523593927149	1.23362222265446e-05	0.000202152257994327
ZNF138	0.779922528331292	1.23495782383446e-05	0.000202260596510911
PPIAP22	0.992560013361878	1.2376311815369e-05	0.000202587794060746
ZNF793-AS1	-6.70544384610893	1.24602547672675e-05	0.000203776686167253
SREBF2-AS1	2.85681481481746	1.24625330942625e-05	0.000203776686167253
ENSG00000271851_gene_sourcehavana	-1.36551605786801	1.25141456295598e-05	0.000204509100348359
MANEA-DT	2.95524085985095	1.25238052146251e-05	0.00020455548517221
LIM2-AS1	2.19923918443184	1.25577833165664e-05	0.000204998805714313
LINC01122	5.19659553116098	1.26377670681295e-05	0.000206192251816686
ENSG00000296068_gene_sourcehavana_tagene	-6.49480472904179	1.2652634187313e-05	0.000206322563354618
LINC03026	-5.73180114324576	1.26694901383659e-05	0.000206485146885498
RBM27	0.748555712361548	1.27118500010222e-05	0.000207062986328438
GOLGA8N	-2.76779447384773	1.28593167357491e-05	0.000209351351939003
ENSG00000280214_gene_sourcehavana	-1.83729054260074	1.29668814832038e-05	0.000210987977166747
LSMEM1	-2.4900677624393	1.29781978171335e-05	0.000211057590097722
PLXNB1	-2.26144055233251	1.29937674510324e-05	0.000211196259252878
SOAT2	-5.3579278838447	1.30583647598643e-05	0.000212131225578988
CTIF	-1.46790035989249	1.3065664389045e-05	0.000212134891011738
MEX3A	2.37753290048746	1.31363579548408e-05	0.000213167263176279
POLD3	-0.574158561741143	1.31494083244731e-05	0.000213263632684856
RPL13P12	3.99472876241044	1.33716711031602e-05	0.000216751174617063
GINS4	0.581753388595783	1.33853021725129e-05	0.000216854911696012
FBXO25	-1.94701870391247	1.36715251367726e-05	0.000221372405940355
PSORS1C2	-3.80271774241942	1.3721423199946e-05	0.000222060463529402
TBC1D22A-DT	1.2470583169519	1.38160843484334e-05	0.000223471810917379
AACS	-0.984608611002563	1.38565235117313e-05	0.000224005081978328
OXTR	-3.79385804874686	1.38951800595132e-05	0.000224508976090885
SHISAL2B	8.58149670942291	1.39434428313958e-05	0.000225167454834625
CDH18	-6.53901680273981	1.4003000973912e-05	0.000226007531327057
ARPC5	-0.722270840549529	1.40747467646275e-05	0.000227043306066513
MRPL3	0.945861975894299	1.41828493799832e-05	0.000228464221456437
TCP1	0.610092044824379	1.41856869531774e-05	0.000228464221456437
SNRPD2	1.05065882091158	1.41734858366363e-05	0.000228464221456437
BCAR1	-1.00842589365529	1.43316257314014e-05	0.000230690709840722
KIF26B	-4.98013718255169	1.43694201817755e-05	0.000231174985199079
PDLIM2	-0.972099985337159	1.44205830616222e-05	0.000231873696971542
ZNF692	0.895509735790473	1.46007917457803e-05	0.000234645521367877
SLC17A9	-8.95025895045236	1.46118147911971e-05	0.000234696894460856
ENSG00000291263_SMG1P7	-1.00682274791578	1.4682712058185e-05	0.000235709405353775
PI16	-8.04212812490797	1.47557778909409e-05	0.000236755627283861
LINC00501	7.36090187088607	1.48907887741022e-05	0.000238794103613784
ENSG00000272084_gene_sourcehavana	-2.09983685787402	1.49922010259592e-05	0.000240291889025368
TBC1D20	-1.09530003334215	1.50221027301205e-05	0.000240642530272892
TMOD1	-5.10373439773253	1.50558983374993e-05	0.000241055141134506
ENSG00000272582_gene_sourcehavana	-3.37105872806231	1.51041576034189e-05	0.000241698761051935
ENSG00000253829_gene_sourcehavana	-3.19496540443604	1.5156744492988e-05	0.000242410908723052
NAP1L3	9.90138324004655	1.51711640572429e-05	0.000242512189631449
P2RY1	5.31436690639516	1.52168773264514e-05	0.000243113328324786
CCDC124	0.613065560665045	1.5236058264148e-05	0.000243290157201955
MRPL35	0.87174990631361	1.5269818268483e-05	0.000243699473249211
AFMID	1.05476216068304	1.53222913747654e-05	0.000244406847737481
PFKM	1.10690846138983	1.53696283848715e-05	0.00024503158745642
ENSG00000289611_gene_sourcehavana_tagene	5.75910657661303	1.53870615637593e-05	0.000245179172249741
TLR3	-2.84948973694752	1.54403136460501e-05	0.000245897039627058
STRIP2	-2.17345630802552	1.55087857240738e-05	0.000246856404614398
ACAP3	-1.22586164131901	1.57472119283455e-05	0.000250518509977307
CFAP410	-2.07839764630032	1.59533519476604e-05	0.000253663371265345
ENSG00000299689_gene_sourcehavana_tagene	7.77212712462549	1.61696156899745e-05	0.000256832585083168
VSTM1	6.9890965931655	1.61697986073437e-05	0.000256832585083168
ARRDC4	-4.99559373286111	1.63072121376543e-05	0.000258878071775531
RPS27	1.12517273150989	1.6366362900693e-05	0.000259679624690995
DNALI1	-6.16633103536284	1.63980445414353e-05	0.000260044716926791
SEMA3F-AS1	0.806748615756251	1.64082393058696e-05	0.000260068858511849
WDR90	-1.91546836393155	1.64415804502564e-05	0.000260459648463966
TSGA10	1.28054608943448	1.67775258107502e-05	0.000265641205920157
PPP1R14C	-7.35146361505838	1.67920536681295e-05	0.000265730926332384
TRAPPC14	-1.18247149071016	1.68029439590395e-05	0.000265763018693923
RXRA	0.460916203815223	1.69968704398539e-05	0.000268644855062219
MYO5B	-4.98657434167425	1.70030657232257e-05	0.000268644855062219
CKMT1B	7.03685721793386	1.70485034008414e-05	0.000269220916263525
ENSG00000310416_gene_sourcehavana_tagene	5.00576112122502	1.70623597752662e-05	0.000269297918389833
RPL24P4	1.46627171498158	1.70914032165789e-05	0.000269472660178111
HPSE2	9.16095248391519	1.7083711301528e-05	0.000269472660178111
ENSG00000168255_POLR2J3	-1.09316910454277	1.71481296919228e-05	0.000270224967525686
ATP6V1B1-AS1	4.98048935499045	1.71787147669514e-05	0.000270564757579484
BOLA3	1.35636167597983	1.72364885004188e-05	0.000271234409493618
ENSG00000293496_gene_sourcehavana	-5.73319438477961	1.72393218785793e-05	0.000271234409493618
SLC15A4	-0.825810874567916	1.72599887718491e-05	0.00027141717005255
ENSG00000239920_gene_sourcehavana	-2.6258685604193	1.73313184927441e-05	0.00027239600574445
NAA15	0.752874930086133	1.73464493667741e-05	0.000272491002415307
PGM1	-1.19963308728008	1.74426592165024e-05	0.000273715575397422
THBS4	3.94393810823569	1.74339886387471e-05	0.000273715575397422
MAX	-0.632926233654326	1.74566774823162e-05	0.000273792282604444
ENSG00000015479_MATR3	-0.934316255377234	1.75061420890356e-05	0.000274424562972294
IFI35	-2.96113674884974	1.75253501307269e-05	0.000274582131515276
RNF19B	-0.453328660473875	1.76816515859017e-05	0.000276886353920637
GNPTAB	-1.03023428846961	1.77828723987595e-05	0.000278326084287057
PCSK1	-4.7785048322144	1.78269856529287e-05	0.000278742989448925
ENSG00000297950_gene_sourcehavana_tagene	5.77455095445261	1.78280996986474e-05	0.000278742989448925
GBP2	-4.5964685250669	1.7860908178456e-05	0.000279051350723089
ENSG00000306967_gene_sourcehavana_tagene	-5.86452213902371	1.78664330194855e-05	0.000279051350723089
CLDN10	2.53021624326628	1.79457634420259e-05	0.000280095107977422
DTD1	0.619695107824592	1.79519406940311e-05	0.000280095107977422
PLBD2	-1.52867430905121	1.80381646474268e-05	0.000281294062114942
LRRC66	-1.75484212720619	1.80529289050013e-05	0.000281377979211631
HNRNPA3P5	1.41139762857059	1.80877942519741e-05	0.000281774947547116
DNAAF10	0.891440814610676	1.81391887293153e-05	0.000282282299748161
ENSG00000289378_gene_sourcehavana_tagene	1.50613071551139	1.81323750873399e-05	0.000282282299748161
VBP1	0.679081258569542	1.8250282350724e-05	0.000283863831500784
LINC00987	1.95822989369193	1.84763485120978e-05	0.000287231072670186
ENSG00000301866_gene_sourcehavana_tagene	-8.65525899603078	1.85098618277239e-05	0.000287602972274499
ABCB7	0.638418206906113	1.8534564142045e-05	0.000287837653801991
SAMHD1	-3.37833303462328	1.88517631536374e-05	0.000292612149819502
ABRAXAS1	0.768072687069943	1.91127348792211e-05	0.00029650941208385
ZNF266	-1.25114449036977	1.92356041462317e-05	0.000298261270494931
UNC13C	8.45168541383431	1.92717975714669e-05	0.000298668044223849
LAMC1	-0.927877333525115	1.94357771131258e-05	0.00030089833973589
OXLD1	1.08638377380557	1.94265591905382e-05	0.00030089833973589
CABP7	5.93379773082642	1.94869425241648e-05	0.000301534794847603
ENSG00000207146_Y_RNA	-1.54551129286664	1.95157811185076e-05	0.000301825293543995
UBE2K	0.811461776185043	1.95768175884662e-05	0.000302613198888106
NAA35	0.589678335939358	1.95946698685859e-05	0.000302733106655926
EAF2	1.27848987472732	1.96369044536998e-05	0.000303145685213929
ENSG00000267051_gene_sourcehavana	-4.60877640356492	1.96415921825618e-05	0.000303145685213929
ZNF81	-0.816251978028024	1.9764369955385e-05	0.000304883706904365
TAGLN	-3.98702375289135	1.98305922127967e-05	0.000305538238458749
ENSG00000304501_gene_sourcehavana_tagene	-1.88424212697219	1.98280857658297e-05	0.000305538238458749
ATP5MC2	0.82213659596952	1.98373666226219e-05	0.000305538238458749
ZNF281	0.390548813161132	1.99363432654537e-05	0.000306905062548473
ENSG00000244459_gene_sourcehavana	3.04914595034336	2.0018249389818e-05	0.000308007831042514
COL26A1	9.0289646597591	2.0138480823473e-05	0.000309698852786825
LYNX1	-7.78889959919552	2.01978373322306e-05	0.000310452458184998
WNK2	10.9461277871565	2.024992742456e-05	0.000311093659635095
SCUBE2	-3.2115574857414	2.0272291220591e-05	0.000311277761967784
ENSG00000285398_gene_sourcehavana	5.72135422638031	2.02892050527952e-05	0.000311374330209025
ENSG00000279588_gene_sourceensembl_havana	-5.39547506844575	2.02993469240577e-05	0.000311374330209025
GDA	10.6257560664363	2.03438034276135e-05	0.000311896716353411
SNHG7	1.10244762496366	2.0483476443429e-05	0.000313877614504624
CAMKMT	1.8122129156512	2.04983794265389e-05	0.000313945557836083
ZNF121	1.38452994987738	2.07276170262156e-05	0.000317294425412023
PTK6	3.14675074321004	2.10550888289202e-05	0.000322142859082479
LINC02202	-3.40298109281642	2.11794631538919e-05	0.000323880541080525
NPIPA1	-1.34115247693904	2.12061724709836e-05	0.000324123700336319
GRPEL1	1.1341126346914	2.14039451993732e-05	0.000326979882138972
ENSG00000289601_gene_sourcehavana	-3.99696674162523	2.15326772182044e-05	0.000328778983920323
CXXC4-AS1	7.3284317932809	2.15782720427539e-05	0.000329307492121172
BAG6	0.317039987361182	2.1708609193921e-05	0.000331128063330266
MDFI	4.75560238325736	2.17915745579275e-05	0.000332224574399151
LINC00852	1.15584480727665	2.19538830511401e-05	0.000334528986248776
APBB3	-1.21295857533315	2.20244907716121e-05	0.000335434448582582
PGGHG	1.76684143814019	2.20515791315795e-05	0.000335676525379597
HDAC2	0.508562499331463	2.20986159393019e-05	0.0003362218644281
MAB21L2	8.64875981138544	2.23836003626408e-05	0.000340385095169814
PAPLN-AS1	-6.78892585160535	2.25003073764266e-05	0.000341986425547026
PCM1	-0.533093556770262	2.25839136229372e-05	0.00034308328354845
EGFL7	1.33341058590939	2.26907550332504e-05	0.000344531828828918
COPS7B	0.666977754222147	2.27571388023727e-05	0.000345015712035162
TM4SF19-AS1	3.20829067991083	2.27498145920965e-05	0.000345015712035162
MAP7D2	6.40521537482049	2.27501848806197e-05	0.000345015712035162
GARIN1A	-3.17347756506946	2.28118669921425e-05	0.000345496094626449
PLPP5	-0.828384162463277	2.28093545272841e-05	0.000345496094626449
TMA16	0.940435702369174	2.2844564790706e-05	0.000345816662768143
RPS7P1	2.03455004002948	2.29029735472919e-05	0.000346525918635817
ENSG00000289926_gene_sourcehavana_tagene	5.32629550950617	2.29246963258793e-05	0.000346679673938714
CFAP418	0.836594495193984	2.30472369447608e-05	0.000348357127771919
RPS10P13	1.64103263100414	2.31228637731051e-05	0.00034932415054301
LRRC7-AS1	-5.72513316503448	2.31798884705439e-05	0.00035000931291776
FGF7	-7.31989522369007	2.32113923180036e-05	0.00035030862246215
CNTN3	-9.93343877323634	2.33655937852916e-05	0.000352281260147474
NATD1	-2.07311373868487	2.33601137232822e-05	0.000352281260147474
ENSG00000289372_gene_sourcehavana_tagene	3.933012658609	2.3625433509953e-05	0.000356019849294708
RPS7P11	1.9116181532041	2.36597559242092e-05	0.000356357991288391
PPARD	-0.674169683700181	2.3690500253247e-05	0.000356462981231496
NPM2	-1.78230628018226	2.36868881233935e-05	0.000356462981231496
ELAVL2	-8.53018443085124	2.37175562733227e-05	0.000356512319561103
ENSG00000234699_gene_sourcehavana	-4.7520475202737	2.37153038000191e-05	0.000356512319561103
CCDC89	-2.68687999865721	2.3787334696355e-05	0.000357382060558263
RPL30	1.38420548726447	2.38263525034639e-05	0.000357789012956373
TMEM217	-2.13637049782261	2.39429034555381e-05	0.000359359253666005
ENSG00000290907_gene_sourcehavana	5.95627251278473	2.4079494515255e-05	0.000361228555039253
[truncated: 27,989 more rows]
