# Supplementary material for: Punicic Acid in Ovarian Cancer: Anticancer Activity and Mechanistic Insights
Source: Cells. 2026 Apr 27;15(9):792. doi: 10.3390/cells15090792 (PMC13162863; doi:10.3390/cells15090792)
Supplement: Supplementary file 1 [file cells-15-00792-s001.zip › cells-4165294-Supplementary Tables/Table S4. Ferroptosis-related differentially expressed genes between cancer and normal samp.csv]

Gene	log2FC	pvalue	padj
FASN	2.27108220280916	1.24494702052832e-14	1.1144319776598e-12
NQO1	1.08825468987289	2.4819562919634e-12	1.62864125346605e-10
SCD	2.43716510100403	3.71984114125762e-07	9.23432087285045e-06
GPX7	-3.55107067007988	0.00481241806877725	0.0284869311185338
SLC7A11	-2.0789745191007	0.02724650339755	0.103781042027909
FTL	0.825798001537299	0.128014314481441	0.30220367335822
