# Supplementary material for: Punicic Acid in Ovarian Cancer: Anticancer Activity and Mechanistic Insights
Source: Cells. 2026 Apr 27;15(9):792. doi: 10.3390/cells15090792 (PMC13162863; doi:10.3390/cells15090792)
Supplement: Supplementary file 1 [file cells-15-00792-s001.zip › cells-4165294-Supplementary Tables/Table S5. Differentially expressed genes in A2780 cells.csv]

baseMean	log2FoldChange	lfcSE	stat	pvalue	padj	GeneSymbol
22611.6725286985	-0.711897615000557	0.131188188486668	-5.42653742850413	5.74577808217367e-08	0.00245413673445802	MTND2P28
6555.29243817425	0.549697746838678	0.104311664562915	5.26976296603083	1.36600042995651e-07	0.00291723051821512	NQO1
921.24627528054	-0.853547901041133	0.166953681627534	-5.11248325116518	3.17951185211406e-07	0.0045267770075832	MTND4P12
25535.1705820932	-0.516263800533747	0.114985080247897	-4.48983293676652	7.12790558241258e-06	0.0761117758090015	MTATP6P1
2590.79550763739	-0.548168747587255	0.131994930114985	-4.15295304986129	3.28212097250421e-05	0.258723349083645	MTCO1P12
338.121081070717	-0.95339955248149	0.23087142965832	-4.12956923207208	3.6344355087607e-05	0.258723349083645	MTCO3P12
1305.52761658449	-0.60077259657756	0.155264015259021	-3.86936145877276	0.00010912076589015	0.665823736100013	FKBP11
406.852751329242	-0.7337810529855	0.194967196185984	-3.76361289150164	0.000167476069758269	0.885001541563093	BCYRN1
270.524060107563	-0.858410039490151	0.229726646551175	-3.73665855649413	0.000186481875680554	0.885001541563093	ENSG00000280138_gene_sourcehavana
1474.78260857645	0.467065340246304	0.127380073408474	3.66670647730394	0.000245694542959739	0.946928753249189	CPT1A
2177.62184944524	0.524804913310036	0.143316536143094	3.66185875987154	0.000250391902269269	0.946928753249189	INPP4B
5136.70083223257	-0.377822102484926	0.103617878443171	-3.64630224206088	0.000266041043242889	0.946928753249189	EGR1
322.583752171953	-0.84693105873164	0.234299249137927	-3.614740814782	0.000300648246443385	0.987791377083834	ENSG00000260279_gene_sourcehavana
56.1671790063381	-1.71128114300206	0.477379703781888	-3.58473795480827	0.000337416811531944	0.994062709516498	ENSG00000272669_gene_sourcehavana
255.408467758826	0.9405399370057	0.266338866601984	3.53136569590964	0.000413419747371176	0.994062709516498	RIMKLA
2609.22793650326	0.454265802922963	0.128639372397528	3.53131233817877	0.000413503160454947	0.994062709516498	RB1
1619.7509497641	-0.564751336444719	0.160256074900986	-3.52405571391692	0.000424994877120817	0.994062709516498	FAAP20
966.399957858508	0.513254730842841	0.145946628251174	3.51672893709835	0.000436899705231951	0.994062709516498	MBD5
1113.60393680276	0.465144343110359	0.136624626512765	3.40454246780246	0.000662749941416698	0.994062709516498	ME1
120.363815198385	-1.12093676576112	0.330575771350133	-3.39086183232064	0.000696732165501876	0.994062709516498	MTND4P24
4112.28506542925	-0.370094144011491	0.110347815517695	-3.3538873631091	0.000796847926408055	0.994062709516498	CPNE7
748.499052837329	0.617697001568345	0.186629758913668	3.30974548305601	0.000933808409512015	0.994062709516498	NEXMIF
2097.55748287024	0.399170007204743	0.121090546855177	3.29645886959405	0.000979119501109649	0.994062709516498	ATE1
219.840411415752	-0.919044813911657	0.27880986200478	-3.29631386531047	0.000979625050468386	0.994062709516498	MTCO2P12
3294.48832275892	0.479500247614822	0.147029426157609	3.26125361531929	0.00110920782194238	0.994062709516498	MAN1A2
5390.90263865249	0.394776416868128	0.121902164307893	3.23846930125889	0.00120172953029353	0.994062709516498	LARP4
3582.76209095103	0.408127818493482	0.126346034469501	3.23023844956528	0.0012368701470049	0.994062709516498	ARHGAP28
2616.90476932115	0.366223507671747	0.113484278334805	3.22708583995487	0.00125057936926786	0.994062709516498	PURA
2311.80515187188	0.473445219645742	0.148484293525397	3.18852053914216	0.00143002850391862	0.994062709516498	TMEM106B
698.160776711692	-0.50501353248956	0.158840586179859	-3.17937338708711	0.00147593833274882	0.994062709516498	CCDC88B
285.440137493925	-0.826131458852342	0.260616976291648	-3.16990654487467	0.00152487973790846	0.994062709516498	MTND6P4
923.388248300897	0.462674838913344	0.147084497531911	3.14563972870739	0.00165724010760992	0.994062709516498	CNOT4
1297.32830048554	0.487060983780326	0.155473508232848	3.13275868870771	0.00173171751082698	0.994062709516498	ZNF532
8728.51364687233	0.360720220753501	0.115165525326217	3.13218925309227	0.00173507992055944	0.994062709516498	ATAD2
1115.96518963407	0.431874391009503	0.138207251071684	3.12483163987902	0.00177906852142307	0.994062709516498	UBXN2B
106.876214473649	-1.09937475856902	0.351941655826714	-3.1237415076274	0.00178567255151938	0.994062709516498	ASGR1
31.8590087443854	-2.01301875752389	0.644817083338505	-3.12184464329263	0.00179721751310072	0.994062709516498	SLC22A31
2341.85047231339	0.394195812007458	0.126592415636507	3.11389754295659	0.00184633592360073	0.994062709516498	NHLRC2
7083.38794581473	0.356311751528863	0.115157877045133	3.094115319521	0.00197400741382492	0.994062709516498	TXNRD1
3828.42814916466	0.393617504615638	0.127248224555544	3.09330449199173	0.00197940927609464	0.994062709516498	EEA1
193.732195444927	-0.843739811644193	0.27283587209621	-3.09248122382773	0.00198490789943298	0.994062709516498	EGR3
2387.85480305143	0.400953771707863	0.129943138100473	3.08560942554615	0.00203135462900036	0.994062709516498	CUL5
2089.22015354468	0.410962646361382	0.13369818051231	3.07380881913755	0.00211344821892792	0.994062709516498	STAG1
8584.56524597055	0.360935573581257	0.117638509859236	3.06817532807195	0.00215370217351151	0.994062709516498	LMAN1
4272.84991105015	0.464618249062967	0.151624035329019	3.06427835174524	0.00218195791505403	0.994062709516498	OSBPL8
873.11598650203	0.477414942512195	0.155827944682579	3.06373124207398	0.0021859519234313	0.994062709516498	VGLL3
386.812414444867	0.635547229679533	0.207774515109799	3.05883149020311	0.00222202097009162	0.994062709516498	ZNF449
3401.24075470726	0.352064293722787	0.115153675480079	3.05734308744398	0.00223308522170216	0.994062709516498	TOR1AIP1
3175.90137959428	-0.33769899286393	0.110562692177014	-3.05436658799212	0.00225536301885768	0.994062709516498	PGGHG
3219.14359526617	0.344018410339925	0.11362063394451	3.02778112035474	0.00246356453790213	0.994062709516498	FBXW11
1744.98514345358	0.385679659646409	0.127599603421071	3.02257725969327	0.00250632095720956	0.994062709516498	USP25
4002.49622609568	0.364630746316148	0.121014871037306	3.01310692802161	0.0025858778741009	0.994062709516498	HELZ
2773.84697451847	0.440054792430813	0.146141117567824	3.01116345457385	0.00260248717445327	0.994062709516498	EDEM3
458.744437008934	0.613426260149959	0.204074592219941	3.00589237237744	0.00264802707313505	0.994062709516498	ZNF704
478.734447614413	-0.620944044755557	0.206736469184283	-3.00355349593425	0.0026684663106753	0.994062709516498	PPM1N
3120.16778491816	-0.347884032941145	0.11612114336575	-2.99587157736989	0.00273661659092198	0.994062709516498	SF3A2
264.824343471229	0.693307969556852	0.23203898403454	2.98789435077707	0.00280906639613584	0.994062709516498	ZNF322
3837.43906055175	0.420988223723892	0.141427747765162	2.97670174613072	0.00291367309235363	0.994062709516498	CPED1
1614.22934155551	0.37988207438497	0.127760136796083	2.97340065462905	0.00294519730293407	0.994062709516498	FAM8A1
1131.24132768853	0.408490408995443	0.137492746064541	2.97099607570347	0.00296835573749436	0.994062709516498	PIR
9.84889016036488	-4.26597318270715	1.43734408777719	-2.96795542485887	0.00299787802268546	0.994062709516498	RNVU1-4
3023.8934597065	0.409044468586396	0.13796368794119	2.96487050100285	0.00302810367749754	0.994062709516498	SETD7
1088.41813977182	0.420717795999471	0.142362326744078	2.95526074644584	0.00312404897645629	0.994062709516498	C2orf69
1028.70669314595	-0.462439959256535	0.157176021625313	-2.94217880357687	0.00325911686259741	0.994062709516498	NPM1P27
471.995321007346	-0.57834388282328	0.196630489678542	-2.94127265699626	0.00326866680243549	0.994062709516498	LMTK3
1063.34318644411	0.417262082904541	0.142153608447936	2.93529012355226	0.00333235954832716	0.994062709516498	DCLRE1A
5.5935722037295	5.90925295603456	2.01423342341411	2.93374784041584	0.00334896162399089	0.994062709516498	ENSG00000303609_gene_sourcehavana_tagene
2621.76030268577	0.386669113400245	0.13246579258557	2.91901105827351	0.00351143767000872	0.994062709516498	ZNF644
1151.404999363	-0.601419892118043	0.20616304023769	-2.91720519558042	0.00353183340584205	0.994062709516498	SCAND1
1585.28476248762	0.399314083502818	0.136935530534701	2.91607358545727	0.00354466888525964	0.994062709516498	EXOC2
427.770111333845	0.60499495869447	0.207865527886009	2.91051125623024	0.00360837968953668	0.994062709516498	MMP16
3641.50084844038	0.415055337475039	0.142620327498304	2.9102116420254	0.00361184084490984	0.994062709516498	IL6ST
3044.24692696579	0.346258788646454	0.119367648754756	2.90077581537903	0.00372240085153816	0.994062709516498	DDAH1
45.605358619524	-1.57459848947796	0.543097248974848	-2.89929380502328	0.00374004251186215	0.994062709516498	ENSG00000243008_gene_sourcehavana
705.151649179117	0.456323080655831	0.157483104863633	2.8976002286148	0.00376029565031963	0.994062709516498	FAS
2353.6733538834	0.346107135473253	0.119529210168561	2.89558623356726	0.00378451033701751	0.994062709516498	WASL
2109.27552432114	-0.345339406744706	0.11934128679934	-2.89371277959621	0.0038071623991918	0.994062709516498	PRRT2
8035.23932183057	0.345501811452283	0.119453497769188	2.89235407840358	0.00382366755030014	0.994062709516498	PUM2
5810.07013961012	0.334878409218437	0.115920616394807	2.88885980452257	0.00386641412286292	0.994062709516498	MAPK1
1907.30524101382	-0.365261332375266	0.126528681225893	-2.88678684418722	0.00389197802192797	0.994062709516498	C21orf58
629.427531940975	-0.551641703560562	0.191679758181879	-2.87793405413798	0.00400288807942843	0.994062709516498	CRACR2B
3860.42082329372	0.390701876468314	0.136246270576279	2.8676152001502	0.00413578207451301	0.994062709516498	IDE
350.40282638214	0.589692736299801	0.205639455765399	2.86760502309704	0.00413591509531821	0.994062709516498	PLEKHF2
9.34894873525527	-4.18669401350337	1.46071282390178	-2.86619925901663	0.00415432670749278	0.994062709516498	ENSG00000269102_gene_sourcehavana
1375.72774549591	0.37253380578605	0.130760784450396	2.84897194026371	0.00438607485902938	0.994062709516498	UBL3
2221.47169731815	0.385244015748399	0.135243013976109	2.84853172391185	0.00439214742666125	0.994062709516498	FNDC3B
3802.52768388034	0.331939339834293	0.116811571667207	2.84166487186714	0.00448786400219061	0.994062709516498	RO60
5.32424803873215	-5.894094192629	2.07607003974282	-2.83906326848161	0.00452461847162946	0.994062709516498	SLC5A11
3827.70740115897	0.324542983775183	0.114826357699727	2.82638054778214	0.00470772988635587	0.994062709516498	HS2ST1
2307.06622922281	-0.363805630656742	0.128865397989115	-2.82314443080733	0.00475551430219185	0.994062709516498	LMF2
233.201204494473	-0.807069242081628	0.286813810815334	-2.81391345760983	0.00489424024572079	0.994062709516498	DDIT3
948.769428758868	-0.412385785522992	0.14665345543051	-2.81197455806554	0.00492383977860998	0.994062709516498	IBA57
1332.76617068649	0.440603177055222	0.156842487655047	2.80920803822155	0.00496635425165773	0.994062709516498	ATAD2B
3517.51897483205	0.394675005388757	0.140635786222015	2.8063625624114	0.00501042813533788	0.994062709516498	CPNE3
37544.8419506213	0.380360416660341	0.135641885621435	2.80415164473528	0.00504491709573348	0.994062709516498	ITGAV
2896.0339898496	0.382165554137501	0.136369674081473	2.80242331523928	0.00507202728825533	0.994062709516498	LCOR
3899.33800663944	0.316029958832533	0.112793172935705	2.80185361052551	0.00508099236742516	0.994062709516498	TCF12
1680.87611337408	0.369105024440475	0.131832033538944	2.79981287197121	0.00511322384276628	0.994062709516498	C5
5384.45736757678	-0.321976698867123	0.115114336049235	-2.79701651347242	0.00515768970662146	0.994062709516498	SEZ6L2
6860.92956422281	-0.321767171544237	0.115056892317816	-2.79659188652024	0.00516447232253809	0.994062709516498	PCOLCE
147.160832663324	0.844922149901673	0.30252495480924	2.79290067305174	0.00522377293687967	0.994062709516498	LEPR
5694.30513267528	0.318330968321081	0.114054138569551	2.79105144551121	0.00525371210946869	0.994062709516498	LRRC58
2889.73012249307	-0.349321764064307	0.125353706385899	-2.78668875564737	0.00532495962087061	0.994062709516498	C19orf53
13123.6469605995	-0.344280490465083	0.124016932464493	-2.77607648910082	0.00550192629666594	0.994062709516498	RPS15
1457.05344844799	-0.3804159800308	0.137104151572322	-2.77464960519545	0.00552612108985792	0.994062709516498	DCXR
1125.01912156843	0.381598322186191	0.137670866302123	2.7718160888794	0.00557445214934617	0.994062709516498	FRMD6
3750.95040050367	0.356669883925683	0.128723037511771	2.77083178598134	0.00559133037565013	0.994062709516498	RC3H2
2233.82601088614	0.37330933870796	0.134870582124294	2.76790781820698	0.00564174106649722	0.994062709516498	CHM
399.917688276267	-0.568297758848135	0.205666513926939	-2.76320023127351	0.00572376417198423	0.994062709516498	CCDC65
4844.46179463679	0.403562968113342	0.146069118161023	2.76282196534153	0.00573040137733683	0.994062709516498	ANAPC1
3738.95312687264	-0.321323472408648	0.116347846420149	-2.76174834597543	0.00574927735574009	0.994062709516498	SH3D21
3811.87767391394	0.32628447600344	0.118235599614987	2.75961281598712	0.00578699022528287	0.994062709516498	STK26
5421.79664332929	0.392221141427174	0.142313059665716	2.75604461283087	0.00585050166058174	0.994062709516498	PANK3
1241.84170526816	0.386506935270288	0.140270271288721	2.75544441255649	0.00586124631348917	0.994062709516498	LNPK
8941.23488549607	0.317705364000457	0.115386487933017	2.7534018037267	0.00589794604983722	0.994062709516498	USP9X
2939.08397216897	0.318441211418835	0.115672022370767	2.75296657646501	0.00590579253312271	0.994062709516498	NLN
3726.73828265282	0.358325387522304	0.130168299367479	2.75278534991622	0.00590906254468698	0.994062709516498	SMAD5
5583.28072772432	0.322312221304212	0.117288075404153	2.74803913521116	0.00599528526608023	0.994062709516498	MAP2K6
149.171862175363	0.811779394840378	0.296454672572476	2.73829178604672	0.00617592538382955	0.994062709516498	CCDC171
139.459092967873	-0.853935471472156	0.311908972661662	-2.73777142153089	0.00618570528860125	0.994062709516498	ENSG00000278635_gene_sourcehavana
8.08644123747568	-5.01294465540706	1.83541796611025	-2.73122784453878	0.00630988320139408	0.994062709516498	AK2P2
2123.58322823	0.394839887244349	0.144752734506851	2.72768517009024	0.00637804490131982	0.994062709516498	RIMOC1
509.381309948568	-0.547223155390902	0.200691090958132	-2.72669380976689	0.00639723713531793	0.994062709516498	HES1
2391.24230938383	0.380629289706556	0.139667133088442	2.72526027627077	0.00642508152310086	0.994062709516498	ZNF507
1432.96232342008	-0.385522814448143	0.141507650868654	-2.72439555092313	0.00644193028552576	0.994062709516498	NPDC1
4.8141899818548	-5.74887841672573	2.11068736581506	-2.72369963919586	0.00645551865105057	0.994062709516498	PAK6
2820.1070487554	0.336918130877525	0.123712226294287	2.72340205143558	0.00646133721357049	0.994062709516498	FEM1B
6572.54042357753	0.374353475870345	0.137511845955965	2.72233619778637	0.00648221596829735	0.994062709516498	TASOR2
4233.67850307293	0.295905763958626	0.10869778493022	2.72227961359642	0.00648332607717465	0.994062709516498	LYPLA1
2126.31967971914	0.35786376223015	0.131533500376285	2.72070431643947	0.00651430011166722	0.994062709516498	RRM2B
1254.96443972911	0.395599696048776	0.145435035081295	2.72011276944132	0.00652596564419942	0.994062709516498	POLK
1476.21320480279	0.383266578805681	0.141019658537204	2.71782376146207	0.00657128297939044	0.994062709516498	NAA30
1981.4962439429	0.328556191797061	0.12101875172309	2.71491968904826	0.006629184435066	0.994062709516498	WDCP
13667.1663794316	0.374152780313937	0.137828893591759	2.71461789007867	0.00663522794533355	0.994062709516498	TNPO1
4444.36209528378	0.40219493721792	0.14829303184909	2.71216342536723	0.00668456274906606	0.994062709516498	XPO4
1367.45214663146	-0.422689206940972	0.155871997175165	-2.71177129055429	0.00669247514712619	0.994062709516498	COX8A
3255.25543495671	0.360652621933335	0.133149726016295	2.70862458920268	0.00675627397521712	0.994062709516498	SIX4
4966.30388719733	0.313849701193798	0.116005730569642	2.70546721832318	0.00682083800708266	0.994062709516498	CDC73
1807.85804259664	0.370319961210502	0.136889955205253	2.70523838403806	0.00682553884074311	0.994062709516498	ZNF148
4.84184098668242	5.70159437108184	2.10809865567966	2.70461458514788	0.00683836803187127	0.994062709516498	ENSG00000276261_gene_sourcehavana
6851.65845392086	0.274815573919194	0.101622950528787	2.70426682643254	0.00684552952005433	0.994062709516498	PFN2
5445.57940159762	0.297919269217716	0.110188040514436	2.70373506804201	0.00685649319349635	0.994062709516498	NCOA4
3474.63198014524	0.382208612446279	0.141405942878653	2.70291760491473	0.00687337823276946	0.994062709516498	DNAJC13
5491.36540466897	-0.332307135759662	0.122953313760159	-2.70270987903492	0.00687767484527052	0.994062709516498	PDLIM7
7141.37638024538	0.372021786274794	0.13765447391006	2.70257679033276	0.00688042892677338	0.994062709516498	ATP13A3
1856.44380606503	0.327495075839819	0.121198611671726	2.70213553870452	0.00688956709156678	0.994062709516498	MINDY2
6438.76736368894	0.398810267768888	0.14771554816701	2.69985301288654	0.00693701170030221	0.994062709516498	QSER1
17.8666034641872	-2.49541552402238	0.92431277784606	-2.69975227415712	0.00693911240281941	0.994062709516498	NPM1P29
3246.62111395569	0.388432748889709	0.144133455905958	2.69495202517831	0.00703987663257511	0.994062709516498	LNPEP
157.927531967014	-0.786717950539394	0.292089748691299	-2.69341171357182	0.00707248736045286	0.994062709516498	ENSG00000291232_PDE4DIPP6
5357.70872294812	0.335716611943521	0.124831624863782	2.68935546028388	0.00715901424006728	0.994062709516498	AQR
8972.98676952506	0.287324673815076	0.106952398163419	2.68647247512912	0.00722108975350622	0.994062709516498	ARCN1
264857.435091733	-0.279095228652096	0.103970282542141	-2.68437501397548	0.00726655473353512	0.994062709516498	MT-CO3
2045.38695810725	-0.322506328225304	0.120396704114808	-2.67869731647942	0.00739091713789275	0.994062709516498	PNKP
2169.57448239742	0.416663433207035	0.155622776406431	2.67739364910737	0.00741974037505211	0.994062709516498	RALGAPA1
26.364873988412	-1.88649448272239	0.705529614383633	-2.67387001801544	0.00749815075189808	0.994062709516498	ENSG00000271789_gene_sourcehavana
5623.22539288285	0.315039262669248	0.11784370808227	2.67336515284558	0.00750944602828354	0.994062709516498	CDC27
1078.22227938685	0.409651978741615	0.153299873518089	2.67222646268705	0.00753497781366083	0.994062709516498	UNC5C
1458.85436989314	-0.422186328317179	0.158012903313489	-2.67184716857955	0.00754349963615286	0.994062709516498	CENATAC
92.955847433078	-1.00223301738861	0.375143259944732	-2.6716007573647	0.00754904053060496	0.994062709516498	POLR2J2
1662.46107045539	0.385005302027964	0.144214510723583	2.66967103446272	0.00759255934032775	0.994062709516498	DCAF17
1115.45844616967	0.403195125707146	0.151034059270759	2.66956425361209	0.00759497399932912	0.994062709516498	ESCO1
3779.69845493365	0.382164183512364	0.143171843969396	2.66926913083592	0.00760165125710975	0.994062709516498	SLC4A7
2113.27552806005	0.334686711187918	0.125475863383801	2.66733937637227	0.00764544249963022	0.994062709516498	RESF1
3878.56026385967	0.302895791540633	0.113575455225876	2.66691241464312	0.0076551618890974	0.994062709516498	DCBLD2
2924.60142045167	0.331222410900601	0.124608146604583	2.65811200893361	0.00785797719867532	0.994062709516498	MMRN1
8650.7967811971	0.384960169499939	0.144828206619042	2.65804692667736	0.00785949485517793	0.994062709516498	MIB1
803.255884776633	0.520787280924042	0.19613259731335	2.65528162099444	0.00792422224889462	0.994062709516498	ATP8A1
2348.49582999905	0.4502227151695	0.169633382138285	2.65409266439361	0.00795219857024154	0.994062709516498	TET1
1312.90564139842	0.409517245177113	0.154711623244395	2.64697142069415	0.00812162164551017	0.994062709516498	RAB11FIP2
1712.6785670163	0.418578854511256	0.158182975509045	2.64616880017738	0.00814091815365081	0.994062709516498	TMTC3
2088.62796759802	-0.333147284002149	0.126331503417091	-2.63708793919948	0.00836211505351516	0.994062709516498	NDUFS8
5216.13411755538	0.317855928861306	0.120599686085481	2.63562816105516	0.00839817046772793	0.994062709516498	COPB2
1864.25242826237	0.319711390553831	0.121329293199934	2.63507173017971	0.00841195045037203	0.994062709516498	SPTSSA
5876.86913548236	0.332913291394322	0.12642241474647	2.63334070988877	0.00845494848727433	0.994062709516498	FAM171B
817.949998163736	-0.431956694588826	0.164089035721827	-2.63245312332205	0.00847707201868803	0.994062709516498	SPHK1
4001.71968868622	0.3228228144708	0.122792482834187	2.62901121485362	0.00856335368041562	0.994062709516498	YTHDF3
1873.60420223057	0.416574128664952	0.15857468964694	2.62699002969791	0.00861438580593071	0.994062709516498	FOXN2
2566.33629293785	0.319314614068242	0.121780421651664	2.62205213069139	0.00874020606794285	0.994062709516498	RYBP
2519.69216821912	0.309709205781714	0.118145815298471	2.62141494389199	0.00875656097924505	0.994062709516498	KLHL23
619.304622845337	0.439827312145523	0.167868260965789	2.62007427500043	0.00879106175722997	0.994062709516498	ZNF28
8.61875588424205	-5.10775389011196	1.94966053959358	-2.61981703295729	0.00879769549553629	0.994062709516498	ENSG00000293157_gene_sourcehavana
1324.46185145648	0.377277076308999	0.144144584928533	2.61735171318474	0.00886149815503257	0.994062709516498	RABGAP1L
8272.17797159742	0.333848194013936	0.127609327113188	2.61617392369615	0.00889212508870536	0.994062709516498	SMCHD1
775.212514903013	-0.537974353156201	0.20567170169434	-2.61569456918149	0.00890461714755281	0.994062709516498	MRPL12
5761.90031381321	-0.351801541359987	0.134498048755101	-2.61566278928374	0.00890544589080061	0.994062709516498	MTND1P23
22.0921530039287	-2.01939079535153	0.772727836421102	-2.6133273581865	0.00896653719317633	0.994062709516498	ENSG00000291145_gene_sourceensembl_havana
343.131474927521	0.620011359671396	0.237332640179638	2.61241504414271	0.0089905034091182	0.994062709516498	CSRNP3
1874.41887344731	0.359087667629849	0.137472742936591	2.61206447154019	0.00899972804968141	0.994062709516498	AP4E1
3374.70227378443	0.290812119828707	0.111355465134468	2.61156575905399	0.00901286526884371	0.994062709516498	KPNA3
8.33099452221903	-4.00282232681831	1.53288286910783	-2.61130345148162	0.00901978191554086	0.994062709516498	RN7SL267P
1193.75464481511	0.449496746470322	0.172159851897865	2.61092665633209	0.00902972571750808	0.994062709516498	SESN3
1980.26015096944	0.311277796212376	0.119365394160684	2.60777253240875	0.00911334920738091	0.994062709516498	NETO2
1807.77062924554	0.452482649901557	0.173580437899725	2.60676061989745	0.0091403235675101	0.994062709516498	XRN1
4313.01064462311	0.384583579159597	0.14771469148505	2.60355673016127	0.00922619971858667	0.994062709516498	ZFYVE16
2939.67780281726	-0.358834194846431	0.137827801088652	-2.60349647902766	0.00922782154778183	0.994062709516498	ANAPC11
509.592990254818	0.456725786395952	0.17577168674622	2.59840361579607	0.00936583342874462	0.994062709516498	INA
277.639440706096	-0.588718156311832	0.226734352204418	-2.59651063276489	0.00941759908570483	0.994062709516498	ADCK5
1848.85859098456	-0.314066029319167	0.120977852324667	-2.59606219885862	0.00942989932138837	0.994062709516498	DMPK
10786.9261146564	0.303222066339128	0.116851042440428	2.59494532531634	0.0094605967114515	0.994062709516498	NCKAP1
1026.43277853545	-0.385174849556311	0.148558809691321	-2.59274323991041	0.0095213824881437	0.994062709516498	COL1A1
264.75930542088	0.624116141996078	0.240987508421395	2.58982777192226	0.00960239600499466	0.994062709516498	SLC38A4
5511.79050406928	0.275932458916928	0.106602904041595	2.58841409056983	0.00964189945433456	0.994062709516498	YES1
226.102535575946	-0.652633362602196	0.252177894790152	-2.58798798818303	0.00965383470237707	0.994062709516498	GIPR
2245.27737614081	0.386941770087647	0.149611036196792	2.58631836209382	0.00970072841065038	0.994062709516498	NCOA3
2479.04608080197	0.39282646812006	0.151973909045342	2.58482834710041	0.00974274883729987	0.994062709516498	GPATCH2L
5640.36985373678	0.319732591771093	0.123764677135366	2.58339131302699	0.00978342872970476	0.994062709516498	DEPDC1
1134.25684158881	-0.438167708944985	0.169774375169345	-2.58088247126768	0.00985481254334728	0.994062709516498	TEDC1
6076.04779541669	0.30925564455739	0.119830529612439	2.58077507925233	0.00985787848852884	0.994062709516498	XPR1
20595.5867524609	0.307020261270444	0.118989323682799	2.58023368624985	0.00987334771612214	0.994062709516498	IPO7
18030.8842251124	0.305072146451688	0.118243381488918	2.58003570779376	0.00987900995483522	0.994062709516498	PEG10
4.30615525133101	-5.58802070569176	2.16861884075511	-2.57676480563362	0.00997297833449514	0.994062709516498	SLC7A9
4.29603861956327	-5.58492991492827	2.16953627155199	-2.57425053831115	0.0100457500214396	0.994062709516498	SLC26A5
666.015108991171	-0.448763307506281	0.174546721132773	-2.57102112599937	0.0101399141190215	0.994062709516498	BICRA
278.340989518854	-0.584869210192302	0.227488675217756	-2.57098165274582	0.0101410699365299	0.994062709516498	DHPS
4316.04361808284	0.341039981293818	0.132660430115583	2.57077397530432	0.0101471528781867	0.994062709516498	EMB
677.15662031996	-0.439710068143742	0.171060046581845	-2.57050127677452	0.0101551452427879	0.994062709516498	LIMD2
9070.8431881512	0.377094096041221	0.146749781796894	2.5696399096738	0.0101804273816516	0.994062709516498	PRTG
1460.87465692586	0.431694208199834	0.168152812711547	2.56727319179829	0.0102501820842217	0.994062709516498	PABPC4L
2893.20492998464	-0.303150861963766	0.118126278702047	-2.56632872291196	0.0102781371386697	0.994062709516498	SEMA6B
1761.70415930059	-0.326073104553067	0.127175821883411	-2.56395515848913	0.0103486913556469	0.994062709516498	SPPL2B
1187.283452356	0.374845183052266	0.146342300837295	2.56142742670844	0.0104243018017182	0.994062709516498	SC5D
1436.89548274476	-0.35151754224602	0.137240038902482	-2.56133374091942	0.0104271135878482	0.994062709516498	MRPL34
12153.6812651012	0.291554131422356	0.114176688900852	2.55353465080366	0.0106635667659844	0.994062709516498	PAPOLA
1242.38940013304	0.337885718454883	0.132559759052808	2.54893129611287	0.0108053584924949	0.994062709516498	USPL1
1108.33095930793	0.365290722763181	0.143394696369694	2.54744932700583	0.0108513611505334	0.994062709516498	KPNA5
1185.19069733879	0.424878861133832	0.166960794158993	2.54478222431806	0.0109345909564109	0.994062709516498	ZBTB21
743.435021916958	-0.462619396066888	0.181964206607457	-2.54236481279462	0.0110105184979989	0.994062709516498	MXRA8
3932.66414795836	0.380562750523958	0.149689743415219	2.54234352896396	0.011011189068753	0.994062709516498	TANC2
1466.82645205252	-0.366808326162512	0.144306740810128	-2.54186550193896	0.011026259404389	0.994062709516498	HRAS
5761.10018911978	0.303812058926158	0.119566893109061	2.54093797226161	0.0110555530974649	0.994062709516498	BPNT2
8416.47040647225	0.320071090903521	0.126153583128969	2.53715418115636	0.0111757722238356	0.994062709516498	SEC23A
1311.31197209449	-0.332672210822166	0.131171036201569	-2.5361712498097	0.0112071914271702	0.994062709516498	ZFTRAF1
3861.08569496779	0.294876034064675	0.116321469994039	2.53500952214399	0.0112444269489797	0.994062709516498	UBA6
4594.8100176556	0.296926657791852	0.117207321787091	2.53334564142012	0.0112979487573139	0.994062709516498	TMED5
217.582802741779	-0.700325274787539	0.276701061322502	-2.53098152728548	0.011374383883424	0.994062709516498	ENSG00000285437_POLR2J3
1308.57789066301	0.385184921541085	0.152187978162506	2.53098126535189	0.0113743923774766	0.994062709516498	ZBTB38
1215.48958622468	0.404178826186084	0.159745549517187	2.53014138677209	0.0114016571593263	0.994062709516498	SENP7
3092.07874234997	0.357753976519004	0.141434867214297	2.52946097073042	0.0114237878682173	0.994062709516498	SLC5A3
2679.2879311366	0.380893635934191	0.150586038778673	2.52940869567609	0.0114254897041774	0.994062709516498	TET2
1230.75551784817	0.399086072615172	0.157790575775998	2.52921361527777	0.0114318426141288	0.994062709516498	GPC6
194.183951419593	-0.667873689411773	0.264158154661154	-2.52830994473171	0.0114613121077772	0.994062709516498	NALT1
2500.7024081603	0.329416918558553	0.130310180294375	2.52794461502846	0.0114732449583383	0.994062709516498	PHACTR2
966.265752746722	0.431526238713279	0.170952577849193	2.52424528569528	0.0115946995774209	0.994062709516498	PRKG1
6348.09464748877	0.280683425326722	0.111199153027898	2.52415074830923	0.0115978182773033	0.994062709516498	MOB1A
481.592378776342	0.461216640184444	0.182731663339176	2.52401051769753	0.0116024457248239	0.994062709516498	FAM72A
3738.83431927295	0.300092408952963	0.118936286570195	2.52313585371486	0.01163134561513	0.994062709516498	GXYLT1
5413.3379347796	0.37866476984509	0.150138023959616	2.5221110539389	0.0116652874007373	0.994062709516498	PIK3C2A
15.4029930385275	2.34827242933099	0.93112546735424	2.52197207751552	0.0116698971161606	0.994062709516498	ENSG00000277767_gene_sourcehavana
2998.89569682482	0.325464998408729	0.129092222522376	2.52118208246291	0.0116961312133594	0.994062709516498	WASHC4
814.475179830954	0.519817746023913	0.20646195202091	2.5177411185731	0.0118110096870392	0.994062709516498	FAM169A
1509.65081047894	-0.367328785664306	0.14597931232435	-2.51630713842617	0.0118591785612543	0.994062709516498	KREMEN2
2960.56038609451	0.306072050144267	0.121711472217185	2.51473459788657	0.0119122020153538	0.994062709516498	CCP110
642.078429229838	0.492563045206231	0.195978787046352	2.51334877937443	0.0119591036483986	0.994062709516498	EML5
1218.78083681382	0.33525341868316	0.133495412123194	2.51134786844793	0.0120271113054308	0.994062709516498	SHQ1
4035.43684901657	0.410407454431939	0.163595374862841	2.50867394494512	0.0121185286293353	0.994062709516498	STRN
6062.65132615756	0.293423492382401	0.117017126377238	2.5075260473964	0.0121579620411308	0.994062709516498	PHF3
872.342392425793	0.472966046150036	0.1889497625908	2.50313120093365	0.012309990086274	0.994062709516498	ZBTB34
723.173017399179	-0.408702764741524	0.163277364874912	-2.50311955398492	0.0123103952089124	0.994062709516498	NAGLU
4.05011455971556	-5.49966868320277	2.19796602838483	-2.50216273235315	0.0123437172640364	0.994062709516498	ENSG00000226523_gene_sourcehavana
2084.61071418245	0.379577793160088	0.151771251676072	2.50098611540892	0.0123848033800641	0.994062709516498	ERCC6L2
469.363544757073	0.486535957420677	0.19458031527199	2.50043770738362	0.012403994511403	0.994062709516498	PLOD2
175.429000871808	-0.680267455018236	0.27210014105509	-2.50006285325853	0.0124171274030551	0.994062709516498	ENSG00000282381_gene_sourcehavana
2457.72863739483	0.321341116682214	0.128576964568236	2.49921218595636	0.0124469759465269	0.994062709516498	PDK1
670.92539878248	0.416967908198944	0.16693028105027	2.49785662358872	0.0124946717607318	0.994062709516498	ARL15
3404.82664385778	0.330632177833892	0.132385442519211	2.49749648860306	0.0125073703830356	0.994062709516498	ACSL4
7376.0144138586	0.28093226697822	0.112533178497809	2.49643945659715	0.0125447081236688	0.994062709516498	DLG1
18.8169890425506	-2.05835168010366	0.824833385182793	-2.49547571313145	0.0125788365912279	0.994062709516498	RN7SL146P
3378.44420017209	0.289295561094413	0.115932710135792	2.4953747803839	0.0125824156129379	0.994062709516498	FYTTD1
3815.48579918558	0.333501913598326	0.133745113084283	2.49356336024152	0.0126468010719351	0.994062709516498	BRWD3
10140.048970957	0.260820066748184	0.104613284226935	2.49318304721601	0.0126603559756171	0.994062709516498	NAA50
2376.36495337377	0.337713392006222	0.135459590399113	2.49309326132758	0.0126635579497609	0.994062709516498	NEK7
1426.21915984957	0.396664374839152	0.159120690988113	2.49285226437827	0.0126721560075282	0.994062709516498	FNIP1
42.7938067232895	-1.33026498551608	0.533644280310848	-2.49279348546788	0.0126742538487554	0.994062709516498	DNASE1L2
2731.13147468826	0.290312116733722	0.116491170941032	2.4921383688441	0.0126976560201551	0.994062709516498	BTRC
2503.09314309498	0.351737784523496	0.141142401677178	2.49207736543972	0.012699837137981	0.994062709516498	SECISBP2L
682.254199252862	0.426341941711461	0.171143033731832	2.49114400051776	0.01273325007599	0.994062709516498	LIG4
2689.258427576	0.37700887423366	0.15135796206704	2.49084269558725	0.0127440528996196	0.994062709516498	DIP2B
2726.88246007319	0.350029243043094	0.140583746339619	2.48982725355391	0.0127805197640905	0.994062709516498	G2E3
2858.81711380912	0.308853019506301	0.124073277260869	2.48927912863077	0.0128002425456056	0.994062709516498	GSK3B
2646.63092805462	0.344652338078639	0.138533135968588	2.48786931493983	0.0128510946288106	0.994062709516498	TMED8
5226.43888202619	0.294957130258964	0.118583860541643	2.48732946382179	0.0128706143782254	0.994062709516498	SUZ12
135.879845103373	-0.800046469699363	0.321671043844013	-2.48715725275952	0.0128768466425567	0.994062709516498	KDM2B-DT
2466.53928875263	0.320962513113322	0.129119996276722	2.48576922528294	0.0129271764895424	0.994062709516498	CAB39
2152.99748528571	0.35004391010252	0.140967307274648	2.48315667561505	0.0130223797271819	0.994062709516498	BLTP3A
2655.01978256982	0.306021662778134	0.123251776456614	2.48289859648276	0.0130318178942349	0.994062709516498	DENND4C
1754.15592004255	-0.370023240741129	0.149152784946788	-2.48083360208889	0.0131075545818026	0.994062709516498	TBX2-AS1
66.7630047549233	-1.10538489258344	0.445866487519781	-2.47918362003918	0.0131683495827293	0.994062709516498	LRRC71
432.305944875558	0.532262736760152	0.214745644034086	2.47857291426906	0.0131909147012162	0.994062709516498	LYSMD3
4329.82708611077	0.31144828870539	0.125746579385029	2.47679332693221	0.0132568642004217	0.994062709516498	ERBIN
3888.71377032042	0.363692786120357	0.146908911185169	2.47563461730342	0.0132999612005691	0.994062709516498	PPIP5K2
6519.86405031989	0.297692892694966	0.120269715351992	2.4752107529623	0.0133157573057884	0.994062709516498	NUP58
1185.91284174389	-0.384692443717663	0.155461538074039	-2.47451844670707	0.0133415930709625	0.994062709516498	MZT2A
4584.63883112643	0.391979924123757	0.158534558936166	2.4725203561552	0.0134164072677492	0.994062709516498	TEAD1
2577.19765503133	0.34980859100923	0.141577094761361	2.47079933091478	0.0134811443092347	0.994062709516498	NLGN1
5781.78983259589	0.312619990622018	0.12656473377311	2.47004028138237	0.0135097838639956	0.994062709516498	SKIC3
456.262334136818	-0.520469665196494	0.210823871529516	-2.46874161555101	0.0135589082666451	0.994062709516498	ENSG00000290832_gene_sourceensembl_havana
4.03999792794782	-5.49637482572157	2.2278651223594	-2.46710394204685	0.0136210811977513	0.994062709516498	ENSG00000295722_gene_sourcehavana_tagene
3818.95240807707	0.312078867314186	0.126628319297972	2.46452664810173	0.0137194361392605	0.994062709516498	NAMPT
2910.52254526489	0.297757539272479	0.120871273324403	2.46342684314524	0.0137615975907701	0.994062709516498	ARRDC3
1082.75623902949	-0.394018318571158	0.159993707104991	-2.46271135096955	0.0137890876575242	0.994062709516498	NUDT1
2101.13888551722	-0.310512185658802	0.126157651452415	-2.46130283882087	0.0138433461113209	0.994062709516498	MFSD10
2976.24010008081	-0.309257796269691	0.125661280154564	-2.46104285973613	0.0138533815625731	0.994062709516498	NDUFB9
4974.4016562954	0.301731160199461	0.122738372680765	2.4583278530525	0.0139585679469953	0.994062709516498	CHD1
1894.03626920088	0.318183336160976	0.129439834458583	2.45815623522591	0.0139652404946614	0.994062709516498	DERL1
1327.74223477366	-0.323912171082074	0.131822555230533	-2.4571832226709	0.0140031247493955	0.994062709516498	TSPAN4
1014.31406026915	0.349804218256657	0.142373517288917	2.45694722528209	0.0140123269683178	0.994062709516498	LCORL
620.640673552457	0.441053323185032	0.179717540933933	2.45414732970985	0.0141219109787991	0.994062709516498	PPARA
814.54199852183	-0.394687965432857	0.160872335147486	-2.45342348683515	0.0141503639242781	0.994062709516498	RABEP2
326.300142901091	-0.540236175645856	0.220215360287445	-2.45321750009032	0.0141584701287741	0.994062709516498	RPL7P9
6890.63951569318	0.302449803709115	0.123308651512238	2.45278656444555	0.0141754420105911	0.994062709516498	STAG2
106.601759087642	-0.883000731412895	0.360011144288332	-2.45270388270453	0.0141787003832123	0.994062709516498	TMPRSS9
12504.6824509769	0.273208401813947	0.111412013499194	2.45223466691877	0.014197204045641	0.994062709516498	SLC44A1
1724.35419375617	0.306719110940801	0.125163315381495	2.45055118591202	0.0142637680898884	0.994062709516498	SHOC2
59.7107777533099	-1.10225030519881	0.450031161376065	-2.44927551645189	0.014314390666705	0.994062709516498	GAS5-AS1
5313.10894027946	-0.262459787286233	0.107246633117584	-2.44725433010541	0.0143949222018286	0.994062709516498	SLC38A10
89.5124449701183	0.907671136645267	0.37094064978962	2.44694437549526	0.0144073072123686	0.994062709516498	ENSG00000289858_gene_sourcehavana_tagene
30.0342043676639	-1.57931402070676	0.645430446210844	-2.4469158992708	0.0144084455222574	0.994062709516498	DISC1
1810.09488234657	-0.363988765951717	0.148848035966836	-2.44537164086475	0.014470294684183	0.994062709516498	B4GALNT4
1145.11806798608	0.335785666845532	0.137407047988831	2.44372957399409	0.0145363178966709	0.994062709516498	NCAM2
1550.62698368106	0.346679188145045	0.141886192700457	2.44336098916219	0.0145511741785471	0.994062709516498	TMEM184C
3797.37277968379	0.314791171978504	0.128883420411347	2.44244892767285	0.0145879935428969	0.994062709516498	SMARCAD1
2353.67734891192	0.318186378915761	0.130407392847627	2.43994126381733	0.0146896501018568	0.994062709516498	LIN7C
55.0097306310969	-1.18821853054236	0.487052241114442	-2.43961207903193	0.0147030409676507	0.994062709516498	RPL31P19
6039.43744965877	0.312961273155016	0.128300177438047	2.4392894803761	0.0147161743546584	0.994062709516498	PJA2
1927.77774030079	0.32940274322463	0.135061154256653	2.43891550488806	0.0147314122958188	0.994062709516498	FNBP1L
5455.757930524	0.354075550465844	0.145221242700543	2.43818014418162	0.0147614157390196	0.994062709516498	SOS1
5287.95046719883	0.287427843324673	0.117919772323661	2.43748641691534	0.0147897698517582	0.994062709516498	ATP2B1
4881.10345983966	0.281760841169093	0.115617763942795	2.43700303102645	0.0148095552271786	0.994062709516498	FAM217B
1957.27308526585	0.352752890344352	0.144779860518234	2.43647762252075	0.0148310870734303	0.994062709516498	ATR
3729.21007497471	0.388575750483476	0.159569331675418	2.43515308614491	0.0148854905772332	0.994062709516498	LRP6
1677.27773106771	0.328473506546784	0.134916871960582	2.4346362450706	0.0149067667567287	0.994062709516498	KLHL9
28.7892542558171	-1.6287565752634	0.669017261105911	-2.43455090018305	0.0149102826241242	0.994062709516498	ENSG00000237938_gene_sourcehavana
15894.3366395196	0.248267573501381	0.101978067825245	2.43451929219552	0.0149115849319473	0.994062709516498	CSE1L
17882.2045823774	0.314738365841211	0.129297799503076	2.43421285629631	0.0149242158569273	0.994062709516498	RPS6KA3
3850.66521469752	0.371868858431179	0.152785770706111	2.43392337331257	0.0149361566602776	0.994062709516498	MKLN1
6.78164996216153	4.6912370243942	1.92767131526458	2.4336291084719	0.01494830333504	0.994062709516498	ENSG00000284526_gene_sourcehavana
4531.56510349049	-0.254384566031144	0.104535780953389	-2.43346884397956	0.0149549223983787	0.994062709516498	PABPC1L
527.271506055975	-0.426094001513638	0.175173462977377	-2.43241181781436	0.014998643212714	0.994062709516498	WDR90
3544.4398286204	0.376551593642372	0.154879618647913	2.4312533626415	0.0150466886271495	0.994062709516498	ATP11B
5009.07108582347	-0.250891033250536	0.10319840300361	-2.43115228480579	0.0150508871213405	0.994062709516498	SLC3A2
4166.17560700846	0.369462816527164	0.151976319233503	2.43105516958537	0.0150549219913928	0.994062709516498	MED13L
2454.43044700154	0.280463803512283	0.115380598097746	2.43077092800892	0.0150667369219883	0.994062709516498	BNIP3L
6418.88772760193	0.283952555100828	0.116901995459671	2.42897953952195	0.0151413867907897	0.994062709516498	ROCK2
37960.2593103581	0.26166975957242	0.107757188074977	2.42832765263279	0.015168632625458	0.994062709516498	EIF4G2
607.748468891565	0.444532034356895	0.183142630666769	2.42724499882131	0.0152139779105289	0.994062709516498	DIPK1A
7965.1668095545	0.309886936728327	0.127705031549188	2.4265836120088	0.0152417377700509	0.994062709516498	RIF1
40.0872348324254	1.33389712987445	0.549859561873225	2.42588693980372	0.0152710268557616	0.994062709516498	LINC01376
2060.15663808474	0.324375992929806	0.133716225303114	2.42585364786132	0.0152724277358924	0.994062709516498	VPS41
2651.32400517868	0.322239928927977	0.132903390752461	2.42461781526828	0.01532451002588	0.994062709516498	WDR36
1895.11015924844	0.337176768766515	0.139224993423157	2.42181206460329	0.0154433349663783	0.994062709516498	ERMP1
13421.9800230156	-0.36193348374226	0.149448447823561	-2.42179486647836	0.0154440658090955	0.994062709516498	PTMS
877.559006063709	0.365542485048122	0.150959876147937	2.42145459029059	0.015458532272661	0.994062709516498	ALDH5A1
20905.4629792601	-0.333999855295345	0.137967152617474	-2.42086503170352	0.0154836249333855	0.994062709516498	TBX2
14733.5808098059	0.357197359401239	0.147566592094005	2.42058418733213	0.0154955907685937	0.994062709516498	GPRIN3
15465.3474179363	0.262137087147499	0.108312475811236	2.42019292038293	0.0155122749051987	0.994062709516498	EPRS1
590.903571266149	-0.435111643338041	0.179817147062324	-2.41974500455862	0.0155313940297762	0.994062709516498	CRIP2
290.137519574625	-0.662271139648174	0.273806129263167	-2.41875936609015	0.0155735386860755	0.994062709516498	ENSG00000274422_gene_sourcehavana
575.552754797017	0.43671986134297	0.180627985421312	2.41778626010985	0.0156152461513758	0.994062709516498	SASH1
541.324268577425	0.437918065243807	0.181193092771754	2.41685849358201	0.0156551018421142	0.994062709516498	LSM11
2467.47900871371	0.362761932353784	0.15013454121205	2.41624565156807	0.0156814778271925	0.994062709516498	ALMS1
83.7631767329853	-1.0712487464849	0.443365859173489	-2.41617328966622	0.0156845947757253	0.994062709516498	ENSG00000256897_gene_sourcehavana
10915.121875791	0.279427861757062	0.115678100531307	2.41556405640875	0.0157108587765353	0.994062709516498	XPOT
3.79609719445366	-5.40625255041753	2.23826396818978	-2.41537755477067	0.0157189065790157	0.994062709516498	LINC02757
1419.4626200308	0.320954761041401	0.13291816256388	2.41467949037553	0.0157490612162921	0.994062709516498	AK4
836.949873317586	-0.363330099855964	0.150574914467948	-2.41295239077358	0.0158238863843401	0.994062709516498	PAGR1
2687.41537884029	0.339250031059705	0.140596178893198	2.41293919742593	0.0158244591765185	0.994062709516498	FAM199X
3392.14110481017	0.31118986710887	0.128976082439587	2.41277189710451	0.0158317241397519	0.994062709516498	PREPL
3471.76894564	0.28162517834003	0.116763507433954	2.41192804609203	0.0158684128304103	0.994062709516498	ATF6
151.550003467256	-0.702075090037836	0.291261273258549	-2.41046494847467	0.0159322021597965	0.994062709516498	SPDYE2
381.928235113448	0.473928959057178	0.196769081929175	2.40855399847708	0.0160158568257633	0.994062709516498	ZNF607
7905.51658182018	0.29307595934426	0.121744541961871	2.4073026570345	0.0160708451542587	0.994062709516498	ANLN
289.931035518805	-0.597809215078079	0.248441627211011	-2.40623611183458	0.0161178438268297	0.994062709516498	CORO6
8059.32249065448	0.271717994283796	0.112933270100243	2.40600483845558	0.0161280511075037	0.994062709516498	TTC3
1633.29062832828	0.342924684084807	0.142531189877166	2.40596240289821	0.0161299246231381	0.994062709516498	ALDH1L2
1040.06592312593	-0.341207994654314	0.141948024644654	-2.40375303219949	0.0162277322249008	0.994062709516498	CHST12
7.06279244789818	-3.7564064993031	1.56272800751241	-2.40374939288549	0.0162278937643181	0.994062709516498	RPL4P2
301.873588907468	-0.524362052440125	0.218165921891795	-2.40350118796369	0.0162389142524053	0.994062709516498	LINC01341
1160.49594009386	0.326619687948059	0.135899051186112	2.40339932543575	0.0162434389295264	0.994062709516498	ENDOD1
1117.96338265833	0.351644603186425	0.146414296797706	2.40170947016381	0.0163186631729033	0.994062709516498	CBLL1
9139.76525191078	0.250965725320371	0.104534922320067	2.40078358265727	0.0163600089016634	0.994062709516498	CCNG1
641.055056608202	-0.411800408251874	0.171652504748206	-2.39903524190303	0.016438332515311	0.994062709516498	SPAG4
3937.70954258283	0.385726858015934	0.160865216478766	2.39782636954863	0.0164926810165651	0.994062709516498	ICE1
61209.0744889085	-0.246720831975418	0.102916465934001	-2.39729211197009	0.0165167504238496	0.994062709516498	MT-ND6
320.495970314821	0.508321931794788	0.212156642558112	2.39597462358763	0.0165762378939114	0.994062709516498	SH3RF1
63.8103161728836	-1.13215795887602	0.472674685949654	-2.39521597523547	0.0166105778201543	0.994062709516498	ENSG00000293482_gene_sourcehavana
3514.11359182365	0.290062178721527	0.121148861674452	2.39426251895766	0.0166538242362659	0.994062709516498	C5orf15
1142.61971346592	-0.325601530579955	0.136023052837023	-2.39372315051682	0.0166783324118557	0.994062709516498	THUMPD3-AS1
7.31869456514873	-3.82008257418775	1.59740701944509	-2.391427186488	0.0167830125928832	0.994062709516498	ENSG00000303295_gene_sourcehavana_tagene
972.286081056092	0.36703150317422	0.153552004530674	2.39027490586031	0.016835765715007	0.994062709516498	MIGA1
820.963859981368	-0.385250925246064	0.161234438245349	-2.38938361703987	0.0168766700227762	0.994062709516498	ENSG00000286058_gene_sourceensembl_havana
8013.45680124462	0.241861930256861	0.101325951141192	2.3869692564725	0.0169879118214773	0.994062709516498	KCTD20
1787.05599055279	-0.336232389203792	0.140998492737683	-2.38465236525136	0.017095267203611	0.994062709516498	ASPHD1
1244.03343030392	0.352755757088011	0.14798334361416	2.38375312026844	0.0171370946589111	0.994062709516498	EXOC6B
94.828364922614	-0.865370823660381	0.363334141881327	-2.38174926028017	0.0172306252355963	0.994062709516498	EBF4
2846.98519264793	0.307018628404128	0.128918242137553	2.38149871820736	0.0172423507725424	0.994062709516498	TNKS
9.06735560608249	-3.0616435618893	1.2865289023658	-2.37977052537199	0.0173234221657938	0.994062709516498	ENSG00000294950_gene_sourcehavana_tagene
7264.46226198775	0.349276705121647	0.146900586534926	2.37763996291877	0.0174238291225771	0.994062709516498	SETX
6378.81176816662	0.258795635666901	0.108898202476535	2.37649134495737	0.0174781714300868	0.994062709516498	BCAT1
266.661404692978	0.537339713568349	0.226219590975395	2.3753014106846	0.0175346251098064	0.994062709516498	MOSPD2
9053.78156711952	0.257883373221437	0.108600953809891	2.3745958407775	0.0175681746819753	0.994062709516498	PHIP
4793.00146835029	0.338774071748402	0.142669188053839	2.37454264911467	0.0175707062041419	0.994062709516498	TNKS2
6896.49394538714	0.349078408569964	0.147014522515775	2.37444847350035	0.0175751890377149	0.994062709516498	LRBA
2647.72537169718	0.301644769174445	0.127057798641939	2.37407520355762	0.0175929668450458	0.994062709516498	MGAT5
5950.39264488565	-0.257908523819406	0.108646105409701	-2.37384048739567	0.0176041537925201	0.994062709516498	SLC1A5
101.859615376632	0.877599796226716	0.369741322162046	2.37355076001511	0.0176179712609561	0.994062709516498	RAB3C
11543.5667332884	0.234124853643934	0.0986663350185915	2.37289500618238	0.0176492801097746	0.994062709516498	HACD3
1223.37124630868	0.32742817444503	0.138001065267781	2.3726496154916	0.0176610087770113	0.994062709516498	ZNF260
4159.2459096441	-0.292522951859205	0.123299556211605	-2.37245745927245	0.0176701978236611	0.994062709516498	COX5B
5669.86240197456	0.321586152380257	0.135558237250329	2.3723099304279	0.017677255600924	0.994062709516498	NIPBL
5032.03963472968	0.302519984764619	0.127631517129293	2.37026082247507	0.0177755406696184	0.994062709516498	ZNF24
5830.87191462254	0.285444745875886	0.120461659501856	2.36959001773912	0.0178078195634711	0.994062709516498	ZMYM4
162.378759150331	0.677284112685556	0.285854498125394	2.36933166043256	0.0178202653217225	0.994062709516498	TCF24
1251.12190883329	-0.333759590644312	0.140973462751678	-2.36753488301713	0.0179070318736273	0.994062709516498	RHBDD3
401.138787029299	-0.519776044739362	0.219732512915204	-2.36549447254511	0.0180060120769476	0.994062709516498	FBXL6
8640.32063861826	0.294328003349346	0.124470963598236	2.36463183734457	0.0180480023844211	0.994062709516498	PDS5A
2011.84719958687	0.307419290074121	0.130018221354	2.36443236088511	0.0180577244573769	0.994062709516498	ZBTB11
5449.02057831406	0.35778567578713	0.151346430842659	2.36401792757892	0.0180779377507083	0.994062709516498	CEP350
3811.84667229461	0.323329088323361	0.136794785640581	2.36360682031321	0.01809800839727	0.994062709516498	CFAP97
3779.31402293521	-0.340261563401477	0.14410396984451	-2.36122269059362	0.0182147890524476	0.994062709516498	TMEM259
1553.42995882921	0.410771389012526	0.174015691317542	2.36054223560193	0.018248240244178	0.994062709516498	NRIP1
4909.09915799396	0.280667103008615	0.119004134205643	2.35846514814025	0.0183506828363194	0.994062709516498	RMND5A
108.277409005886	0.801810775693194	0.340062650075871	2.35783252149068	0.0183819840288511	0.994062709516498	FLVCR2
1585.46261286806	-0.347176799173341	0.147340359008096	-2.35629125319468	0.0184584388240077	0.994062709516498	VMO1
24.0822100563024	-1.72444074262855	0.732257728625044	-2.35496420893573	0.0185244898367542	0.994062709516498	ENSG00000271590_gene_sourcehavana
505.707351498501	0.456077111180604	0.193670871909894	2.35490813194044	0.0185272855076914	0.994062709516498	EIF5A2
2226.53676523471	0.326649628102635	0.138850484178725	2.35252782901483	0.0186462944447424	0.994062709516498	HYCC1
2096.91246675736	0.283353071305137	0.120525861620737	2.35097320603916	0.0187243821164012	0.994062709516498	CTPS2
3591.27286240417	0.281969944198758	0.119959924353133	2.35053452825384	0.0187464682943588	0.994062709516498	KDM3A
1771.24059278515	0.303525525453031	0.129166575043877	2.34987670262159	0.0187796306514835	0.994062709516498	FECH
998.196329527318	0.403038547778341	0.171553946473956	2.3493399951573	0.0188067251904077	0.994062709516498	VCPIP1
2329.64311967224	0.359280224255402	0.152975658244438	2.34861041539898	0.0188436113051096	0.994062709516498	EBLN3P
48.0211967669978	-1.19401448477332	0.508473680456647	-2.34823262376335	0.0188627365593368	0.994062709516498	MTCO1P40
39583.6700623759	-0.258699524465167	0.11017536846898	-2.34807042681236	0.0188709527953899	0.994062709516498	MT-ND3
6330.83421853271	0.364899143935351	0.155484240708571	2.34685613328036	0.0189325634444783	0.994062709516498	AFF4
8500.71202549455	0.319797864571579	0.136269462170126	2.34680506900604	0.0189351581858112	0.994062709516498	NUFIP2
1887.07501399833	-0.416997084883512	0.177711273844677	-2.34648638694682	0.0189513584816919	0.994062709516498	C1orf35
3077.58425910908	0.302031840679378	0.128757521126421	2.34574134417226	0.0189892802477174	0.994062709516498	IPO8
1949.88474375585	0.335564969231222	0.143064372752382	2.34555230470987	0.0189989126719386	0.994062709516498	RLF
92.5714173544574	-0.880716272733768	0.375510756172706	-2.3453822780211	0.0190075799575444	0.994062709516498	ENSG00000205041_gene_sourceensembl_havana
742.223002532485	0.363822240776717	0.15512415500372	2.34536162835499	0.0190086328309449	0.994062709516498	SCAI
1849.01494071667	0.297919597940599	0.127305143539121	2.34020079360774	0.0192733747193947	0.994062709516498	RHOT1
3053.57164915175	0.308179564970139	0.131711365225079	2.33980996585601	0.0192935541342354	0.994062709516498	PHF6
1317.02329527764	0.377849717672037	0.161535634845857	2.33911061192532	0.0193297096121331	0.994062709516498	BLTP3B
5069.08336963565	0.26683688800777	0.114103611834824	2.33854900574088	0.0193587866019542	0.994062709516498	PAFAH1B2
2835.69288291839	0.367306957878935	0.157090963985713	2.3381800490596	0.0193779100185408	0.994062709516498	AGL
4961.0495321957	0.326475154189764	0.139640769401581	2.33796444683631	0.0193890925502147	0.994062709516498	MED13
241749.994933951	-0.254541376028503	0.108885978328739	-2.33768736742221	0.0194034719675766	0.994062709516498	MT-ND1
2396.39708746052	-0.305201725826962	0.130612533711431	-2.33669554639571	0.0194550202840248	0.994062709516498	MRPL20
4021.71170548907	0.278339592175288	0.119118002268086	2.33667108980604	0.0194562928863497	0.994062709516498	TWF1
719.092825824822	-0.395622202019086	0.169321324645894	-2.33651728656422	0.0194642977281737	0.994062709516498	EIF4A1
1057.84757930634	0.326770255196427	0.139876737230301	2.33613009330074	0.0194844623251203	0.994062709516498	BBS7
3605.01682677694	0.301325677606045	0.129033439543967	2.33525261878625	0.0195302277845901	0.994062709516498	LPP
4125.98219976857	0.326345168175257	0.139778905583591	2.33472401871178	0.0195578426883392	0.994062709516498	TMEM131
4139.92467474611	0.314948160486028	0.13493384918722	2.33409305658389	0.0195908497970055	0.994062709516498	EXOC5
26.0867995802611	1.64193966209326	0.70358254110019	2.33368448785804	0.0196122489302243	0.994062709516498	LHX8-AS1
1119.07072591079	0.330216484654916	0.141557275662158	2.33274116862079	0.0196617340750602	0.994062709516498	SPTY2D1
3874.11837285817	0.276493594315339	0.118533063373535	2.33262843670902	0.0196676551143734	0.994062709516498	GLS
583.357664913354	0.442458567543137	0.189697115302873	2.3324475274002	0.0196771603026506	0.994062709516498	ASAP2
3.78395723633237	-5.40200890389677	2.31617157685883	-2.3323008355119	0.0196848706125353	0.994062709516498	ENSG00000289301_gene_sourcehavana_tagene
2583.0794561447	0.313173704416323	0.134279515339352	2.3322522696397	0.0196874238770826	0.994062709516498	LATS1
2967.5250756123	0.275302820067985	0.118055964075957	2.33196875924756	0.0197023347059038	0.994062709516498	IL13RA1
509.613344890327	0.553565738548635	0.237396012611725	2.33182407934553	0.0197099477410276	0.994062709516498	LMBRD2
6434.98871630792	0.33330721289565	0.142969358658148	2.33131921429833	0.0197365337921045	0.994062709516498	CEP170
37725.390736918	0.262324707142397	0.112555123820962	2.33063318876242	0.0197727098877577	0.994062709516498	SCD
3636.66855392555	0.284064706227226	0.121931384334956	2.3297095147126	0.0198215093254487	0.994062709516498	YEATS2
13672.9102805607	-0.243109692457542	0.104376180823946	-2.3291683077349	0.0198501511392185	0.994062709516498	PRKCSH
1963.82541207809	0.292263335488619	0.125506506902724	2.32867078130971	0.0198765131566812	0.994062709516498	NUDCD1
2652.40188466092	0.345397450772959	0.148373361186549	2.3278939562385	0.0199177352581351	0.994062709516498	BRCA2
4302.30136813479	0.26906718839255	0.115663639256064	2.32629018179923	0.02000307545003	0.994062709516498	ZMYND11
2129.78633220361	0.273793684823791	0.117705077609602	2.3260991826699	0.0200132601508412	0.994062709516498	CAT
3257.34724745804	0.321109990783016	0.138137944909227	2.32456035880672	0.0200954805543608	0.994062709516498	CTDSPL2
3.54207982919176	-5.30636636622384	2.28431394687584	-2.32295844162801	0.020181385093554	0.994062709516498	ENSG00000297047_gene_sourcehavana_tagene
3.54207982919176	-5.30636636622384	2.28431394687584	-2.32295844162801	0.020181385093554	0.994062709516498	COA1P1
776.452787796921	-0.432989959222622	0.186466382480409	-2.32208054590277	0.020228598987457	0.994062709516498	ZNF865
2720.74718774379	0.272766345078654	0.117471803094566	2.32197291514352	0.0202343940777296	0.994062709516498	TBL1XR1
1103.29450908228	0.364978198980563	0.157185274562666	2.32196177406589	0.0202349940219689	0.994062709516498	INO80D
5739.4837179013	0.258772987286046	0.111452841246826	2.32181597517969	0.0202428466861359	0.994062709516498	REEP3
3.54410315554531	-5.30711586687979	2.28624641772203	-2.32132276982098	0.0202694302241511	0.994062709516498	ENSG00000307306_gene_sourcehavana_tagene
840.131919016441	0.386343712670187	0.166471067554388	2.32078593803673	0.0202983998193216	0.994062709516498	ZNF780A
2479.00702639099	-0.289222523104728	0.124669946962512	-2.31990572027513	0.0203459780700172	0.994062709516498	MCRIP1
2775.7250613746	0.331869583673057	0.143077002667642	2.3195173052651	0.0203670039131217	0.994062709516498	MEF2A
825.478177354388	-0.36461599404754	0.157259555806547	-2.31856176991923	0.0204188100378595	0.994062709516498	ENSG00000228315_GUSBP11
131.368826937301	-0.732083812583978	0.315790124221111	-2.31826063082133	0.0204351606558491	0.994062709516498	AARSD1
1662.26075473878	0.307650789743339	0.132727156248038	2.31791894319207	0.0204537267216158	0.994062709516498	OSBPL11
624.995682283907	0.400257205481701	0.172683848166545	2.31786128078217	0.0204568613381489	0.994062709516498	ENTPD5
3686.8923331607	0.326951634271594	0.141146211234405	2.31640390069427	0.0205362259802012	0.994062709516498	ARFGEF1
2535.53512020757	0.315623632415041	0.136281744086881	2.31596414127065	0.0205602266631437	0.994062709516498	IBTK
3133.02252357777	0.289785401155955	0.125166266957928	2.3152036742724	0.0206017882792449	0.994062709516498	GTF2A1
3.54612648189885	-5.30786625538639	2.29272606903289	-2.31508959010761	0.0206080296082984	0.994062709516498	CCDC13-AS1
3.54612648189885	-5.30786625538639	2.29272606903289	-2.31508959010761	0.0206080296082984	0.994062709516498	ENSG00000243004_gene_sourcehavana
3.54612648189885	-5.30786625538639	2.29272606903289	-2.31508959010761	0.0206080296082984	0.994062709516498	NDUFAF2P2
305.405914858179	0.546023124074711	0.235865166723502	2.31497991695738	0.0206140311733403	0.994062709516498	HCFC2
3187.1744545419	0.283848335049194	0.122697113390181	2.31340678852442	0.0207002842052332	0.994062709516498	ZNF292
360.708428918061	0.507080771158741	0.219293278588389	2.31234069016098	0.0207589160080831	0.994062709516498	ZC3H6
6973.1757082995	0.296066621356933	0.12807483282939	2.31166900488036	0.020795930718778	0.994062709516498	NUP153
6595.5856680699	0.325020587200738	0.140603598737091	2.31160930531004	0.0207992233785494	0.994062709516498	WNK1
5728.37297452369	0.277600931661977	0.120176093889353	2.30995136118807	0.0208908470722591	0.994062709516498	QKI
2268.72543740899	0.27716494047843	0.120025316016931	2.30922066840744	0.0209313392196035	0.994062709516498	HSDL2
2507.94116993388	0.312916887558633	0.13563365161519	2.30707412085622	0.0210506883803436	0.994062709516498	SIKE1
4458.00116490963	0.300327724332315	0.130201986055382	2.30662936435216	0.0210754910960709	0.994062709516498	PBRM1
2229.65152336215	0.407012048291667	0.176522941862631	2.30571756847561	0.021126418792707	0.994062709516498	BLTP1
1046.72763454502	0.339338936113734	0.14721611633799	2.30503931603965	0.0211643715968706	0.994062709516498	SLC25A30
406.589608318307	-0.443825041092188	0.192590545052037	-2.30450067510983	0.0211945544958102	0.994062709516498	FCHO1
45.2365355022415	-1.21779274923226	0.528473944570323	-2.30435721901558	0.0212025994194595	0.994062709516498	BANF1P2
1508.81117077628	0.321304166122474	0.139487778843011	2.30345746980524	0.0212531174511728	0.994062709516498	CNOT6L
5126.53248759529	0.243275035924393	0.105613737637796	2.30344121291029	0.0212540311871052	0.994062709516498	ARL6IP1
4218.53955187534	0.282855154181529	0.122813434573432	2.30312876733697	0.0212715991698058	0.994062709516498	MAPK6
2239.1289263429	0.305201046867424	0.132528468906838	2.30290932495393	0.0212839453904901	0.994062709516498	CD2AP
255.082979915803	-0.557305634871123	0.242055802504195	-2.30238494225506	0.021313473378061	0.994062709516498	PIGBOS1
9138.56055480326	0.258491637863669	0.11229942097631	2.30180739683599	0.0213460362391071	0.994062709516498	STT3B
7072.38653379572	0.244513869608345	0.106304871130111	2.30011914796524	0.0214414707503826	0.994062709516498	MCFD2
230.870326380766	0.593061622545906	0.257844780170559	2.30007224561074	0.0214441273751093	0.994062709516498	KCTD16
3.53600985013112	-5.30410901790932	2.3064984902216	-2.29963689132947	0.0214688002214992	0.994062709516498	ENSG00000293717_gene_sourcehavana_tagene
2481.1235820694	0.317581009857137	0.138187593269919	2.29818757489186	0.0215511155709631	0.994062709516498	ERBB4
1965.35568052663	0.358609744537534	0.156108389942844	2.29718431321233	0.0216082576127291	0.994062709516498	FER
1257.02540184888	-0.310439687441629	0.135147592487963	-2.29704193561035	0.021616377587076	0.994062709516498	ZNF581
4399.99341014171	0.286436769164294	0.124832537986451	2.29456817737201	0.021757883730817	0.994062709516498	GNG12
4815.96749052315	0.269237612258082	0.117488595767946	2.29160635122287	0.0219283686602408	0.994062709516498	RPRD1A
11417.7583921118	-0.267485740517427	0.116736011181369	-2.2913729688934	0.0219418515874471	0.994062709516498	LENG8
51.4167788786937	1.12155111145854	0.489600595054141	2.29074703500823	0.0219780485606165	0.994062709516498	ENSG00000230309_gene_sourcehavana
4188.48250080184	0.364133236427297	0.159006410381619	2.29005381326054	0.0220181973228423	0.994062709516498	AKAP11
7888.5154217118	0.272581014604484	0.119041545354447	2.28979734590031	0.0220330670956967	0.994062709516498	CLIC4
39.7189450470619	-1.31138126014825	0.572786210978298	-2.28947770566693	0.0220516118091299	0.994062709516498	ENSG00000303847_gene_sourcehavana_tagene
222.449981840498	-0.702987999623458	0.307232733220626	-2.28812858660681	0.0221300339391581	0.994062709516498	RPL13AP25
550.822235827776	0.396800133191334	0.173440359907874	2.28781889868137	0.0221480697962865	0.994062709516498	ZNF280B
1848.33575161662	-0.319575674373839	0.139729177614106	-2.2871076737918	0.0221895390912834	0.994062709516498	CENPX
3.80823715257494	-5.4105131088879	2.36656618483882	-2.2862293662226	0.0222408436269067	0.994062709516498	PRDX2P1
2853.45010824328	0.311062769424729	0.136066754556492	2.28610412909924	0.0222481674932553	0.994062709516498	HMGCS1
1078.33985994499	-0.366434404373825	0.160299978955264	-2.28592921073363	0.0222584002285917	0.994062709516498	ICAM5
12169.5846507387	0.266628660715931	0.116644029713547	2.28583204276048	0.0222640863291142	0.994062709516498	CAND1
3.55017313460595	-5.30937636279381	2.32356735702686	-2.28501073865467	0.0223121980944798	0.994062709516498	MIR210
305.117749912054	-0.487870189384876	0.213560026538836	-2.2844639855678	0.0223442768374621	0.994062709516498	TRIM46
2386.10134569803	0.304788735508485	0.133441375973516	2.28406469346491	0.0223677291739158	0.994062709516498	WASHC5
1035.26262196979	-0.354107623640774	0.155101115662022	-2.28307592843112	0.0224258962132781	0.994062709516498	PAXX
809.114364596735	0.348485277686096	0.152684345799859	2.28239035154852	0.022466304467796	0.994062709516498	ARB2A
1059.01295462146	0.345479256494966	0.151509586315076	2.28024684706428	0.0225930523019187	0.994062709516498	FIGNL1
3.53398652377757	-5.3033480993828	2.32579684473185	-2.28022843499654	0.0225941437148271	0.994062709516498	ADAMTSL3
216.556231658289	0.573849521382718	0.25169447838892	2.27994481665189	0.0226109615615637	0.994062709516498	ZNF615
15541.9114183433	0.227497010247319	0.0997891848140919	2.27977621694323	0.022620964250814	0.994062709516498	TOP2B
1369.92015063865	0.414281582421953	0.181731465037607	2.27963595812218	0.0226292884610564	0.994062709516498	DMXL1
3.78193390997883	-5.40127083923787	2.36990672398345	-2.27910693048677	0.0226607096438609	0.994062709516498	LYZ
145.421118379857	-0.712508146361367	0.312857458961158	-2.27742099781558	0.022761097375221	0.994062709516498	MLXIPL
3880.46099362739	-0.255320825484274	0.112120783694377	-2.27719444220294	0.0227746168858745	0.994062709516498	TCF25
241.210778467135	-0.566864116525163	0.249253889268392	-2.2742438169732	0.0229513310886608	0.994062709516498	POMZP3
3445.48271799752	0.321510893560016	0.141397668768978	2.27380618336301	0.0229776423197025	0.994062709516498	TRPM7
6357.47938177674	0.245567090819084	0.108033704676653	2.27305998210531	0.0230225655526944	0.994062709516498	ERO1A
10281.8928437459	0.228419380010489	0.100494733823737	2.27294875382351	0.0230292683094863	0.994062709516498	SLC16A1
47.0156850128433	-1.22402982622221	0.538573360979363	-2.27272627074683	0.0230426805064776	0.994062709516498	ENSG00000286588_gene_sourcehavana_tagene
2742.95033055871	0.336226886189411	0.147986511574254	2.27201035156982	0.0230858851139847	0.994062709516498	HLTF
407.471154781281	-0.485643158437648	0.213843204618765	-2.27102450743497	0.0231454943997518	0.994062709516498	H1-10-AS1
988.583538912308	0.434699840723907	0.191442192815991	2.27065849136887	0.0231676596407653	0.994062709516498	ZC3HAV1L
1106.40102341715	0.338366678473898	0.149032135325367	2.27042763451772	0.0231816493720759	0.994062709516498	JMY
1697.12357200213	0.292344090387347	0.128780359800257	2.2700984128386	0.023201612618185	0.994062709516498	C4orf46
1551.85479945921	0.308595987249768	0.135984928497155	2.2693396294739	0.023247680354598	0.994062709516498	SLF1
7732.70957480989	0.243430980774335	0.107301389469347	2.26866568996179	0.0232886635679822	0.994062709516498	PDCD6IP
2017.93790487916	0.310273705608484	0.136932611826011	2.26588612800816	0.023458356170567	0.994062709516498	RAI14
4792.15898005889	0.244578317142795	0.107946282180367	2.26574099823216	0.0234672457651839	0.994062709516498	ZDHHC20
358.028782307035	-0.471797103382039	0.20823091415698	-2.26573996129298	0.0234673092910549	0.994062709516498	AMH
806.561069356531	0.349801958383498	0.154399100991717	2.26556991677214	0.023477728725834	0.994062709516498	STAM2
2033.20907756828	0.292767809407617	0.129226668571746	2.26553708025889	0.0234797412372955	0.994062709516498	NEDD1
976.937663739001	-0.324975430055782	0.143455409476699	-2.2653410648036	0.0234917579098849	0.994062709516498	RGL3
2586.50131810068	0.29694312141251	0.13114633444465	2.26421213120398	0.0235610708140515	0.994062709516498	MTNAP1
241.535941108195	0.553656585813054	0.244585493016589	2.26365259437322	0.0235954903112591	0.994062709516498	LYPD6
2641.1618287103	0.382806235709411	0.169114031691018	2.26359830631217	0.0235988321223096	0.994062709516498	HIPK3
669.409665860228	0.363934980372844	0.160805543164246	2.26319922318301	0.023623411097969	0.994062709516498	RBM7
682.585251917109	-0.38430522884708	0.1699106195394	-2.26180817825789	0.0237092573534977	0.994062709516498	TWF2
649.85057503827	0.448596384370617	0.198394193432935	2.26113666236033	0.0237507957269348	0.994062709516498	ZNF678
3958.75554239427	0.25435878584458	0.112586125283932	2.25923740783431	0.023868621057866	0.994062709516498	SLC39A6
570.870725746743	0.39740456578372	0.176035153616826	2.25752957644327	0.0239750035269583	0.994062709516498	BBS10
744.500601936669	0.376397161249168	0.1667465301249	2.25730131216062	0.0239892534357238	0.994062709516498	RAB23
1080.36346335438	-0.336327154211979	0.149018941283362	-2.25694231428237	0.0240116795413	0.994062709516498	ENSG00000293510_AFG3L1P
336.464752003887	-0.464454111847663	0.205798286212844	-2.25684149462404	0.024017980876041	0.994062709516498	LINC00174
2232.73278236141	0.291858829429084	0.129348107173781	2.25638268549974	0.0240466750439431	0.994062709516498	USP12
1158.31324927421	0.35103342099794	0.155697920059086	2.25458002820285	0.0241597022166813	0.994062709516498	C18orf54
3299.26963952999	0.295627152031765	0.131189617055803	2.25343406487739	0.0242317936977019	0.994062709516498	MED14
1190.75564389162	-0.310400624366193	0.137800625624397	-2.25253421716859	0.0242885329102811	0.994062709516498	INF2
3697.14877676635	0.339194617908932	0.1506143240254	2.25207409789078	0.0243175898525038	0.994062709516498	RFX7
975.834160811982	0.361439472519426	0.160531855155088	2.25151246255918	0.0243530984544528	0.994062709516498	FEM1C
1297.37940943688	0.298231693345383	0.132475452822951	2.25122229809592	0.0243714612933623	0.994062709516498	DNAJB4
14.0922488827382	-2.25107758972836	1.00016075282938	-2.25071578079846	0.0244035446161762	0.994062709516498	LINC02453
6959.14947654821	0.240909192406648	0.107055038303314	2.25033026212267	0.024427988288333	0.994062709516498	USO1
1577.77724104347	0.343487329377183	0.152674670167245	2.24979905966664	0.0244617037463725	0.994062709516498	ZFYVE26
4102.91959094176	0.280021836150999	0.124491550304128	2.24932403417675	0.024491887794416	0.994062709516498	RALGPS2
1407.09548369541	-0.319170335328967	0.141912401543689	-2.24906584524755	0.024508307157609	0.994062709516498	MVD
1222.50623254389	0.324629268990009	0.144348876418701	2.24892134281935	0.0245175008613103	0.994062709516498	STK38L
32.7721099107732	-1.40547153290996	0.62497656100917	-2.24883878947475	0.0245227545086045	0.994062709516498	ENSG00000294128_gene_sourcehavana_tagene
864.691838749756	0.344807697267819	0.153343658289827	2.24859443887869	0.0245383105568096	0.994062709516498	EEIG2
3.40667264026921	5.19377105570841	2.30996132856918	2.24842337898596	0.0245492057994679	0.994062709516498	MIR3149
43.5942766677619	-1.28163619580983	0.570554047644615	-2.24630111923793	0.0246847269318932	0.994062709516498	NONOP2
6222.82966933225	0.249567903761828	0.111102354000929	2.24628817279372	0.024685555637754	0.994062709516498	NDC1
6435.52776560556	0.291427342767827	0.129826580774436	2.24474326466442	0.0247846188696381	0.994062709516498	PCLO
2997.04783821366	0.275416134519765	0.122721142683063	2.24424356307576	0.0248167345515684	0.994062709516498	HACD2
35.3131475907652	-1.34098208717104	0.59757708524086	-2.24403197560786	0.0248303440772289	0.994062709516498	NKPD1
10717.0506875205	0.230930233203219	0.102994403293129	2.2421629313777	0.0249508439399337	0.994062709516498	CALU
5832.5109403393	0.275377327564874	0.122893078664707	2.2407879317288	0.0250398150458142	0.994062709516498	TASOR
1867.58167100421	0.288445545898942	0.128759025296604	2.240196718129	0.0250781546398856	0.994062709516498	CDYL
1654.32884871848	0.306925516649552	0.137030716747325	2.23983004639392	0.0251019584507083	0.994062709516498	ELMOD2
2997.68025752942	0.267020055019717	0.119228394662483	2.23956764473438	0.0251190052009006	0.994062709516498	ARID2
6867.04251810231	0.257588319977486	0.115024650695023	2.23941840658536	0.0251287048284777	0.994062709516498	HIF1A
1083.68383499134	-0.341315593852254	0.152447920039154	-2.23889964365924	0.0251624466853892	0.994062709516498	GNPTG
1035.52371155279	0.314737978436514	0.140580312527039	2.23884819132108	0.0251657954327213	0.994062709516498	H3P6
4449.9489630141	0.253727087021587	0.11337646811633	2.23791666151789	0.0252264902937859	0.994062709516498	ECT2
2754.53269052807	-0.305901484726829	0.136699209544484	-2.23777069191673	0.0252360125791477	0.994062709516498	BCAT2
6947.31775353453	0.302870649444982	0.135406559407824	2.2367502044918	0.0253026707294537	0.994062709516498	GREB1L
11125.8285991984	-0.264388377207301	0.118220201649986	-2.2364060754191	0.0253251835416339	0.994062709516498	LTBP4
2782.77189487006	0.307561733392845	0.13755441739576	2.23592770930761	0.0253565068928051	0.994062709516498	APPL1
1714.11420822333	0.285589858485052	0.127753262671124	2.23547995968015	0.0253858558516501	0.994062709516498	IMPACT
1817.14637432302	0.300218300664365	0.134374856783852	2.23418508380091	0.0254708974772618	0.994062709516498	STYX
1710.21846566958	0.296159066640075	0.13259001103171	2.23364538803188	0.0255064149812575	0.994062709516498	PPTC7
4059.8993850836	0.307357499517584	0.137623070557646	2.23332830950638	0.0255273019690195	0.994062709516498	CAMSAP1
3023.35143083909	0.253425983039252	0.113499753434111	2.23283289497515	0.0255599661485088	0.994062709516498	RAB14
4277.57272880984	0.294018795665968	0.131719372688336	2.23216061286332	0.0256043495653877	0.994062709516498	ASAP1
44541.9299096867	0.243617745482023	0.109156316358023	2.23182453943368	0.0256265617926041	0.994062709516498	HMGA2
1051.27037175752	0.326170194347631	0.146208956469144	2.23084961567635	0.0256910921324506	0.994062709516498	HECTD2
1216.73424524611	0.309703726819614	0.138863304843486	2.23027766168091	0.0257290152234987	0.994062709516498	INTU
30.2981341177227	-1.41139807228736	0.633052729586677	-2.2295110759713	0.0257799191879748	0.994062709516498	ENSG00000262228_gene_sourceensembl_havana
2351.83609423722	0.385991137167969	0.173139514613644	2.22936478728901	0.0257896431568033	0.994062709516498	PTAR1
2982.08911254735	0.256957493317273	0.115286412854187	2.22886190103138	0.0258230947547011	0.994062709516498	DCAF1
592.822647459514	-0.3987237467061	0.178899688711895	-2.22875595579273	0.0258301469317732	0.994062709516498	SH3BP1
160.430431286206	-0.628469503351573	0.282133579650457	-2.22756009451339	0.0259098642401793	0.994062709516498	RCN3
1167.82221883672	-0.409053083979575	0.183661236393915	-2.2272151272152	0.0259328996020338	0.994062709516498	DNPH1
1247.27378932334	0.29981367625871	0.134633640431744	2.22688531110996	0.0259549397912249	0.994062709516498	MYO1E
2363.28888545186	0.270454766940568	0.121465350641063	2.22660014163033	0.0259740094923118	0.994062709516498	SLC39A9
1178.95674193019	0.449285595829727	0.201784047427089	2.22656647816556	0.0259762614167289	0.994062709516498	USP37
5735.58301732304	0.261043709860539	0.117259547088423	2.22620431634186	0.0260004989850448	0.994062709516498	PLS3
238.294397537758	0.585126636624194	0.2628538787762	2.22605289048211	0.0260106389090367	0.994062709516498	MCC
1265.62039326494	0.364678349499988	0.163947722611427	2.22435751891664	0.0261243996213457	0.994062709516498	NBEAL1
3.28806246392986	-5.19904658629893	2.33744806760045	-2.22424046906681	0.0261322696015988	0.994062709516498	CDA
3.28806246392986	-5.19904658629893	2.33744806760045	-2.22424046906681	0.0261322696015988	0.994062709516498	ADGRF1
36.5601210289656	-1.31317410039465	0.590638036735293	-2.2233144814938	0.0261946016973045	0.994062709516498	RBMS3-AS2
6161.89264837876	0.248387352449139	0.111744475702723	2.22281549836906	0.0262282435864267	0.994062709516498	DTL
27.0195031531278	-1.50379100471049	0.676640937356466	-2.22243574352088	0.0262538720156985	0.994062709516498	IL23A
5.56245419568506	-4.45335059035045	2.00453994933998	-2.2216322462502	0.0263081688000124	0.994062709516498	ENSG00000297588_gene_sourcehavana_tagene
4372.90225137566	0.25721870316733	0.115803292173895	2.22116917696157	0.026339505026251	0.994062709516498	CLCN3
1258.09141153302	0.301385750760597	0.135794039613227	2.21943283828226	0.0264572916632502	0.994062709516498	ZFP30
6552.58449181209	0.308153590331778	0.13884447603368	2.21941555857814	0.0264584661360921	0.994062709516498	LIN28B
2742.50902346111	0.263754532264981	0.118863879091689	2.2189628529751	0.026489251837638	0.994062709516498	SERTAD2
525.800061876476	0.391861244976026	0.176613161127873	2.21875449413595	0.0265034314265401	0.994062709516498	FIG4
6184.65140922771	-0.237564280930684	0.107080365911554	-2.21856060080058	0.0265166324741026	0.994062709516498	MEIS3
38275.5118134294	0.279212043205827	0.125865334017322	2.21833950853696	0.0265316922663856	0.994062709516498	PCDH9
1195.07365833496	0.32320991537613	0.145707803062598	2.21820594767512	0.0265407933999206	0.994062709516498	GOLT1B
5322.1356715182	0.316754959474923	0.142799644386004	2.21817750903284	0.0265427316203338	0.994062709516498	FNDC3A
18082.6654528472	0.283644799862997	0.127910559956663	2.21752449492127	0.0265872710974856	0.994062709516498	ADGRL2
2455.88221717731	0.333306461995534	0.150364820916645	2.21665187351437	0.0266468898733653	0.994062709516498	ANKRD50
224.143699675401	-0.596723526798479	0.269206512201567	-2.21660138129082	0.0266503431073551	0.994062709516498	CLEC11A
804.300997546192	-0.336849492874522	0.151971423745614	-2.21653179638809	0.0266551027498331	0.994062709516498	PROCA1
6675.44952989485	0.239007939020794	0.107839437193287	2.21633147614084	0.0266688088551481	0.994062709516498	YAP1
929.354007898323	0.415869295101622	0.187668847204745	2.21597404841472	0.0266932795264879	0.994062709516498	ADAM22
527.621985313448	0.449795268321349	0.20301930508952	2.21552954347379	0.0267237388409038	0.994062709516498	JAK2
3964.86085854205	0.253769547966985	0.11454191577004	2.21551688096841	0.0267246069676007	0.994062709516498	AHCYL1
10802.0370440421	-0.279618812113084	0.126244885018792	-2.21489220788202	0.026767464078297	0.994062709516498	MDK
16707.6237108086	0.245093727806161	0.110733004238348	2.21337558293467	0.0268717626099314	0.994062709516498	CAPRIN1
1579.27811298002	-0.348028849717876	0.157301330153314	-2.21249781790572	0.0269322868101977	0.994062709516498	CACNG8
2130.46594451962	-0.285904599778493	0.129239416061596	-2.21220900319009	0.0269522270584504	0.994062709516498	TROAP
1138.22429716074	-0.300925308688329	0.136063810750926	-2.21164839517242	0.0269909687512622	0.994062709516498	SIRT7
8483.02191571925	0.260553430846831	0.117842258847526	2.21103561146055	0.0270333711111592	0.994062709516498	DNAJC10
274.728720261205	-0.568268399752487	0.257024870525168	-2.21094712971304	0.0270394984682655	0.994062709516498	PARL
3433.09467919033	0.274264244756091	0.124070274414503	2.21055563913568	0.0270666235622685	0.994062709516498	ATAD1
1990.67357433556	0.309728872682655	0.140119683206333	2.21045941294747	0.0270732943532105	0.994062709516498	MIER1
211.029020425348	0.671528489394211	0.303916377903923	2.20958309001202	0.0271341099618103	0.994062709516498	RAPH1
2884.66002029564	0.328939856589888	0.148887859430966	2.20931282004498	0.0271528901005908	0.994062709516498	RIC1
3134.91049062154	0.335028773024657	0.151650103394899	2.20922218662942	0.0271591904189687	0.994062709516498	PGAP1
583.62579000199	-0.376919570462864	0.170824995061976	-2.20646615752055	0.0273513772781404	0.994062709516498	MIR17HG
20.8011146902285	-1.70950104822556	0.774910111803369	-2.2060636739495	0.0273795417272568	0.994062709516498	CFAP298-TCP10L
2372.18133165585	-0.2946223691526	0.133554441309231	-2.20600952139385	0.0273833330504316	0.994062709516498	SIVA1
29631.8380849916	0.228182651398055	0.103460852303617	2.20549750284704	0.0274192028340838	0.994062709516498	CSDE1
16524.692315647	0.215184427793217	0.0976341415094465	2.20398750341238	0.027525222946619	0.994062709516498	HSPH1
2752.82149228388	0.297326766973991	0.135027511563667	2.20197175768731	0.0276673034988771	0.994062709516498	EPHA7
812.893209755413	0.344479176155234	0.156466430788028	2.20161714190257	0.0276923640307891	0.994062709516498	LRRC8B
2031.15587077575	0.341907292415224	0.155360088666319	2.20074084245389	0.0277543756740229	0.994062709516498	SPRED1
3002.49587185153	0.284775725865095	0.129426323978239	2.20029215936764	0.0277861732182563	0.994062709516498	SLC39A10
1659.88494846361	0.284865005062656	0.129475007791841	2.20015437667043	0.0277959439877329	0.994062709516498	PPP1R3D
3018.34204483324	0.264163737228235	0.120126766340372	2.19904143993805	0.027874975832674	0.994062709516498	APPBP2
1121.98105466558	0.299416323718723	0.136163328949664	2.19894979087512	0.0278814926397273	0.994062709516498	SNX18
3765.23301249963	-0.331540374479943	0.150883799014338	-2.19732255315522	0.027997418048986	0.994062709516498	AURKAIP1
2736.09378006304	0.276703030747278	0.125959782080685	2.19675698208205	0.0280378068602528	0.994062709516498	BTBD3
3058.5755487979	0.267266493624424	0.121664515126903	2.19674975357975	0.028038323390119	0.994062709516498	PDLIM5
290.722574576411	0.490240273269213	0.223350585324364	2.19493614739023	0.02816817840417	0.994062709516498	HERPUD2-AS1
1660.64202182177	-0.333762807442678	0.152062899108658	-2.19489967243216	0.0281707953352217	0.994062709516498	PIF1
2672.817766638	0.305757003335473	0.139432137412166	2.19287324292852	0.0283165130170186	0.994062709516498	SMC5
6479.75129635089	0.349179936557687	0.159271465355188	2.19235715436527	0.0283537278110002	0.994062709516498	ARHGEF12
2866.01855218194	0.251149342309884	0.114585649368555	2.19180450339016	0.0283936258099022	0.994062709516498	MAP3K20
2379.4629271258	0.276155102043861	0.126001408412266	2.19168266072316	0.0284024286048842	0.994062709516498	KLHL42
141.510847522596	-0.654457199948134	0.298637568184557	-2.19147645732128	0.0284173315856116	0.994062709516498	CCDC61
4828.10662383673	0.338756461970449	0.154606979142792	2.19108130725185	0.0284459091719884	0.994062709516498	MED1
8.52540755216813	2.89466997336036	1.32119250762397	2.19095245897672	0.0284552329387804	0.994062709516498	MYOZ1
2892.15390386729	-0.296536020440085	0.135439755458926	-2.18943115657068	0.0285655171783518	0.994062709516498	LSM7
9.05370629849195	-2.69013733752253	1.2292223386438	-2.18848718653336	0.0286341336135568	0.994062709516498	ENSG00000304183_gene_sourcehavana_tagene
1821.08427613333	0.329956660728792	0.150787728442411	2.18821958615027	0.0286536110783705	0.994062709516498	MFAP3
505.510833618837	-0.396096002179554	0.181038865571884	-2.18790590036193	0.0286764574243118	0.994062709516498	BORCS8
19.6127060179293	1.83489439707452	0.838713812568543	2.18774791779713	0.0286879695402064	0.994062709516498	ENSG00000303619_gene_sourcehavana_tagene
24577.1723951445	0.236629808670007	0.108243561531999	2.18608668562753	0.0288092639000016	0.994062709516498	IPO5
4791.84793780065	-0.257025231205629	0.11757863199918	-2.18598589586773	0.0288166372199888	0.994062709516498	HMG20B
2392.23932352655	0.28365276464102	0.129779463770563	2.18565215481619	0.0288410637944427	0.994062709516498	ZZZ3
4073.0216487387	0.257224103412455	0.117766796637271	2.18418188111816	0.0289488857870954	0.994062709516498	ADD3
6493.65136590729	0.242814117323643	0.111176467123639	2.18404239319468	0.0289591330820515	0.994062709516498	ADAM9
1126.47674994327	0.314596154220401	0.144046279744204	2.18399360801999	0.0289627177570129	0.994062709516498	TBC1D15
12800.9761945793	0.277532722130589	0.127095943889947	2.18364735833668	0.0289881707377562	0.994062709516498	TFRC
1043.35611984658	0.336983203279648	0.154377711871443	2.18284880112919	0.0290469464826143	0.994062709516498	CYFIP2
2989.45350464367	0.303758412985096	0.139159467557915	2.18280810005743	0.0290499449253044	0.994062709516498	SCYL2
5944.54288944089	0.286182768630181	0.131116067052445	2.18266742637813	0.0290603103887346	0.994062709516498	SLC25A36
701.762508784429	0.344580147220302	0.158009485089772	2.18075609210758	0.0292014617738298	0.994062709516498	MKKS
1862.83635445459	0.308366166770015	0.141411532146893	2.18062955749391	0.0292108270979812	0.994062709516498	TRUB1
121.605887014578	-0.707007777118299	0.324333589347427	-2.17987837319233	0.0292664784342134	0.994062709516498	MSS51
2308.11555658929	0.254904382795996	0.116945226799618	2.1796903539532	0.0292804220675218	0.994062709516498	LIMS1
191.90877141162	-0.597855964972773	0.274403170160821	-2.17875021131274	0.0293502294572523	0.994062709516498	STX18-AS1
1146.11935521306	0.308840526748237	0.141752919535254	2.1787242743274	0.0293521573558809	0.994062709516498	C2orf49
5291.4841291245	0.26428860454396	0.121319263767118	2.17845539395361	0.0293721496798736	0.994062709516498	PICALM
1840.41445453848	0.274394573346144	0.125961888724294	2.17839360877431	0.029376745308313	0.994062709516498	CCNG2
354.19342652811	0.471098991024221	0.21637588687699	2.17722500332045	0.02946378363608	0.994062709516498	KLHL11
1064.88598579125	-0.306288975200543	0.140688558912239	-2.17707095423164	0.0294752738223185	0.994062709516498	DMKN
4160.2650506843	0.240704664913882	0.110597098063077	2.17641031391801	0.029524593264014	0.994062709516498	DESI2
7247.88835384786	0.240574849242612	0.110549866750756	2.1761658906836	0.029542858416239	0.994062709516498	VPS35
1143.61010713573	0.360857637268018	0.165846306011655	2.1758557422597	0.02956604904108	0.994062709516498	ALG10B
12.0369001476634	2.30480568283297	1.0601710495835	2.17399417173147	0.0297055729089049	0.994062709516498	DIO1
9381.19240392303	0.243064659703801	0.111829372190157	2.17353146980463	0.0297403399325232	0.994062709516498	LBR
5.31262205749516	-4.376438470391	2.01351705567453	-2.17352937639999	0.0297404973086157	0.994062709516498	ENSG00000232721_gene_sourcehavana
727.17293352625	0.414353308032209	0.190770155423215	2.17200278058685	0.029855453184813	0.994062709516498	ABCD2
3573.54074834207	0.335650711847933	0.15465096864703	2.17037574859302	0.0299783924453983	0.994062709516498	ARL5B
34657.7273773041	0.262371453863281	0.120888478013997	2.17035947654914	0.0299796241627255	0.994062709516498	CLTC
2271.78152212794	0.265281611400385	0.122236988957052	2.17022370776486	0.0299899029180572	0.994062709516498	NIPAL1
2832.27080053458	0.310076880445274	0.142910279240953	2.16973112145747	0.0300272209777508	0.994062709516498	BMPR2
535.849395567029	-0.448965588495056	0.206924911014657	-2.16970294341823	0.0300293569364204	0.994062709516498	PVT1
772.974976673537	-0.351133870669525	0.161848334186601	-2.16952415626774	0.0300429124472688	0.994062709516498	ADAMTS13
22.8085367890327	1.62998365740581	0.751744056809047	2.16826942979058	0.0301381929424602	0.994062709516498	ENSG00000264290_gene_sourcehavana
3352.07238755487	-0.270578701170817	0.12481217448724	-2.1678870853939	0.0301672787042487	0.994062709516498	ABCA7
8.57550748638707	-2.97143011472053	1.37066258998896	-2.16787861317821	0.0301679234770245	0.994062709516498	XIAP-AS1
6474.23603266245	0.318249888133982	0.146824190504849	2.16755758734098	0.0301923636788398	0.994062709516498	NF1
1085.73409226967	0.31352765170382	0.144672879452316	2.16714876271719	0.0302235127694789	0.994062709516498	PI4K2B
2690.40799086904	0.303032370165197	0.139839191111881	2.16700602853708	0.0302343944474103	0.994062709516498	ERC1
5.37333915580403	4.33738279170813	2.00168244343556	2.16686857894589	0.0302448764238378	0.994062709516498	QRSL1P3
4178.83990523341	0.292098467587737	0.134806084437516	2.16680477596045	0.0302497431333192	0.994062709516498	ACAP2
2545.57123057728	0.285139542911868	0.131815092594967	2.16317826205248	0.0305274715281414	0.994062709516498	PATL1
2008.69915664503	-0.275124878878252	0.12721938804697	-2.16260181016336	0.0305718189212463	0.994062709516498	PIDD1
763.357383167591	0.375507796569442	0.173673477168867	2.16214820300009	0.030606754556952	0.994062709516498	PRDM5
284.345166547985	-0.481618147609479	0.222800661984568	-2.16165492202549	0.0306447846755887	0.994062709516498	LINC01089
2645.36311544399	0.260177148175454	0.120373679071815	2.1614122803394	0.0306635063275722	0.994062709516498	RNF2
1353.48017509083	-0.284105518879142	0.131467582624655	-2.16103097970756	0.0306929464168527	0.994062709516498	PKN3
508.965749616185	0.394672211486581	0.182695142885389	2.16027752710521	0.0307511916028677	0.994062709516498	DTX3L
2277.12557628891	-0.269536555509463	0.124843484228048	-2.15899577920388	0.0308504943896231	0.994062709516498	PPDPF
1130.3421723335	0.294231144844434	0.13628712690913	2.15890635834309	0.0308574324884104	0.994062709516498	LANCL2
864.826664658838	0.418697460237643	0.194127280263778	2.15681927686166	0.0310197485269332	0.994062709516498	ZNF354C
979.535467984529	-0.313825709999252	0.145506742265389	-2.15677778990383	0.0310229824559103	0.994062709516498	ENSG00000262877_gene_sourcehavana
4809.5483690019	0.27454920676141	0.12729994884265	2.1567110533624	0.0310281852096375	0.994062709516498	NSD3
978.942940952608	-0.36520210601831	0.169333509054866	-2.15670311243582	0.0310288043309105	0.994062709516498	BBLN
176.878422493745	0.591270345189517	0.274158607354065	2.15667255861828	0.0310311865848569	0.994062709516498	ZNF2
3518.41987467406	0.297585585999483	0.138089570312933	2.15501855299504	0.03116038241395	0.994062709516498	ANO6
533.511569697033	0.372268877600979	0.172804552171156	2.15427703103713	0.0312184530394581	0.994062709516498	GET1
8061.93216798935	0.226220577723736	0.105077493553085	2.15289278488024	0.0313271056723616	0.994062709516498	POGLUT3
5194.43148025649	0.23337753391686	0.108441863340169	2.15209815405683	0.0313896245156324	0.994062709516498	NUP50
3454.42745627996	0.320328028275256	0.148938739046176	2.15073680848032	0.0314969793140665	0.994062709516498	MGA
5829.08326865127	0.223366303011016	0.103997759741561	2.14779917919473	0.0317297122651802	0.994062709516498	ENSG00000310517_CAST
1120.13281592499	-0.311043259138881	0.144828876121223	-2.14766051818655	0.031740733998315	0.994062709516498	TP53I13
11403.8396177236	0.253195737712832	0.117901172911882	2.14752518112832	0.0317514946866096	0.994062709516498	SLC38A1
422.830391959038	-0.433705672635555	0.201999968873998	-2.14705811616282	0.0317886551850947	0.994062709516498	AGER
9.29153705292547	-2.73360748767437	1.27325030694106	-2.14695215290525	0.031797090993346	0.994062709516498	ENSG00000256361_gene_sourcehavana
16951.2427835062	0.249256518821753	0.116097877510616	2.14695155644823	0.0317971384831338	0.994062709516498	SLC38A2
7.36216400743827	3.12133414561736	1.45438612636881	2.14615231060436	0.0318608289394885	0.994062709516498	ENSG00000307460_gene_sourcehavana_tagene
569.645619037606	0.365659704945841	0.170396487554386	2.14593452126842	0.0318782031287584	0.994062709516498	ZNF569
1247.482173305	0.293400677689105	0.136745053499849	2.14560358989093	0.0319046187957019	0.994062709516498	MDFIC
788.035463547544	0.332446321576365	0.155037150723103	2.14430102737192	0.0320087745556452	0.994062709516498	ALG6
11988.7003795623	0.222042553578138	0.103550750856577	2.14428723829998	0.0320098787173103	0.994062709516498	TM9SF3
749.359958702984	-0.352928259116521	0.164600823390801	-2.1441463769509	0.032021160077895	0.994062709516498	HMGA2-AS1
594.401198665218	0.416282084414518	0.194166798600052	2.14394060887816	0.0320376458395443	0.994062709516498	LNX2
7112.77797501734	0.253474117367718	0.118229738194292	2.14391168617132	0.0320399636569622	0.994062709516498	ANKRD17
1820.38189312497	0.286208091368609	0.133500226673508	2.14387719407074	0.0320427279841995	0.994062709516498	SLC25A46
2699.43484644	0.308138208201343	0.143748157819354	2.14359761457658	0.0320651420858216	0.994062709516498	SLC12A2
3897.36496766393	0.236721986206062	0.1104487576209	2.14327432290888	0.0320910773786527	0.994062709516498	CUL3
220.941995432816	-0.601725118362371	0.280758209322668	-2.14321468930165	0.0320958633042151	0.994062709516498	DPF1
1541.79872541291	-0.286665779342326	0.133763444093019	-2.1430801313921	0.032106664565355	0.994062709516498	REEP4
2625.73297483609	0.320463177561526	0.149574793912848	2.1424945285116	0.0321537084936367	0.994062709516498	DIXDC1
3.17886026381383	5.09331427439459	2.37739199165295	2.1423956555239	0.0321616572003393	0.994062709516498	ENSG00000304733_gene_sourcehavana_tagene
4870.46618636322	0.278334021886083	0.130025862174406	2.14060508603088	0.0323058983007873	0.994062709516498	PARP4
1675.17210036225	0.274713327909407	0.128371997772482	2.13997859873062	0.0323564963298311	0.994062709516498	PIAS2
4599.31522346822	0.288174917654352	0.134688301061338	2.13956903000147	0.0323896116960213	0.994062709516498	FAR1
8711.98587342098	0.227203607112828	0.106216051710667	2.13907035192506	0.0324299711256964	0.994062709516498	UBE2K
1240.58199044163	0.330761534199551	0.154674165803045	2.13844071815282	0.032480990702784	0.994062709516498	RNF111
1508.04660327639	0.292584510355757	0.136825168221439	2.1383822447215	0.0324857323249269	0.994062709516498	SMARCAL1
1507.95842312627	0.288432584311424	0.134922003769522	2.13777275946875	0.0325351909148938	0.994062709516498	MTAP
14096.8154970828	0.332743887376743	0.155727993923779	2.13669924714759	0.0326224612888802	0.994062709516498	CNOT1
5486.63043153231	-0.279656192797715	0.130939406814808	-2.1357679830736	0.0326983300203598	0.994062709516498	GABPB1-AS1
318.998518322445	-0.474973469432605	0.222392202701666	-2.13574695363654	0.0327000450011617	0.994062709516498	HES6
2047.95740255224	0.312945278281076	0.146577300369855	2.13501870679449	0.032759482116567	0.994062709516498	ZBTB44
737.635129432426	0.37062232285951	0.173677164038434	2.13397267805163	0.0328450174033805	0.994062709516498	SYDE2
91.4997927616413	-0.895464844860427	0.419827071684146	-2.1329373574416	0.0329298652892679	0.994062709516498	CDHR5
136.471342438774	0.693387039770067	0.325114431892804	2.13274764744583	0.0329454329642916	0.994062709516498	RBM26-AS1
735.960971032599	0.374847466406119	0.175782901328667	2.13244555399194	0.0329702358734146	0.994062709516498	TSTD2
5512.25611249612	0.317917629136205	0.14909104753847	2.13237236162132	0.0329762476232219	0.994062709516498	DYNC2H1
3.14781749668613	5.08036734007688	2.38273398701345	2.13215884264306	0.032993790641905	0.994062709516498	CZIB-DT
2900.7190436277	0.331153090783583	0.155329390047628	2.1319409719052	0.0330116994415464	0.994062709516498	BRWD1
1324.93168522106	0.291517760865469	0.136743069273374	2.131864981637	0.0330179477375	0.994062709516498	SNX25
2449.8171922198	-0.292747067459068	0.137322579542493	-2.13182033453195	0.0330216193155537	0.994062709516498	RAB11B
816.314826422285	0.363097565373282	0.170343040207422	2.13156677802127	0.0330424772967862	0.994062709516498	RPS6KA6
92.5123401356544	-0.85984455093648	0.40357701276454	-2.13055878739591	0.0331255078502192	0.994062709516498	STX1B
6693.52542047491	0.240462389089256	0.112910662413705	2.12966945679763	0.0331989123119509	0.994062709516498	ZFR
13.0471599809165	-2.13142222859716	1.00090163139388	-2.12950220255799	0.033212732850637	0.994062709516498	LINC02803
528.703243849873	-0.384765806458864	0.18069864096115	-2.12932318921861	0.033227530521024	0.994062709516498	EPB41L4A-AS1
6412.39137246787	0.23824403314878	0.111907824651652	2.12893096519737	0.0332599724202673	0.994062709516498	ABCE1
6.11820926817638	3.47088153013913	1.6303784309849	2.12888091756857	0.0332641139429669	0.994062709516498	PERM1
3594.52843263205	0.259384799297722	0.121845199620259	2.12880605970623	0.033270309376509	0.994062709516498	ABL2
2136.47600666145	0.301731866814937	0.141782654655264	2.12812961887743	0.0333263381863748	0.994062709516498	VWA8
190.269745396297	-0.584820894474834	0.274826842215113	-2.12796133653161	0.0333402893521454	0.994062709516498	ENSG00000288924_gene_sourcehavana_tagene
794.588469931696	-0.366811258280256	0.172443952513603	-2.12713321014444	0.0334090166062364	0.994062709516498	UBALD1
3809.43528155581	0.251911018528551	0.118463981722929	2.1264777265189	0.0334635019249054	0.994062709516498	TWSG1
3006.04978841653	0.299145002084455	0.140687352179727	2.12631055634837	0.0334774096563967	0.994062709516498	NBAS
2766.36657433838	0.319617766524509	0.150330913727513	2.12609475057035	0.0334953709416042	0.994062709516498	SEL1L
6381.17612105994	0.238727833076331	0.112296456915305	2.1258714623239	0.0335139636613394	0.994062709516498	NAA15
6023.8001040567	0.279200960797552	0.131356685067616	2.12551771273638	0.0335434376816797	0.994062709516498	SP1
1710.98940348773	-0.281344983333655	0.132411964357025	-2.12477010442243	0.0336058005231986	0.994062709516498	ITPA
15610.7552068542	0.246336510872428	0.115952358226176	2.12446313848939	0.0336314352395738	0.994062709516498	ACTR2
1513.3604377814	0.342645856174961	0.161310147433966	2.12414322115245	0.0336581693234991	0.994062709516498	HIVEP2
2552.22385154083	0.332496457375077	0.156543969418456	2.12398125977172	0.0336717106518281	0.994062709516498	PLEKHA8
3325.7525835379	0.34641014708884	0.163142739187499	2.12335620214586	0.0337240144040096	0.994062709516498	LTN1
1140.3972071933	0.319500673951019	0.150542800627949	2.12232449920094	0.0338104975271052	0.994062709516498	RBM15
841.897024885257	0.35047559282009	0.16518405410061	2.12172775833812	0.0338606062051361	0.994062709516498	CDK17
3.03606842502151	-5.08397210066861	2.39619034217072	-2.12168958834173	0.0338638135215278	0.994062709516498	ENSG00000277504_gene_sourcehavana
3.30020242205115	-5.2039407663842	2.45301789253268	-2.12144427573305	0.0338844326432376	0.994062709516498	ZNF652P1
3.30020242205115	-5.2039407663842	2.45301789253268	-2.12144427573305	0.0338844326432376	0.994062709516498	PHF5AP3
4369.14454922764	0.302631779329723	0.142683250786318	2.1210042360399	0.0339214459480764	0.994062709516498	SUCO
742.722007948949	0.396867015938169	0.187141174913636	2.12068250678302	0.0339485296118717	0.994062709516498	PAQR3
4575.6345612036	-0.240555785489308	0.113442862255011	-2.12050172842569	0.0339637559229477	0.994062709516498	GIGYF1
2580.78153429438	0.253729680168755	0.119669425080892	2.12025486039767	0.0339845581592375	0.994062709516498	GOPC
13649.372539454	0.268970454292157	0.12686774432656	2.12008541430216	0.0339988427702025	0.994062709516498	PRKD3
2151.95806348092	0.306935189272002	0.144810631868036	2.11956253013043	0.0340429552098627	0.994062709516498	RAPGEF2
3611.11714281268	-0.241870357681481	0.114141905292902	-2.11903206855371	0.0340877568923301	0.994062709516498	CCDC57
5697.01079648553	0.267421405290253	0.126224585608776	2.11861583066793	0.0341229467584019	0.994062709516498	OPA1
3068.9515423531	0.248115449817311	0.117172558148067	2.11752183052772	0.0342155845473854	0.994062709516498	RYK
948.980945318859	0.308233942958192	0.145700012696596	2.11553820245751	0.0343841025135361	0.994062709516498	POLR2M
82.7801105422095	-0.842757226855175	0.398479516751712	-2.11493236521938	0.0344357122276885	0.994062709516498	ENSG00000271781_gene_sourcehavana
1633.51997282805	-0.272746887263014	0.128998477212276	-2.11434191439478	0.0344860748830751	0.994062709516498	CENPT
3303.31699351485	-0.240558540975938	0.113857221989287	-2.11280880363103	0.0346171358638511	0.994062709516498	CBX8
4242.16761090969	0.307301209398277	0.145451856917984	2.11273486574705	0.0346234673283663	0.994062709516498	CBL
3.0401150777286	-5.08572223660874	2.40742038336812	-2.11251938869668	0.0346419247468191	0.994062709516498	ENSG00000295171_gene_sourcehavana_tagene
3.0401150777286	-5.08572223660874	2.40742038336812	-2.11251938869668	0.0346419247468191	0.994062709516498	ENSG00000236494_gene_sourcehavana
2740.13983727482	-0.279156313570925	0.13218339069764	-2.11188646393157	0.0346961886730798	0.994062709516498	IRF3
557.418067923139	0.37076504606791	0.175613644412686	2.11125420981883	0.0347504675666844	0.994062709516498	ETV6
2300.90022995962	0.249840991302281	0.118339599671995	2.11122052123526	0.0347533617589271	0.994062709516498	GFM1
1355.31739768814	-0.281973904414828	0.133593514626022	-2.11068557634836	0.0347993465644831	0.994062709516498	PIGQ
2098.27555114369	0.283459538063094	0.134326911460192	2.11022151095239	0.0348392805241064	0.994062709516498	B4GALT6
3.03202177231441	-5.08221921884263	2.40893438811425	-2.10973750215798	0.0348809723462884	0.994062709516498	LINC00299
3.03202177231441	-5.08221921884263	2.40893438811425	-2.10973750215798	0.0348809723462884	0.994062709516498	LCN8
379.141872881638	0.43265134850359	0.205138915113051	2.10906520718001	0.0349389535494326	0.994062709516498	ERO1B
3340.10901863507	0.267802262252416	0.127007690564693	2.10855154567202	0.0349833090534325	0.994062709516498	PRR14L
393.241682989873	-0.406862333233564	0.192988226378132	-2.10822359927997	0.0350116528939549	0.994062709516498	MAFK
3579.43665218139	0.251229684967251	0.11917084969255	2.1081471317474	0.0350182646687571	0.994062709516498	PM20D2
3613.79051844603	0.270499814002688	0.128347325189533	2.10756097646162	0.0350689820707976	0.994062709516498	CCNT1
6115.66157771979	0.224465678684288	0.10650915582892	2.10747777444443	0.0350761862498528	0.994062709516498	MID1
4060.58418169154	0.224918285419393	0.10673328378966	2.1072928465561	0.0350922030500721	0.994062709516498	OXCT1
1486.64133747351	-0.284285342743116	0.134944443179875	-2.10668432166693	0.0351449521161612	0.994062709516498	TMEM129
1684.09434787074	0.27300692170176	0.129595037156596	2.10661555945135	0.0351509169193695	0.994062709516498	RAP2C
14.5787778284118	-1.99173829681463	0.945526649324344	-2.10648562707131	0.035162190309696	0.994062709516498	RPL9P3
8602.02605222786	0.286968527431844	0.136266246407043	2.10593991541115	0.0352095718786491	0.994062709516498	CPD
7713.00449619767	0.241886061849156	0.114864122123707	2.10584521412742	0.0352177998908721	0.994062709516498	UBQLN1
1491.82835093513	0.325844581157484	0.154745408002044	2.10568174761721	0.0352320063520168	0.994062709516498	FAM135A
2243.1415431739	0.253687806013997	0.120611781024194	2.10334184488255	0.0354358980825831	0.994062709516498	UBTD2
1610.2455390113	0.289247132909435	0.137540282621848	2.10299940785122	0.0354658212530692	0.994062709516498	DPY19L1
179.260980950869	-0.566373299673844	0.269347478349296	-2.10276072805611	0.035486690554531	0.994062709516498	SERHL2
2595.32347763907	0.248145836349067	0.118098032575267	2.10118518435874	0.0356247134448071	0.994062709516498	EXO1
1790.23286866505	0.266853413854319	0.12700279172161	2.10116179524039	0.0356267658544051	0.994062709516498	PALS2
181.855081159723	-0.574130820299728	0.27326430981364	-2.10100916834427	0.0356401614357946	0.994062709516498	CILP2
8681.10292538458	0.216868480667845	0.103238094341398	2.10066334574797	0.0356705290916842	0.994062709516498	RBBP4
3258.93539515566	0.253926643441329	0.120938788450277	2.09962946293057	0.0357614489152717	0.994062709516498	OCRL
470.540188363532	0.384113195108983	0.182944961288387	2.0996106829282	0.0357631022578141	0.994062709516498	MKRN3
2467.66204481007	0.334563680329201	0.159367572716381	2.09932092599922	0.0357886199678621	0.994062709516498	MON2
2327.75596461887	-0.253090765841204	0.120580088960409	-2.09894326686311	0.0358219021745656	0.994062709516498	ATG4B
3.04213840408215	-5.08660159703435	2.42421716069212	-2.09824502503815	0.0358835060954139	0.994062709516498	UCMA
1289.37616100987	0.301108675961182	0.143507433370979	2.09820961108537	0.035886632975085	0.994062709516498	SH3D19
2273.26067225785	0.254945890187342	0.121507833277899	2.09818481088588	0.03588882285033	0.994062709516498	DUSP3
42.5421224142946	-1.1569556601055	0.551482706704432	-2.09790016267105	0.0359139656511188	0.994062709516498	RPL7AP70
2278.65032080727	-0.3004806313573	0.143238485168168	-2.09776465455163	0.0359259402758252	0.994062709516498	PLEKHA4
1015.25719824164	0.326616950061101	0.155712084275271	2.09756970103683	0.0359431739626185	0.994062709516498	MBLAC2
552.768306432856	-0.467688030579961	0.223005921621234	-2.09720005271568	0.0359758698426185	0.994062709516498	RAB13
1984.72505608933	-0.289913273663055	0.138251452773077	-2.09699983506801	0.035993589942448	0.994062709516498	PKMYT1
1667.83382274566	0.272018573089293	0.129718070028471	2.09699830586123	0.0359937253122803	0.994062709516498	CCSAP
1477.51476132471	0.271958773460711	0.129689981952325	2.09699137409614	0.0359943389377334	0.994062709516498	MYO6
1332.58355831213	-0.307231551200173	0.146566254814578	-2.09619568698711	0.036064835401572	0.994062709516498	PMVK
5062.10284795501	0.313131245480502	0.149476022872738	2.09485935913011	0.0361834965365417	0.994062709516498	OTUD4
10237.4478156558	0.217142902029949	0.103710733884787	2.0937360473331	0.0362834999133193	0.994062709516498	PIP5K1A
5798.23458094399	0.28127950077705	0.134350131864091	2.09363025457685	0.0362929302908538	0.994062709516498	PKN2
195.855199452821	-0.549237742276636	0.26241978974663	-2.09297379137044	0.0363514942031345	0.994062709516498	MTND5P11
2036.28600982203	0.266880023935277	0.127550281509471	2.0923515085732	0.0364070831767844	0.994062709516498	AREL1
1980.61386706095	0.263239709914032	0.125815281568628	2.09227135712003	0.036414248427782	0.994062709516498	PPM1A
1720.51282484388	0.270224076381733	0.129156292243333	2.09222540913938	0.0364183565535229	0.994062709516498	SDHD
6219.11073426173	-0.229781059281833	0.109904081409502	-2.09074182082164	0.0365512139136244	0.994062709516498	BEX3
5935.12942773863	0.23481667501379	0.11232187873258	2.0905693322033	0.0365666872689801	0.994062709516498	ATP2C1
106.602111987527	-0.730313812723678	0.349369828886087	-2.09037458973539	0.0365841636471666	0.994062709516498	TMEM91
104.40283308022	0.718437694274001	0.343703166695345	2.09028535052986	0.0365921744374908	0.994062709516498	FAM184A
6562.46147620364	0.337183183195902	0.161504977224714	2.08775722575258	0.0368197398408157	0.994062709516498	NFAT5
10.0886382479707	-2.55811105560522	1.22562520998287	-2.08718867298835	0.0368710829717225	0.994062709516498	MYREM
3712.45337125558	-0.250437160543161	0.120010197060889	-2.08679901105485	0.036906306579957	0.994062709516498	CKB
707.040150714249	-0.417447919939	0.200094292041203	-2.08625601300531	0.0369554388420071	0.994062709516498	PPP1R16A
2291.72814399152	0.332739746567779	0.159508749335912	2.08602818311274	0.0369760702276911	0.994062709516498	CHML
5362.95653282799	0.279594042873114	0.134034319343727	2.08598845610656	0.0369796687543691	0.994062709516498	DOCK7
6.06304817204386	-3.50844398251846	1.68214607402086	-2.0856951941945	0.0370062420478545	0.994062709516498	LYL1
7.81359396496627	-2.81292527088386	1.34867612572495	-2.08569367932707	0.0370063793564912	0.994062709516498	ENSG00000294148_gene_sourcehavana_tagene
1480.61021656438	-0.315173988040347	0.151136791092654	-2.08535582740493	0.0370370133292548	0.994062709516498	TSPO
2747.02314778618	0.241176164554743	0.115665834876267	2.085111518131	0.0370591789807211	0.994062709516498	NUDT4
9.5560464524745	-2.47593522994179	1.18757930218387	-2.08485885985781	0.0370821139987459	0.994062709516498	PABPC1P1
26448.0892630138	0.201073511370697	0.0964830400907808	2.08402959920736	0.0371574749604312	0.994062709516498	XRCC5
161.542752707168	0.714895842865188	0.34304718729915	2.0839577449786	0.0371640110123538	0.994062709516498	ENSG00000280347_gene_sourcehavana
6.80726573316702	-3.05371921228606	1.46556172286241	-2.08365104290647	0.037191920455948	0.994062709516498	ENSG00000270802_gene_sourcehavana
3271.860374303	0.248617907173526	0.119323050602318	2.08356982090681	0.0371993145277746	0.994062709516498	CNOT6
13.2594147746811	2.08199727143771	0.999350471074679	2.08335046782815	0.0372192896623809	0.994062709516498	ST3GAL6-AS1
6563.84347549684	0.247331273337983	0.118718616440257	2.08334026081283	0.0372202193747271	0.994062709516498	ZFHX3
3963.67014625239	0.281205913365779	0.135005337892656	2.0829244069547	0.0372581144971231	0.994062709516498	AGPS
3208.31405752825	-0.233866853992192	0.112279442552042	-2.08290002761452	0.0372603371090654	0.994062709516498	GGA1
5211.58393300133	0.256277356039871	0.123046403776257	2.08276998087548	0.0372721950971344	0.994062709516498	RRP1B
7603.33226553509	0.274156801084916	0.131651925537283	2.0824366978763	0.0373025993441974	0.994062709516498	SELENOI
124.291284326284	-0.674657014986552	0.324002539889721	-2.08225841444385	0.0373188721861516	0.994062709516498	AZU1
5090.71034962844	0.342676330560457	0.164617530266951	2.08165151065478	0.0373743127065558	0.994062709516498	UTRN
119.740530267969	0.732069159659049	0.351705471318771	2.08148356894776	0.0373896665200155	0.994062709516498	ZNF619
255.044670399455	-0.485600100092316	0.233352034696764	-2.08097649854797	0.0374360572338312	0.994062709516498	EEF1A1P19
3646.19256977914	0.243103614008426	0.116831501336197	2.08080535838417	0.0374517255095839	0.994062709516498	TMEM30A
36.7313382007359	-1.19287322133355	0.573348825184871	-2.08053661041151	0.0374763412679186	0.994062709516498	ENSG00000261924_gene_sourcehavana
7.81170921297763	-2.80643475455482	1.34895794744933	-2.08044643634841	0.037484603774453	0.994062709516498	ENSG00000309430_gene_sourcehavana_tagene
1120.55003173591	0.283043533303749	0.136053433666149	2.08038507869112	0.0374902267656414	0.994062709516498	LRRC8D
16.8069681359795	-1.85565334558344	0.892022885850457	-2.08027548958484	0.037500271610744	0.994062709516498	COX6A1P2
7.80333875883364	-2.81716282164038	1.35434813363887	-2.08008764635073	0.0375174944906726	0.994062709516498	ENSG00000298809_gene_sourcehavana_tagene
1690.99302627357	0.369130351460786	0.177465433293719	2.08001267970786	0.0375243698751132	0.994062709516498	VPS13D
548.34525939163	-0.401956266088174	0.193376676574593	-2.07861813124668	0.0376524631357133	0.994062709516498	SLC39A4
17.6583180348807	1.75091914104752	0.842858187042603	2.0773591192026	0.0377684263593939	0.994062709516498	ENSG00000255893_gene_sourcehavana
14.3101814555804	-1.966465658401	0.946745489703175	-2.07707951058476	0.0377942213277763	0.994062709516498	ENSG00000249842_gene_sourcehavana
1946.04885111975	0.248099538151948	0.119460280538719	2.07683706277197	0.0378166001992384	0.994062709516498	YIPF6
6.05293154027612	-3.50602686745255	1.688289502387	-2.07667397238183	0.0378316604142453	0.994062709516498	ENSG00000295549_gene_sourcehavana_tagene
987.727098629588	0.333629855485245	0.160707177484455	2.07601092065422	0.0378929409787984	0.994062709516498	FNIP2
2336.89220354361	0.378907243217427	0.182556973685725	2.0755561158114	0.0379350237523922	0.994062709516498	UBE4A
20406.2139383385	0.21389678994779	0.103056922320243	2.07552083966878	0.0379382894896716	0.994062709516498	RAD21
3836.46852015649	0.28036387985176	0.135188587720101	2.07387239248505	0.0380911636375662	0.994062709516498	GEMIN5
979.286106912121	0.361826858107345	0.174537720090933	2.07305823588641	0.0381668601632115	0.994062709516498	STXBP4
27607.6334870722	-0.206276955084633	0.0995128413568813	-2.07286770503181	0.0381845933006648	0.994062709516498	FUS
793.888811775021	-0.330111145681896	0.159255114637238	-2.07284485923008	0.0381867200813757	0.994062709516498	VPS9D1-AS1
137.844102288136	0.628887282706962	0.303404177304939	2.07277067934004	0.0381936263929448	0.994062709516498	TDRD7
210.578825027562	-0.517555883855951	0.249761411317494	-2.07220115039324	0.0382466861817424	0.994062709516498	PRRT1
3546.66323299366	0.267811700816118	0.129246206787662	2.07210491876256	0.0382556577245189	0.994062709516498	ATRN
8866.19258006644	0.232203206564769	0.112106848660431	2.0712669149064	0.03833385932992	0.994062709516498	PTPN11
6.79917242775283	-3.05198275642758	1.47353950146082	-2.07119168057724	0.0383408867586194	0.994062709516498	SPIB
723.748431690895	-0.34900998081131	0.168555299689845	-2.07059630550636	0.0383965377175423	0.994062709516498	NOL3
7370.48810180279	0.298071483438937	0.143975376586045	2.07029486921188	0.0384247397738289	0.994062709516498	SLC7A2
3.02797511960732	-5.08044466080976	2.45567897753769	-2.0688553786065	0.0385596598962826	0.994062709516498	LINC01606
2531.69454588585	0.319733139020039	0.154592909096544	2.06822642052983	0.038618736949496	0.994062709516498	NEDD4
2896.18433701015	0.262604831970552	0.126972432274673	2.06820352470269	0.0386208889690617	0.994062709516498	EPB41L5
186.056572642832	-0.576816623061024	0.278901922962589	-2.06817011849143	0.0386240290611645	0.994062709516498	EEF1A1P11
1996.75551470686	-0.263229141001807	0.127316606865466	-2.06751615113304	0.0386855439063074	0.994062709516498	NMRAL1
545.728744848944	0.389854058109895	0.188588188806722	2.06722414896006	0.0387130376983229	0.994062709516498	CCNK
23164.8430764652	-0.237033344417415	0.114687475960543	-2.06677618835176	0.0387552482034513	0.994062709516498	RPL37A
2373.74740134728	0.354524281789505	0.17157092072353	2.06634247980045	0.0387961530150903	0.994062709516498	PSD3
5662.76482107603	-0.217947403586813	0.105529247646806	-2.06527961154672	0.0388965515480746	0.994062709516498	CD248
1426.40798134819	0.279754669264763	0.135500347252285	2.06460481421419	0.0389604073812442	0.994062709516498	TMEM209
219.817853338846	-0.507589437777324	0.245864447348065	-2.06450929873053	0.0389694531679848	0.994062709516498	PAM16
2518.93423345068	0.286861993271731	0.138967345949134	2.06424028114296	0.0389949400472039	0.994062709516498	RASAL2
1052.08157432262	0.311664329495764	0.151029089196905	2.06360464168217	0.0390552171467302	0.994062709516498	ZNF189
7.04481933887075	-3.12461605281181	1.51418122542148	-2.06356808574354	0.0390586861175622	0.994062709516498	CTSW
347.445754256375	-0.420065688422925	0.203610014584991	-2.06308952572459	0.0391041231485292	0.994062709516498	RPL36A
718.609730280704	-0.357151914742972	0.173155185884827	-2.06261171398314	0.0391495339115084	0.994062709516498	JAG2
343.955545360973	0.426417568010642	0.206804461240077	2.0619360213686	0.0392138275194901	0.994062709516498	MID2
5.80889223241706	-3.45087362813286	1.67379370976874	-2.0617078484598	0.0392355589043432	0.994062709516498	RPL15P14
6954.47385430134	0.220998343861265	0.107198118270974	2.06158790308826	0.0392469867053268	0.994062709516498	PAK2
249.285925140746	-0.500367266912698	0.242721905823436	-2.06148375942912	0.0392569112896198	0.994062709516498	LIN7B
654.700056652709	0.338370036230554	0.164148414208524	2.06136646437966	0.0392680917143133	0.994062709516498	PUS7L
2296.95954851168	0.288539201906319	0.140037785137195	2.060438199759	0.0393566681975798	0.994062709516498	CYBRD1
1850.10551903423	0.256294223005994	0.124399446276426	2.06025212070868	0.0393744445515858	0.994062709516498	ARL8B
3355.36644796101	0.283007513147978	0.137385153513749	2.05995703254541	0.0394026486526743	0.994062709516498	DNAJB14
5439.85632615426	0.292844991052913	0.142175212780752	2.0597471621478	0.0394227181979937	0.994062709516498	CHD9
2743.91875034676	0.261716688452073	0.12707498373978	2.05954532316138	0.0394420278990117	0.994062709516498	CCDC117
395.758360112472	-0.40112850935574	0.19480770584602	-2.05909980620993	0.0394846784101357	0.994062709516498	LTK
79.6103787667314	-0.845546413158159	0.410675910960287	-2.05891407455823	0.0395024705496757	0.994062709516498	LINC03048
2360.38133734881	0.244524861132617	0.118779559986178	2.05864427483206	0.0395283281025981	0.994062709516498	CSNK2A2
12314.118712588	0.211742060683149	0.102883730543616	2.05807137400976	0.0395832824526583	0.994062709516498	SMARCA5
8013.16491240047	0.282514756175674	0.137296396098387	2.05769972267316	0.0396189670214461	0.994062709516498	TUG1
1038.68146149811	0.319676861467628	0.155368150667657	2.05754435573761	0.0396338928633671	0.994062709516498	TBC1D23
1677.41089796704	0.258711373883629	0.12576211704793	2.0571486863968	0.0396719257102907	0.994062709516498	SRBD1
2800.34029207742	0.27696313984375	0.134639351123628	2.05707423225352	0.0396790859129102	0.994062709516498	DNAJC3
2098.16093538274	-0.258956646671845	0.125895839711619	-2.05691186670678	0.0396947042972342	0.994062709516498	TNK2
623.563937055554	0.339147266132249	0.164893993725876	2.05675936684545	0.039709378425482	0.994062709516498	SAMHD1
666.090387134464	0.331280339371497	0.161115608085618	2.05616540388471	0.0397665757364002	0.994062709516498	TLCD5
2604.59018159202	0.245157132891238	0.119231722964045	2.05614015126802	0.0397690090557356	0.994062709516498	PLAGL2
27.5180334825577	-1.4107788719408	0.686150008591202	-2.05607936205874	0.0397748671672022	0.994062709516498	ZNF20
334.29399272695	-0.473844263104521	0.230551596499053	-2.05526342172377	0.0398535682988441	0.994062709516498	SCARF2
2027.4657996828	0.253837099871858	0.123554744428261	2.0544504466135	0.0399321147921239	0.994062709516498	GABPA
9656.80826531515	0.235912293552417	0.114899398594148	2.05320738349306	0.0400524686379842	0.994062709516498	CD164
5990.05189873139	0.221483226602298	0.107876282184707	2.05312254108899	0.0400606943176959	0.994062709516498	P4HA1
299.739093921386	-0.44505303314329	0.216865551946486	-2.05220713547494	0.0401495363212791	0.994062709516498	MMP25-AS1
3067.05590761763	0.262777237558329	0.128091387822571	2.05148247688847	0.0402199843877097	0.994062709516498	CCDC6
1088.5793173412	-0.293602538595961	0.143125210114275	-2.05136843719943	0.0402310803577551	0.994062709516498	STX10
89.8866777758206	0.808680420145864	0.394237473549245	2.0512520356461	0.0402424088125745	0.994062709516498	ZNF565
8022.81433619098	0.234227998679672	0.114225486508236	2.05057562755737	0.0403082918830685	0.994062709516498	CKAP2
3826.23979709885	0.219799919519177	0.107192139242786	2.0505227442223	0.0403134466449678	0.994062709516498	CDC5L
2.92000512023075	4.9713765036165	2.42452429178561	2.05045440066727	0.0403201092077998	0.994062709516498	ENSG00000279721_gene_sourcehavana
1448.33378072095	0.281234879773922	0.137162314604021	2.05038009591649	0.0403273539652155	0.994062709516498	SESN1
2136.47096993108	0.25141655792463	0.122623502827284	2.05031296715404	0.0403339000085824	0.994062709516498	MEX3C
1698.79643376041	0.254431806110653	0.124096799729157	2.05026887611892	0.0403382000243623	0.994062709516498	RNF11
700.332093705669	0.324969948856302	0.158627581339028	2.04863458241703	0.0404978603847756	0.994062709516498	TMEM9B
1457.36109784715	0.289337563311725	0.141269908174097	2.04811886021158	0.0405483543256066	0.994062709516498	FGF2
191.477186387162	-0.586290496821544	0.28632717546359	-2.04762435096245	0.0405968214382597	0.994062709516498	C2CD4C
6972.78983447131	0.219224212497277	0.10712567162167	2.04642089219752	0.0407149782939491	0.994062709516498	KCTD3
398.32585567186	0.411260430566844	0.201025932449988	2.04580784953782	0.0407752794462565	0.994062709516498	TNFRSF19
3677.41613918874	0.28811168349267	0.140871253710975	2.04521274499187	0.0408338885245231	0.994062709516498	ARFGEF2
1956.44123715313	-0.269747500436883	0.131901256013805	-2.04507150719362	0.040847808856093	0.994062709516498	COL6A2
3653.2554269898	0.306011405042546	0.149645196353182	2.04491298417839	0.0408634376003213	0.994062709516498	HIPK1
1949.6185245308	0.247267671851088	0.120950190618478	2.04437604096932	0.0409164123525579	0.994062709516498	TPD52
510.658758590598	0.425682516877282	0.208225721575052	2.04433205301128	0.0409207547770389	0.994062709516498	ZSCAN20
2371.42092922742	0.259156264914974	0.126784583351808	2.0440676465833	0.0409468648078544	0.994062709516498	INTS8
2091.39134974815	0.245718382131579	0.120214551746719	2.04399865541474	0.0409536799804547	0.994062709516498	GOLM2
1118.23209700268	-0.333233618902414	0.163039021511508	-2.04388873174691	0.0409645405844965	0.994062709516498	MIB2
4.79447069520362	-4.22085567382429	2.06512188098406	-2.04387727072699	0.0409656730889279	0.994062709516498	EGR4
806.528278072622	0.316731408234236	0.155009388552113	2.04330467459236	0.0410222871453503	0.994062709516498	ZNF480
42.0923158437454	-1.2973050959405	0.634966109736732	-2.04310919283295	0.041041630103595	0.994062709516498	ENSG00000278576_gene_sourcehavana
2823.51803828635	0.246983338311252	0.120893366480378	2.04298503302362	0.0410539197532582	0.994062709516498	ABCB10
4645.93509291499	0.22172324603764	0.108575288639388	2.04211518860476	0.041140106605215	0.994062709516498	SCARB2
10764.7169815055	0.227292190763225	0.111332191694771	2.0415675583426	0.041194446080341	0.994062709516498	BCLAF1
4875.19187974612	0.267633015043605	0.131121726462107	2.041103501798	0.0412405403993629	0.994062709516498	GNA13
47.030496972316	1.0338292341465	0.506536373815482	2.04097728729565	0.0412530847267516	0.994062709516498	PDE11A
4688.61135354234	0.264825302083781	0.129796703837209	2.0403083765203	0.0413196210360862	0.994062709516498	TJP1
3902.33159228019	-0.239349313853194	0.117310886464216	-2.04029925156353	0.0413205293202287	0.994062709516498	UPF3A
3.12919183640951	5.07238732973842	2.4880455216251	2.03870358707317	0.0414796195461162	0.994062709516498	ENSG00000306909_gene_sourcehavana_tagene
2873.64267963681	0.334698332783561	0.164249646514559	2.03774157135792	0.0415757843968892	0.994062709516498	MYCBP2
796.689309089879	-0.317462645578319	0.155796418731334	-2.03767614277304	0.0415823316081386	0.994062709516498	ZNF814
111.83762068868	-0.734165011097171	0.360310078698242	-2.03759221432168	0.0415907313148657	0.994062709516498	ENSG00000207751_gene_sourcehavana
20.7765173046809	-1.62449254036848	0.797380675236858	-2.03728606776925	0.0416213831780555	0.994062709516498	ACSBG2
1547.57034956139	0.278524615833189	0.136786871343623	2.0361940667062	0.0417308718271701	0.994062709516498	WDR17
4416.97906084083	0.264485410223047	0.129893361830492	2.03617341560683	0.0417329447406364	0.994062709516498	CDC42BPA
2430.87146557688	0.26543604693517	0.130379332048039	2.03587518639357	0.0417628900753946	0.994062709516498	RAVER2
779.813374840099	0.335761508952057	0.164946637594642	2.03557655886987	0.0417928936281993	0.994062709516498	TMEM161B
1748.98920627561	0.261350548211392	0.128393463930242	2.03554402390286	0.0417961635668266	0.994062709516498	TMEM135
1863.96387831665	-0.290523697259803	0.142796833221232	-2.03452479096439	0.0418987116575026	0.994062709516498	ACAP3
6.81738236493476	-3.05575077076012	1.50199463480033	-2.03446184158064	0.041905052160432	0.994062709516498	CCDC188
949.610275578379	0.316961428348689	0.155815269186265	2.03421288557917	0.041930135919333	0.994062709516498	SPIN4
270.441187515817	-0.477933341058001	0.234995411793154	-2.03379860658167	0.0419719050947013	0.994062709516498	ENSG00000308525_gene_sourcehavana_tagene
3311.132399623	0.236028914417483	0.116107129742608	2.03285461401659	0.042067213547342	0.994062709516498	UBE2J1
6123.02205787463	0.232077659943983	0.114184439755856	2.03248061154568	0.0421050246302272	0.994062709516498	TRIM44
2590.07637308701	0.243823199751814	0.120003459505186	2.03180142270212	0.0421737631240371	0.994062709516498	TMED7
818.810268494786	0.306767424589857	0.150988556184291	2.03172632643382	0.042181369199226	0.994062709516498	TAF1A
6170.45787511479	0.212692946142873	0.104703456843081	2.03138418306127	0.0422160376527557	0.994062709516498	SPCS3
72.0275103942165	-0.869127240789462	0.427926995211222	-2.03101755793758	0.042253213528201	0.994062709516498	ITGB1BP2
6203.1041314157	0.267873091580248	0.131891769283846	2.03100688568182	0.0422542961122046	0.994062709516498	ROBO1
3.04618505678925	-5.08838896147811	2.50558186867533	-2.03082127353048	0.0422731281948913	0.994062709516498	MSRA-DT
2721.42354384983	0.274750786369785	0.13530393225331	2.03061937516648	0.042293620727505	0.994062709516498	NBN
1664.8811114216	-0.282564741192108	0.139188720486319	-2.03008361744286	0.0423480404773255	0.994062709516498	XRCC1
5759.80167963543	0.298123114548183	0.146855554908941	2.03004315861962	0.0423521524986522	0.994062709516498	CAMSAP2
918.613903053863	0.312590413861896	0.154044568200952	2.0292206178547	0.0424358244638934	0.994062709516498	MICB
5120.85231973892	0.229013716260483	0.112946224469595	2.02763498590546	0.04259751554579	0.994062709516498	CNIH1
1169.2207398848	0.287220918159155	0.141680155642644	2.02724874811406	0.0426369800493696	0.994062709516498	PDK3
7.82384917109891	-2.80854728292297	1.38560095684566	-2.02695247072914	0.0426672736456137	0.994062709516498	ENSG00000310402_gene_sourcehavana_tagene
29.2672085003758	-1.3482471462169	0.665185031791235	-2.0268753531424	0.0426751617038676	0.994062709516498	ENSG00000287445_gene_sourcehavana_tagene
9.56657880733693	-2.46360081224606	1.21551453342284	-2.02679667293543	0.0426832108672661	0.994062709516498	ADAM28
4780.34406893414	0.270041449057121	0.133244531841274	2.02666064659827	0.0426971296978574	0.994062709516498	ANK3
2533.89712744662	0.318069359063898	0.15697848868714	2.02619710333569	0.0427445903694713	0.994062709516498	ZNF770
1980.68042066342	0.314229230151551	0.155110287221573	2.02584390616645	0.0427807830019251	0.994062709516498	CLDN12
284.361735790486	-0.445159273289422	0.219761018065479	-2.02565167020106	0.0428004925896788	0.994062709516498	TSSK4
797.909104126127	0.316447634990756	0.156260634860747	2.02512702749967	0.0428543222777484	0.994062709516498	ZNF436
3.02595179325377	-5.07953574134877	2.50949428612486	-2.02412723927439	0.0429570615810297	0.994062709516498	B3GALT5
3739.76661817167	-0.225121854902713	0.111251703223029	-2.02353625500372	0.0430178896062765	0.994062709516498	AGAP3
6284.33254601872	0.282510916653342	0.13967330152347	2.02265510710986	0.0431087183832437	0.994062709516498	WWC2
5553.94151583586	0.332300154059506	0.164338069635131	2.02205219275905	0.0431709601770116	0.994062709516498	VPS13A
61.6429670796838	-0.938440508625109	0.464203233487641	-2.0216156220508	0.0432160768942633	0.994062709516498	ENSG00000264548_gene_sourcehavana
3191.60512541342	0.231679822172539	0.114603866248744	2.02157073540334	0.0432207178927025	0.994062709516498	RAB6A
4368.47131996742	0.232940934455201	0.115236652772273	2.02141357676824	0.043236970430876	0.994062709516498	TP53BP2
764.0829159098	0.354843577622583	0.175572832580788	2.02106198553985	0.0432733488892694	0.994062709516498	CTTNBP2NL
6.54501648812604	-2.99781208684003	1.48331690065872	-2.02101930174782	0.0432777670579131	0.994062709516498	SCOCP1
3389.42742207838	0.241380208419106	0.119532682111605	2.01936578477956	0.043449215027602	0.994062709516498	CIP2A
2114.01125920203	0.241117095507157	0.11952071819213	2.017366521506	0.0436572782991667	0.994062709516498	DYRK3
487.770625648529	-0.480119117779533	0.238025665566129	-2.01708969760719	0.0436861535713143	0.994062709516498	IGFBP6
4366.8024246437	0.223924331189558	0.111021704439357	2.01694193329442	0.0437015733462645	0.994062709516498	HK2
2785.11644517795	-0.249480922368317	0.123739641459651	-2.01617621827091	0.0437815523012798	0.994062709516498	ATAD3B
188.261044560769	-0.533697093476399	0.264735652019391	-2.0159622982601	0.0438039183290453	0.994062709516498	RPS18P5
53.3711756279887	-1.14369901491867	0.567369129315034	-2.0157935210529	0.0438215713393138	0.994062709516498	CCER2
905.7660403569	-0.295980663883568	0.146956831696977	-2.01406535828069	0.0440026719698383	0.994062709516498	TPRN
335.363574625267	0.447801738905395	0.222339954707386	2.01404079394876	0.0440052507054865	0.994062709516498	TRAPPC6B
1539.13790358761	-0.260497449992444	0.129382205772339	-2.01339472022	0.0440731206115316	0.994062709516498	REEP2
166.613573632028	-0.565109237305535	0.280712680400397	-2.0131232992378	0.0441016596748621	0.994062709516498	LRFN5
14.2273980595525	1.88297425026032	0.93542027376812	2.01297139164539	0.0441176390883075	0.994062709516498	HLA-F
2223.89827820804	0.311457781294213	0.154733093887768	2.01287115424786	0.0441281859038593	0.994062709516498	POLQ
5249.91886925066	0.231667299419818	0.115108269033598	2.01260345034115	0.0441563637050597	0.994062709516498	TMEM167A
1408.12156990409	-0.26468364622188	0.131516779633653	-2.01254658880161	0.0441623507545904	0.994062709516498	ESRRA
6085.18010939179	0.219138451838816	0.108901648618722	2.01226018722678	0.0441925168882607	0.994062709516498	SEC31A
14924.4569435983	-0.225030105916793	0.111836501433799	-2.01213470585896	0.044205739080543	0.994062709516498	RPL28
2.78407438611316	-4.95891701987605	2.46507831221495	-2.01166713256274	0.0442550375059015	0.994062709516498	TC2N
2.78407438611316	-4.95891701987605	2.46507831221495	-2.01166713256274	0.0442550375059015	0.994062709516498	ENSG00000293910_gene_sourcehavana_tagene
47345.3554567878	0.202591143122571	0.100728831101469	2.01125279532422	0.0442987617749565	0.994062709516498	EMP1
2.78205105975961	-4.95796297536518	2.46552568557471	-2.01091515873196	0.0443344189156497	0.994062709516498	ENSG00000307949_gene_sourcehavana_tagene
2.78205105975961	-4.95796297536518	2.46552568557471	-2.01091515873196	0.0443344189156497	0.994062709516498	TSPOAP1
2210.98818178914	0.258109743101505	0.128397207829126	2.01024420597217	0.0444053488185788	0.994062709516498	HS6ST2
1062.22108937707	0.278924250912618	0.138795688675175	2.00960313374998	0.0444732093263375	0.994062709516498	FRRS1
822.831608896458	0.317775935432497	0.158147861260549	2.00935967707436	0.0444990032745417	0.994062709516498	KLHL2
2865.2253009207	0.262981247157632	0.130922040900312	2.00868582057833	0.044570463404877	0.994062709516498	SLMAP
5916.5623815125	0.229763406897095	0.114387958514849	2.00863281310567	0.0445760887675397	0.994062709516498	ANKRD40
2981.43181739671	0.241672968221276	0.120317911782731	2.00862003537502	0.0445774448804511	0.994062709516498	SYPL1
150.631683719794	-0.582360798881348	0.290103409124869	-2.00742487183487	0.044704442716765	0.994062709516498	ENSG00000294512_gene_sourcehavana_tagene
461.412839303074	-0.369409182368778	0.184077240055344	-2.00681617269856	0.0447692401774252	0.994062709516498	IFI27L1
31648.9754274635	0.210104972509722	0.104739680201255	2.00597301906984	0.0448591267240135	0.994062709516498	CANX
3910.31660070183	0.25249772719854	0.125911282437012	2.00536220671768	0.0449243389654697	0.994062709516498	RLIM
5.61912464128684	3.33684349859767	1.66404703745671	2.00525791848867	0.0449354810899499	0.994062709516498	LNCRI
7420.52222586175	0.283109903615648	0.141214689878104	2.00481907271848	0.0449823927855617	0.994062709516498	RANBP2
4294.73403474908	0.252108995581287	0.12575265543824	2.00480057222413	0.0449843713566052	0.994062709516498	TBC1D5
8.2936775290598	-2.54313414382341	1.26858418923693	-2.00470269565091	0.0449948401766472	0.994062709516498	LINC01063
2.78002773340606	-4.95700696635137	2.47293838924572	-2.00450079464508	0.0450164418780726	0.994062709516498	ENSG00000304817_gene_sourcehavana_tagene
2869.59457364014	-0.234909262364677	0.117193451133869	-2.00445724647483	0.0450211023106111	0.994062709516498	GATD1
3623.48670112316	0.239098426943456	0.119312304461139	2.00397124188757	0.0450731410990184	0.994062709516498	KDM6A
89.4916119067273	-0.808124078108359	0.403595810557147	-2.0023103733232	0.0452513610419775	0.994062709516498	CATSPERG
1130.64302728698	0.29938780611389	0.149537583080832	2.0020907115508	0.0452749763255744	0.994062709516498	POLR3B
2019.03651812566	-0.326883811627086	0.163312605487724	-2.00158347024631	0.0453295482554906	0.994062709516498	EXOSC6
2388.30892032207	0.26956132175185	0.134778871485109	2.00002655298707	0.0454973967296198	0.994062709516498	IPO11
367.481721055465	0.479508443910111	0.239767970984961	1.99988531387367	0.0455126493463288	0.994062709516498	ZNF81
2666.79974674308	0.274946680708478	0.137534970882597	1.99910378388911	0.0455971258147389	0.994062709516498	SGCB
75.5712304078507	-0.892993001213193	0.44671495113441	-1.99902196903301	0.0456059769107844	0.994062709516498	ENSG00000293246_ZNF321P
3921.13536533748	0.234038584886094	0.11713574945472	1.99801158890919	0.0457154037308619	0.994062709516498	ZC3H14
3293.86675413454	-0.217654413990893	0.109021088138391	-1.99644323596003	0.0458856986165293	0.994062709516498	ENOSF1
1675.66898134917	0.282136064781169	0.141379593507541	1.99559255888029	0.0459782901411517	0.994062709516498	ZBTB39
862.343270253229	-0.444086424469279	0.222545461910141	-1.99548631842509	0.04598986487717	0.994062709516498	ZNF579
1132.48069584941	0.282637193812173	0.14164805762809	1.99534817875345	0.0460049186543997	0.994062709516498	RNF139
221.53484879319	-0.544018667581088	0.272650199267461	-1.99529899131826	0.0460102798593375	0.994062709516498	NME2
5.8151007858426	-3.44224372088574	1.72532032906383	-1.99513311406556	0.0460283635990409	0.994062709516498	BNC2
1657.67980689202	0.268380659086169	0.134523073325032	1.99505298572619	0.0460371012387821	0.994062709516498	PIGN
2.78812103882025	-4.96082876584778	2.48669446749013	-1.99494905011585	0.0460484370369079	0.994062709516498	ENSG00000224363_gene_sourcehavana
2.78812103882025	-4.96082876584778	2.48669446749013	-1.99494905011585	0.0460484370369079	0.994062709516498	LINC00923
98.7826240890436	-0.736177891677684	0.369028725236132	-1.99490674122082	0.0460530521544701	0.994062709516498	CYP2D7
1922.14250651452	-0.255710446709434	0.128207412183833	-1.99450595214244	0.0460967901532857	0.994062709516498	BCAR1
5218.02009509428	0.254632648879609	0.127673122223221	1.99441076121265	0.0461071834519805	0.994062709516498	NEMP1
833.02000053113	0.33622590152092	0.16859978358356	1.9942249887544	0.0461274724615806	0.994062709516498	IPMK
96.1990159144765	-0.710532759232949	0.356300229777898	-1.994196747153	0.0461305575066688	0.994062709516498	PARD6A
11.5429136503612	-2.09990314750349	1.05337034634101	-1.99350888773139	0.0462057512979806	0.994062709516498	ENSG00000302270_gene_sourcehavana_tagene
1657.19609147783	0.246594369786486	0.12369933114614	1.99349800440842	0.046206941844269	0.994062709516498	KATNBL1
1210.63921707925	0.269431941498913	0.135175447029734	1.99320177901574	0.0462393563940446	0.994062709516498	STAM
724.184274200998	0.462189255972788	0.231941980212586	1.99269341215923	0.0462950292089692	0.994062709516498	TTN
81.8440743724141	-0.790719367253919	0.396831548284915	-1.99258191711664	0.0463072469166236	0.994062709516498	LETM2
3373.07630604877	0.244382046019025	0.122749517590655	1.99090025619481	0.0464918540468846	0.994062709516498	PRKCI
13716.119282771	0.212489790411656	0.106752105298498	1.99049742220537	0.0465361676754982	0.994062709516498	ENAH
1021.48332705615	-0.307298549152674	0.154396955924728	-1.99031481749218	0.0465562667580518	0.994062709516498	C19orf25
4.54854663535591	-4.14034909090849	2.08038153866297	-1.99018738340153	0.0465702976044888	0.994062709516498	LINC02768
4.54652330900236	-4.1397393609917	2.08051711000283	-1.98976463163337	0.0466168692357453	0.994062709516498	ENSG00000285091_gene_sourcehavana
221.013608679598	-0.495996418507803	0.249280951121792	-1.98970846458891	0.0466230597184791	0.994062709516498	TFEB
1946.19996260899	0.277507271058638	0.139497213375417	1.98933917276043	0.0466637786587119	0.994062709516498	ZNF711
2669.43190793761	0.259635321013349	0.130534362935954	1.9890189462275	0.0466991117747429	0.994062709516498	C2CD5
6081.12239341186	0.201301752362968	0.101217024049731	1.98881318881754	0.0467218264895541	0.994062709516498	UBE3A
19.0545752294379	-1.64501694485248	0.827273559441445	-1.98848002100195	0.0467586264700503	0.994062709516498	ENSG00000290039_gene_sourcehavana_tagene
12248.4591439579	0.221102276536129	0.111229427087285	1.98780378831425	0.0468333946069148	0.994062709516498	DHX15
801.303650052856	0.417287161001495	0.209960274636957	1.98745768323568	0.0468717008587213	0.994062709516498	ENSG00000288765_gene_sourcehavana_tagene
978.254680252214	0.31313431423664	0.157575580627434	1.98720076416538	0.046900153217522	0.994062709516498	ZDHHC21
2185.0065722717	0.291888151706104	0.146888852206549	1.98713617351753	0.0469073085581317	0.994062709516498	FKTN
1645.41976536406	0.300412643816991	0.151200582409674	1.9868484567277	0.0469391929324021	0.994062709516498	SUPT20H
9029.6884140316	0.212225424325095	0.106856531572805	1.98607816669119	0.047024645169595	0.994062709516498	BZW1
4.63402504560803	4.11249681568064	2.07130673528078	1.98546007002829	0.047093308415103	0.994062709516498	ENSG00000306500_gene_sourcehavana_tagene
2212.93685534348	0.231819525062359	0.116778199055513	1.98512673544621	0.0471303729451929	0.994062709516498	SNAI2
669.166012271696	-0.33867029179526	0.170633581958884	-1.98478100211754	0.047168842051397	0.994062709516498	PCGF1
90.8081902271664	0.748492688043646	0.377131952117911	1.98469709034261	0.0471781827407487	0.994062709516498	SYNPO2
4.54638473463746	-4.14802884234783	2.09049025358231	-1.98423735065958	0.0472293865547479	0.994062709516498	ENSG00000253284_gene_sourcehavana
36.5392677953646	-1.17334435633582	0.591361667314308	-1.98414003001684	0.0472402316984134	0.994062709516498	PLIN5
90.2825924186505	-0.737881167652322	0.371894648035258	-1.98411343521772	0.047243195713735	0.994062709516498	ENSG00000266651_gene_sourcehavana
3331.38052359214	0.22750166295935	0.114665606256022	1.984044478441	0.0472508817397624	0.994062709516498	BRIP1
1192.21606697759	-0.397645564176436	0.200427175941385	-1.9839902563549	0.047256926153575	0.994062709516498	YDJC
2028.20055285847	0.266140784963589	0.13414889600486	1.98392079912419	0.047264669857045	0.994062709516498	MTMR12
412.353694438496	-0.377529139053995	0.190303938863556	-1.98382199185418	0.0472756876000826	0.994062709516498	PEMT
1467.12198264307	-0.362106813559049	0.182566195258319	-1.98342750719371	0.047319697092569	0.994062709516498	NME3
4.64441882610556	4.11817901529884	2.07630136256516	1.9834206582666	0.0473204614766553	0.994062709516498	TBR1
4.64441882610556	4.11817901529884	2.07630136256516	1.9834206582666	0.0473204614766553	0.994062709516498	ENSG00000279329_gene_sourcehavana
1507.73933176468	0.280506887141535	0.141449887744322	1.98308313717834	0.0473581438565528	0.994062709516498	SPRTN
9489.65227936407	-0.233085596398584	0.11755899504568	-1.98271171260025	0.0473996405350983	0.994062709516498	RABL6
4833.16747535377	0.209568457383832	0.105713586542092	1.98241743789847	0.0474325395001966	0.994062709516498	KPNA6
3161.38679327072	0.235271496197885	0.118679662987747	1.9824078555243	0.0474336111015101	0.994062709516498	FARP2
65.5159253235416	-1.0170312841169	0.51303965635897	-1.98236388066909	0.0474385290908714	0.994062709516498	CDKN2A
2550.41693881184	0.28303421300883	0.142779946935937	1.98231067515261	0.0474444799773127	0.994062709516498	UBR3
4.53626810286973	-4.14498003898264	2.09117588807288	-1.98212884082287	0.047464822370915	0.994062709516498	RUNX3
12.7923514900405	-2.29200756287582	1.15635678241959	-1.98209376009364	0.0474687478091562	0.994062709516498	ENSG00000298469_gene_sourcehavana_tagene
752.847161780614	0.318404897508103	0.160645649435506	1.98203249591227	0.0474756037591072	0.994062709516498	AGPAT3
534.753476268149	0.351337888096104	0.177302167911525	1.98157694423355	0.0475266097382331	0.994062709516498	BTBD9
24.7857165228084	-1.4007025618285	0.707214276552283	-1.98059146749273	0.0476371065839782	0.994062709516498	FTH1P23
441.379032250646	-0.379223867807456	0.191525106108247	-1.98002170844967	0.0477010894376234	0.994062709516498	ITPKA
2039.13376013689	0.325319317508908	0.164311808439098	1.97989006754488	0.0477158827289243	0.994062709516498	NBEA
3429.80006963282	0.222352808614686	0.112314390376917	1.97973570322102	0.0477332345015099	0.994062709516498	TLK2
10.8067893946522	-2.1901172423665	1.1062720661407	-1.97972750953286	0.0477341556851714	0.994062709516498	GAPDHP43
6477.62314964412	-0.205035775511925	0.103584680650099	-1.97940249682788	0.0477707076204316	0.994062709516498	EHBP1L1
18.5146083523827	-1.81180130956607	0.915357293182424	-1.97933782039031	0.0477779841387217	0.994062709516498	LINC02936
6151.92134382409	0.209613217667691	0.105912898605082	1.97910944208294	0.0478036856310954	0.994062709516498	ICMT
325.12867468589	0.428172154178898	0.216383288313922	1.97876720293538	0.047842222675616	0.994062709516498	ADD2
2971.66782538191	0.22788222437327	0.115166854016062	1.97871363527467	0.0478482569002353	0.994062709516498	TRIP11
3.30222574840469	-5.20483178565225	2.63073131577564	-1.97847334482262	0.0478753327171147	0.994062709516498	ACTBP4
1667.51151495729	0.254628837955373	0.128705277446594	1.97838692404071	0.0478850737185399	0.994062709516498	TMEM69
2163.97246797137	0.271526607832483	0.13724744915282	1.97837270935468	0.047886676100033	0.994062709516498	TRAPPC11
1533.88003183396	0.288047064854946	0.145611433484796	1.97818988496547	0.0479072893954529	0.994062709516498	FGFR1OP2
3656.24795631977	0.230315283068247	0.116453436383062	1.97774570009808	0.0479574019326847	0.994062709516498	BICC1
6436.64062375138	0.204466677260647	0.103395292052826	1.97752405550711	0.0479824241458198	0.994062709516498	GLUD1
897.90636629471	0.299862772846303	0.151679841176404	1.97694545643387	0.0480477958716768	0.994062709516498	FERRY3
2610.09673763498	0.278157400630465	0.140709596923085	1.97681897122136	0.0480620964847677	0.994062709516498	NNT
8.31404936696017	-2.541429033584	1.28596667879395	-1.97627907121785	0.0481231786305086	0.994062709516498	ZMYND10
3867.68530330589	0.218019408009509	0.110336704722074	1.97594634132564	0.0481608548447421	0.994062709516498	SP3
398.794420798102	-0.402570128856881	0.203756053194321	-1.97574561612141	0.0481835956708467	0.994062709516498	AGAP4
495.595695478494	0.350617143347759	0.177503528938477	1.97526857885334	0.0482376770074499	0.994062709516498	ENTPD1
2131.46743703431	0.243091465499693	0.123085917330728	1.97497382943097	0.0482711179960778	0.994062709516498	ZYG11B
4614.26988385082	0.208982402412316	0.105841955415844	1.97447601559554	0.0483276420115361	0.994062709516498	ME2
2572.10728192712	0.260724156854334	0.132054078552162	1.97437413302874	0.0483392170660053	0.994062709516498	FMNL2
2969.56755599892	0.28594258913249	0.144830766111819	1.97432214721369	0.0483451241614873	0.994062709516498	PEAK1
2.7901443651738	-4.96179260913323	2.51361031066338	-1.97397050293915	0.0483850970679744	0.994062709516498	ENSG00000196274_Metazoa_SRP
5607.37257637443	-0.202390042443425	0.10253242999018	-1.9739124729884	0.0483916962481025	0.994062709516498	SPG7
7913.60519222048	0.227666967379102	0.115359757733352	1.97353888264347	0.048434199135026	0.994062709516498	ECPAS
58.0178877000247	-0.980242229227873	0.496701463164799	-1.97350380846904	0.0484381910876289	0.994062709516498	LINC02878
4.55461661441655	-4.1420734244237	2.09885801545675	-1.97348910403656	0.048439864748714	0.994062709516498	ENSG00000260331_gene_sourcehavana
4484.29654956028	0.217439045397537	0.110220743020507	1.97275974956076	0.0485229409747968	0.994062709516498	PSMD5
2634.22736365448	0.303210942286708	0.153756969231534	1.9720143015444	0.0486079739246635	0.994062709516498	N4BP2
3276.40508443104	0.21902620319158	0.111080976584803	1.97177059407979	0.0486358006619703	0.994062709516498	VAMP3
647.870819217775	0.355362001827433	0.180279045424665	1.97117752088349	0.048703574180418	0.994062709516498	SGTB
1442.43058546856	-0.307983145146642	0.156253665836125	-1.97104588553875	0.0487186275752509	0.994062709516498	XRCC3
2899.44378779888	-0.257124408842942	0.130458639487507	-1.97092664658338	0.0487322667306089	0.994062709516498	TMSB10
180.339543929875	-0.538227368623779	0.273084498116294	-1.97091879010494	0.0487331655069493	0.994062709516498	ZNF296
3178.85780586403	0.270489334405859	0.137255480412348	1.97069970243261	0.0487582346089155	0.994062709516498	SCAMP1
4007.9309344797	-0.212597248884829	0.107889683127769	-1.97050582337016	0.0487804282453919	0.994062709516498	KCNC3
1731.35119620086	-0.262636368553513	0.133284839627545	-1.97048943666385	0.048782304445678	0.994062709516498	ANKRD13D
1092.71056427234	0.26996063754263	0.137022582212933	1.97019084871069	0.0488165019633593	0.994062709516498	TCAIM
60.1379042714837	-0.880546164221029	0.447143872548666	-1.96926809977742	0.0489223123656109	0.994062709516498	INHA
2139.29042177949	0.237655325416991	0.120685399064055	1.96921356899897	0.0489285713579271	0.994062709516498	C6orf89
2.77598108069897	-4.95507714079998	2.5167485710261	-1.9688407486727	0.0489713813396184	0.994062709516498	ENSG00000309809_gene_sourcehavana_tagene
93.9202274795255	-0.720114277925475	0.365845737768728	-1.96835497474266	0.0490272086540862	0.994062709516498	DACT3-AS1
6541.63631232548	0.240504678654586	0.122205482827831	1.96803509211956	0.0490640001577747	0.994062709516498	MTPN
2122.82690199275	0.241358777141566	0.122645081295965	1.9679450214487	0.0490743638732637	0.994062709516498	RANBP9
180.444392086528	-0.526700639946267	0.267696709106449	-1.96752751165434	0.0491224274026373	0.994062709516498	TEKTIP1
635.188683423313	0.348266114101043	0.177008388848344	1.9675119149264	0.0491242236557314	0.994062709516498	ATP7A
2095.68566458671	0.286290811495777	0.145541755766169	1.9670699311594	0.0491751492197708	0.994062709516498	MAN2A1
6.57318146983795	2.93924170588059	1.49442154705522	1.96680897145281	0.0492052379071782	0.994062709516498	ENSG00000287456_gene_sourcehavana_tagene
722.200421249938	-0.335990739247837	0.17084028914723	-1.96669498117204	0.0492183858481872	0.994062709516498	SERTAD1
159.893959395382	0.592675555842218	0.301621345935795	1.96496555641117	0.0494182242013395	0.994062709516498	ENSG00000261094_gene_sourcehavana
1025.94102810119	0.279148373351802	0.142195695677746	1.96312815251755	0.0496312850827269	0.994062709516498	GCLM
9.8024844892065	-2.25153195304388	1.14716698927055	-1.96268893204081	0.049682329960878	0.994062709516498	SLC5A2
4.55043138734456	-4.14932598810476	2.11415956599936	-1.96263614858389	0.0496884672574648	0.994062709516498	ENSG00000235445_gene_sourcehavana
7222.23721793841	0.292512265494906	0.14907193776544	1.96222219875591	0.0497366205402829	0.994062709516498	USP24
3993.49832181251	-0.208016354235865	0.106086848554558	-1.96081189204981	0.0499009702946295	0.994062709516498	NFATC4
3207.25211002321	0.219480447334912	0.111959043486257	1.96036372320253	0.0499532927924962	0.994062709516498	ZHX1
2250.53223504569	-0.252446944619446	0.128820483807334	-1.9596801468081	0.0500331870619893	0.994062709516498	CHTF18
802.453529616	-0.326862331534003	0.16682745422683	-1.95928381841504	0.0500795577246422	0.994062709516498	C1orf159
1153.73683985934	0.286613692224495	0.146352832759031	1.95837474971463	0.0501860554186404	0.994062709516498	APAF1
88.1007421096351	-0.762223012228675	0.389232595386218	-1.9582712785715	0.0501981891209814	0.994062709516498	ENSG00000289154_gene_sourcehavana_tagene
1767.21482015644	0.260300275934629	0.132947927552956	1.95791149757446	0.050240398532815	0.994062709516498	USP28
2394.05416329043	0.251156932075111	0.128303414531299	1.95752336750042	0.0502859672027752	0.994062709516498	ATMIN
83.538261788806	-0.749850379148009	0.383151500839162	-1.95705974661647	0.0503404443180816	0.994062709516498	MFSD4A
8.31418794132507	-2.53598269805557	1.29593950666708	-1.95686811383477	0.0503629762992429	0.994062709516498	ENSG00000301995_gene_sourcehavana_tagene
5387.23742596897	0.282113027628852	0.144178531109182	1.95669234149164	0.050383650857489	0.994062709516498	CACNA2D1
806.874785791324	-0.330293935646536	0.1688258574669	-1.95641793622339	0.0504159409595448	0.994062709516498	CD37
4.66506781273573	4.12167908517074	2.10687363211165	1.95630104357029	0.0504297013394415	0.994062709516498	ENSG00000259381_gene_sourcehavana
37783.185425536	0.208372939880737	0.1065275113592	1.9560481346281	0.0504594840682411	0.994062709516498	LRPPRC
3069.37086065928	0.25234799805449	0.129032387190236	1.95569502781071	0.0505010908197891	0.994062709516498	AP3M1
4026.42405971766	0.232086372070454	0.118684994059648	1.95548202120492	0.0505262033916685	0.994062709516498	SPIN1
667.208268373552	-0.320086386694766	0.163716564616776	-1.95512523393107	0.0505682905327665	0.994062709516498	IFT43
467.454352978602	-0.372409321447172	0.190499409276885	-1.95491063652532	0.0505936188956552	0.994062709516498	ENSG00000291035_RRP7BP
7872.08881699658	-0.251652611773479	0.128731256790449	-1.95486797882447	0.0505986549371798	0.994062709516498	RPS21
505.416933308617	0.348160515553801	0.178116084524627	1.95468318587288	0.0506204758950992	0.994062709516498	PLA2G12A
87.9085541021732	-0.768360083691224	0.393177843636073	-1.95423037215297	0.0506739789550459	0.994062709516498	ENSG00000281016_gene_sourcehavana
5.55299011516651	-3.36964514325464	1.72433794310789	-1.95416748597511	0.0506814131352513	0.994062709516498	ENSG00000273384_gene_sourcehavana
515.449084684241	0.346793973401604	0.177476441968177	1.95402820540986	0.0506978816408978	0.994062709516498	KANSL1L
9626.90145987034	0.233561313974536	0.119528621460852	1.95401997546699	0.0506988548879195	0.994062709516498	NUP98
53.674309972592	-0.927760581028643	0.474995041997929	-1.95320055789696	0.0507958350067079	0.994062709516498	ENSG00000280399_gene_sourcehavana
740.870445339395	-0.302006971658018	0.154653611652391	-1.95279611275311	0.0508437593473264	0.994062709516498	SLC25A35
14.2233514068454	1.88428690480913	0.964975324441763	1.95267884792721	0.0508576616107297	0.994062709516498	MYD88
1487.48984995476	0.268181467817752	0.137354184912729	1.9524812293717	0.0508810973677443	0.994062709516498	PIK3C3
2067.49951584944	0.252078886259659	0.129112282926601	1.95240050400908	0.0508906732606811	0.994062709516498	POU1F1
2031.68974681421	0.231402807004082	0.118574896674629	1.95153285808086	0.0509936914417813	0.994062709516498	GNA12
4248.52674967527	0.283017194314005	0.145060185637234	1.95103289762619	0.0510531325025644	0.994062709516498	KMT2C
1285.39073099712	0.289381237250989	0.148363748561498	1.95048480546472	0.0511183626720902	0.994062709516498	PIK3CA
5021.23282683982	0.235018707289329	0.120501871809987	1.95033242022926	0.0511365109110661	0.994062709516498	RAB3GAP2
3969.98728743022	0.224852019701251	0.115336718801132	1.94952675989465	0.0512325502850123	0.994062709516498	HAUS6
2206.11154980856	0.240650216573996	0.123446112901692	1.9494353521333	0.0512434561514042	0.994062709516498	NOC3L
3580.34698654015	-0.231292976590854	0.118674140237356	-1.94897537178911	0.0512983659415242	0.994062709516498	RBM17P4
2654.58666528189	-0.245770970153183	0.126139872412089	-1.94840033887356	0.0513670793112613	0.994062709516498	TOMM7
5542.12726427663	0.261830764522082	0.134428600870378	1.94773108420991	0.0514471486779136	0.994062709516498	ANO3
15.6962121489372	1.77660246106124	0.912275381718268	1.94744097743273	0.0514818893822738	0.994062709516498	RPP38-DT
4890.01489858596	0.207662235620901	0.106664095802616	1.94688038236582	0.0515490770803397	0.994062709516498	TMEM245
1937.65270472135	0.233810431175508	0.120196756852433	1.94523078074861	0.0517472087669941	0.994062709516498	HOMER1
1311.48722843171	0.271791513856542	0.139752591978318	1.94480481548928	0.0517984743352621	0.994062709516498	ALAS1
1086.57047630733	-0.28331866002261	0.145681836632953	-1.94477682716503	0.0518018442599967	0.994062709516498	METRN
4.55245471369811	-4.15000407895499	2.13418120048956	-1.94454157782058	0.0518301766291881	0.994062709516498	ENSG00000259396_gene_sourcehavana
150.940623013876	-0.574680546069777	0.295635128506817	-1.94388450713673	0.0519093799413811	0.994062709516498	ZYG11A
14641.512096681	-0.224141354439216	0.115374208615829	-1.94273362416343	0.0520483513846457	0.994062709516498	RPL41
1633.90333313605	0.297454453377431	0.153134764570222	1.94243582907021	0.0520843613815218	0.994062709516498	BACH1
1056.78229115927	0.27948926200087	0.143892143614679	1.94235247998875	0.0520944438559473	0.994062709516498	PEX1
1185.58773975391	-0.338264254954437	0.174178363954028	-1.94205667842716	0.0521302392122641	0.994062709516498	CHD4
1356.74642009903	-0.296037811410287	0.152502453331771	-1.9412003213237	0.0522339841725441	0.994062709516498	NAA10
2489.28851874335	0.225663122845873	0.116258639347079	1.94104390102294	0.0522529526352954	0.994062709516498	KIAA1143
6880.3059159101	0.256392152081416	0.132104731751698	1.94082489462471	0.0522795203416021	0.994062709516498	LGR4
2119.67327985152	0.230113898293738	0.118597966368503	1.94028536356801	0.052345019148365	0.994062709516498	PPP6C
1848.44942843264	0.237012249249855	0.122160452769947	1.94017166665384	0.0523588306481616	0.994062709516498	GBE1
6759.56637110011	0.226185250360447	0.116594040119098	1.93993835473412	0.0523871820988887	0.994062709516498	API5
13.3022456205223	-1.98154224237948	1.0214475200393	-1.93993543819387	0.0523875365904041	0.994062709516498	ENSG00000300335_gene_sourcehavana_tagene
4185.88640460632	-0.240545807160485	0.124047502159623	-1.93914269108743	0.0524839656005467	0.994062709516498	GIPC1
2197.95865383689	0.336197077630318	0.173411967467883	1.93871900849395	0.0525355627703629	0.994062709516498	CPLANE1
1323.71506747694	0.256890405425601	0.132533405209723	1.93830683682422	0.0525857987968233	0.994062709516498	RANBP10
82.1444896694427	-0.799234781419581	0.412388619144463	-1.93806216834418	0.0526156383028975	0.994062709516498	GRIK5
6.30530098170387	-2.92901520370643	1.51132525052719	-1.93804424473469	0.052617824803444	0.994062709516498	ENSG00000279421_gene_sourcehavana
4.53640667723463	-4.13634201653665	2.13447582877989	-1.93787250282476	0.0526387794444106	0.994062709516498	ENSG00000275476_gene_sourcehavana
174.865398380129	-0.545993357306596	0.281767211281991	-1.9377462509652	0.0526541881840251	0.994062709516498	ELMO3
45.1972680844876	-0.997733714448401	0.514981082029898	-1.93741818731601	0.0526942452014072	0.994062709516498	ENSG00000254812_gene_sourcehavana
2477.76523324078	-0.234172176798139	0.120874472331937	-1.93731705529248	0.0527065986940159	0.994062709516498	MFSD12
1225.64930623628	0.276922147293064	0.142948969336208	1.93720982095197	0.0527197002417678	0.994062709516498	RBM18
1358.61303871261	0.283542148222184	0.146471674147177	1.93581557576297	0.0528902925622555	0.994062709516498	RPS6KC1
662.179144055758	-0.330962221457391	0.1709710044916	-1.9357798267697	0.0528946726746537	0.994062709516498	OPLAH
372.466879586569	-0.428053759849068	0.221142608166493	-1.93564579615881	0.0529110973503313	0.994062709516498	GATD1-DT
6245.41714124209	0.219246872184732	0.113334886134632	1.93450472014667	0.0530511022802108	0.994062709516498	KDM3B
2371.90638878502	0.252892681106925	0.130737351232071	1.93435677504294	0.0530692771303041	0.994062709516498	NFYA
919.425929343835	0.288830513936016	0.149319125453307	1.93431694070787	0.053074171611767	0.994062709516498	ISOC1
2.79216769152735	-4.96277107332294	2.56634368063366	-1.93379051713665	0.0531388891945354	0.994062709516498	WBP11P2
2.79216769152735	-4.96277107332294	2.56634368063366	-1.93379051713665	0.0531388891945354	0.994062709516498	RN7SL12P
2.79216769152735	-4.96277107332294	2.56634368063366	-1.93379051713665	0.0531388891945354	0.994062709516498	ENSG00000254924_gene_sourcehavana
2.79216769152735	-4.96277107332294	2.56634368063366	-1.93379051713665	0.0531388891945354	0.994062709516498	ENSG00000224541_gene_sourcehavana
912.172793259587	-0.286822502912362	0.148335646878065	-1.93360469279604	0.0531617498483716	0.994062709516498	HEXD
1137.92937738183	-0.264875768840611	0.137032960334242	-1.93293473478602	0.0532442382621332	0.994062709516498	ANKRD13B
12483.3586068466	0.210911151723793	0.109126403644666	1.93272338022387	0.0532702834150447	0.994062709516498	ASPH
3813.50704069174	0.267269929943367	0.138319753537008	1.9322614674256	0.0533272418227749	0.994062709516498	RALGAPB
24120.2606309321	0.192253890677702	0.0995434133182919	1.93135722665011	0.0534388909022223	0.994062709516498	YWHAZ
6.64349888387244	2.95236700218871	1.52960260267932	1.93015296719371	0.0535878871746026	0.994062709516498	SNX2P1
1639.33264030369	0.252205142987483	0.130687767268661	1.92982976340098	0.053627934359673	0.994062709516498	CRY1
14.6864169139212	1.7931036906864	0.92915531340391	1.92982127403164	0.0536289865879624	0.994062709516498	ELAPOR2
155.553825067908	-0.586975199580966	0.304180043841588	-1.9296966104938	0.0536444401923896	0.994062709516498	HES7
2839.20732712934	0.252701414130999	0.130962195339793	1.92957527533303	0.0536594847732864	0.994062709516498	STAT1
6764.06967143315	0.211934616670722	0.109888430365597	1.92863448832255	0.0537762543654378	0.994062709516498	TMED10
4722.95442050639	0.249463378942584	0.129374724454917	1.92822346090881	0.0538273372460547	0.994062709516498	BUB1B
1402.48027053948	-0.268618168078336	0.139342047421716	-1.92776102439035	0.0538848577179758	0.994062709516498	RHPN1
1177.11256577958	0.337307603197985	0.174976873328066	1.92772677201497	0.0538891202625323	0.994062709516498	TBC1D14
65.8947978628923	0.824236751487529	0.42762092524601	1.92749396211924	0.0539180998010391	0.994062709516498	PDGFD
2.77395775434542	-4.95409052080697	2.57047632553117	-1.92730447333852	0.0539416964473705	0.994062709516498	ENSG00000301230_gene_sourcehavana_tagene
2.77395775434542	-4.95409052080697	2.57047632553117	-1.92730447333852	0.0539416964473705	0.994062709516498	TEX41
1138.27473630529	0.267122322883474	0.138619570846257	1.92701738472225	0.0539774634219215	0.994062709516498	ORC5
3935.81006666988	0.266784269406188	0.138522684784325	1.92592476691858	0.0541137684366453	0.994062709516498	UTP20
650.480726560118	0.312488731671671	0.162275954378873	1.92566257193034	0.054146520189515	0.994062709516498	ERRFI1
2572.3758652667	0.21895781906451	0.113707038886347	1.92563117647769	0.0541504430212247	0.994062709516498	PGM1
936.300745197448	0.375599226222185	0.195162539017423	1.92454570489398	0.0542862175779147	0.994062709516498	PTPRD
698.239940430337	0.309995904105864	0.161138370053557	1.92378701610816	0.0543812855643351	0.994062709516498	SIAE
2025.45130713705	0.227439389808867	0.118239223636409	1.9235528009576	0.0544106620878302	0.994062709516498	PDHX
2406.47818396431	0.262021552925108	0.13623580879049	1.92329428842058	0.0544431014893623	0.994062709516498	LMBR1
3482.03172174032	0.281877518539925	0.146573199042721	1.92311773489891	0.0544652655489285	0.994062709516498	CEP192
223.395958483416	0.512669831464215	0.266666743404234	1.92251131475765	0.0545414512571157	0.994062709516498	YPEL2
6.37020330708473	2.88689514861145	1.50197822358271	1.92206192026224	0.0545979668658641	0.994062709516498	ENSG00000199476_Y_RNA
457.533755260952	0.350252280417626	0.182242298372426	1.92190442913455	0.0546177844199074	0.994062709516498	VPS50
10159.3110853998	-0.188467740344133	0.0980641300514954	-1.92188255017574	0.0546205379857574	0.994062709516498	SPRY1
878.563169452136	0.298104540157102	0.155119997809676	1.92176730509538	0.0546350440112879	0.994062709516498	FUT10
3.20369447751599	5.10401938963442	2.6562966068385	1.92147946750163	0.0546712884823685	0.994062709516498	ENSG00000305863_gene_sourcehavana_tagene
2327.48026745743	-0.224605028244761	0.116914245084611	-1.92110916922241	0.0547179458838604	0.994062709516498	MAN2C1
7221.94225733011	0.264621102788204	0.137780476139823	1.92059942164564	0.0547822281452149	0.994062709516498	PTPN13
3487.38152505431	0.260386440045315	0.13559253565434	1.92035969228503	0.0548124812377664	0.994062709516498	KIDINS220
7915.87542219774	-0.269650837044601	0.140429640401608	-1.92018462963688	0.0548345823948531	0.994062709516498	AGRN
5.59631375393822	3.32778182746327	1.73328034108218	1.91993282828418	0.0548663846240172	0.994062709516498	ENSG00000279162_gene_sourcehavana
151.13560641683	0.564959148719937	0.294316900485085	1.9195606769057	0.0549134150883349	0.994062709516498	SLFN13
3699.5283869882	0.235984247102861	0.122948021890219	1.91938221920783	0.0549359795216019	0.994062709516498	TAB2
2.66114997664767	4.83817022309027	2.52150480316425	1.91876304063304	0.0550143292522494	0.994062709516498	ENSG00000286180_gene_sourcehavana
4.55447804005165	-4.15071436182667	2.163515799672	-1.91850429863093	0.0550470975825751	0.994062709516498	MYOM2
1757.98370584538	0.23417252789913	0.122076216321137	1.91824857417853	0.0550794997425267	0.994062709516498	TMF1
10398.8421955288	0.2319288395251	0.120919744424847	1.91803944532191	0.0551060097163271	0.994062709516498	PSME4
1483.9179955	0.275049761844644	0.143414090976362	1.91787124941563	0.0551273385894842	0.994062709516498	YOD1
4348.57317035855	0.218636350300342	0.11401648798565	1.91758537877311	0.0551636055490783	0.994062709516498	NUS1
1311.65801827148	0.268944946017682	0.140270216666045	1.91733464458806	0.0551954312943008	0.994062709516498	KDM1B
2510.94563234261	0.229751347565808	0.119836878854729	1.917200696159	0.0552124396690924	0.994062709516498	SPAST
10929.5085722486	0.219368285956527	0.114422347051888	1.91718044253233	0.0552150117947991	0.994062709516498	SCRN1
5005.58104131834	0.278885304827907	0.145470579728655	1.91712513518616	0.0552220361047424	0.994062709516498	BTAF1
4.56068659347719	-4.1435785897581	2.16218939437285	-1.91638096114145	0.0553166223932489	0.994062709516498	RPL7P8
3278.18415931627	0.227285984752606	0.11868106618043	1.91509894600259	0.0554798862249275	0.994062709516498	CDC23
1499.99927500533	0.297842128528427	0.155525879315212	1.91506474575061	0.0554842470986021	0.994062709516498	ZBTB33
4.29857592280111	-4.05367180013266	2.11700925865206	-1.91481061481692	0.0555166602781416	0.994062709516498	ENSG00000305011_gene_sourcehavana_tagene
272.365945132987	0.456396568845932	0.23835666666061	1.91476317923082	0.0555227122063032	0.994062709516498	MBNL2
160.550616484621	-0.540174585198929	0.282114461378558	-1.91473553875741	0.0555262388873677	0.994062709516498	ENSG00000269688_gene_sourcehavana
2339.47419585211	-0.238705245731106	0.124675750632838	-1.91460845047629	0.055542456635358	0.994062709516498	CDK10
12.5634051666353	-2.06418349360293	1.07824464760691	-1.91439252509554	0.0555700199437502	0.994062709516498	ENSG00000307417_gene_sourcehavana_tagene
39.1334479234512	1.06697724960946	0.557345857091497	1.91438984614952	0.055570361988153	0.994062709516498	STAG3
2431.42215254865	-0.25832709210542	0.134972245728803	-1.91392749457893	0.0556294207280672	0.994062709516498	CD320
477.065808249088	-0.384066913549252	0.200715202116434	-1.91349190046131	0.0556851094224023	0.994062709516498	ZRSR2
4016.49940697417	-0.23297572821141	0.121775939489576	-1.91315073558806	0.0557287582004235	0.994062709516498	TMEM132A
4.29048261738692	-4.05107866580883	2.11762998648388	-1.91302479265287	0.0557448785941505	0.994062709516498	ENSG00000307176_gene_sourcehavana_tagene
2122.5181797619	0.254279409768854	0.132924603840622	1.91295969611267	0.0557532123179092	0.994062709516498	BROX
2464.28139010617	-0.221759871472134	0.115928208031577	-1.91290692090859	0.0557599694137402	0.994062709516498	TMEM161A
8.34040249844235	2.48580953831074	1.29973478622616	1.9125513640582	0.0558055110699529	0.994062709516498	FBLL1
3374.83202959833	0.216136547368706	0.113015132628894	1.9124566979754	0.0558176416385349	0.994062709516498	SMAD2
2610.04229007617	-0.245312046091418	0.128303526316769	-1.9119665151351	0.0558804890988037	0.994062709516498	WDR18
24.7618120090852	-1.32926405976303	0.695281594702002	-1.91183553525928	0.0558972923026921	0.994062709516498	FAM217A
7.04951854282703	-2.64213807874217	1.38206220428353	-1.91173600620376	0.0559100635437229	0.994062709516498	NR2E3
3077.89237999165	0.252656762256457	0.132164559610803	1.91168315470107	0.0559168462625784	0.994062709516498	SKIL
85768.9839352477	0.177090926277242	0.0926609533502888	1.91117099354439	0.0559826101774154	0.994062709516498	HSPA8
963.58994622212	-0.272989456853756	0.142841102466266	-1.91114078609289	0.0559864909678848	0.994062709516498	ABCC6
4540.00695368448	0.207376125880875	0.108520974703677	1.91093128722008	0.0560134117254162	0.994062709516498	FAF2
2146.58645288478	0.231728865762533	0.121287230652074	1.910579246609	0.0560586734777881	0.994062709516498	GSTCD
8.30922115694975	2.47492987569355	1.29552309227687	1.91037110063695	0.0560854490658687	0.994062709516498	ENSG00000290739_gene_sourcehavana
4171.45494236557	0.22157356641627	0.115996639501397	1.91017228920327	0.056111033816194	0.994062709516498	PPAT
6113.26546295116	0.254838038939415	0.133425166868585	1.90996979745518	0.0561371021702956	0.994062709516498	ATM
7.29355785068609	-2.69265768991309	1.40980314304342	-1.90995296272379	0.0561392698915612	0.994062709516498	ENSG00000188365_gene_sourcehavana
1591.66067117845	0.290939169382914	0.152338500431883	1.90982035767777	0.0561563471942452	0.994062709516498	MED23
6585.57768976701	0.205963001034977	0.107857396277257	1.909586251327	0.0561865067194462	0.994062709516498	SINHCAF
2376.02778995245	0.237049340617706	0.124153438886621	1.90932561146522	0.0562201003772203	0.994062709516498	COPS3
101.965310252956	0.663160602754598	0.347451342812624	1.90864308477355	0.0563081499262314	0.994062709516498	KLF7
1481.04296607	-0.242018826895126	0.126802545613276	-1.90862750999682	0.0563101604937447	0.994062709516498	HIP1R
908.877763094305	-0.306305531123581	0.160511708524356	-1.90830646523897	0.0563516178808624	0.994062709516498	ENSG00000290948_gene_sourcehavana
2579.11444866642	-0.219056259549505	0.114851069426201	-1.90730709469154	0.0564808320211859	0.994062709516498	PLOD3
72.778687313804	-0.829230502647581	0.434931910943149	-1.90657544729104	0.0565755870488775	0.994062709516498	MUC6
5567.96391161274	0.213160773689516	0.111824496251467	1.90620821765356	0.0566231964917049	0.994062709516498	SLC39A14
969.297598724862	-0.273801229708967	0.143638975449585	-1.90617643193275	0.0566273189151922	0.994062709516498	ENSG00000268362_gene_sourcehavana
4571.42110074888	0.226637466643408	0.118937549159871	1.90551653573063	0.0567129600605985	0.994062709516498	M6PR
4032.82599572771	-0.2165362373535	0.113641597699543	-1.90543112501815	0.056724052513084	0.994062709516498	CD151
2200.00724386287	-0.232211513028068	0.121883305266571	-1.90519540408096	0.0567546754092919	0.994062709516498	KCNQ2
2258.51863720208	0.226018867677438	0.11863292887019	1.90519504011193	0.0567547227037439	0.994062709516498	DCAF10
3158.83880874996	0.228033325226942	0.119714567663982	1.90480849303981	0.0568049694829639	0.994062709516498	SLAIN2
5766.77705180517	0.205399646157708	0.107834973486401	1.90475909175802	0.0568113937617326	0.994062709516498	KERA
9.04167416247102	2.30813073740875	1.21194145397032	1.90449029517664	0.0568463594041544	0.994062709516498	ENSG00000251520_gene_sourcehavana
828.341276519543	-0.318149527337298	0.16710854134469	-1.90384958648558	0.056929776394016	0.994062709516498	PHLDA3
4665.14755205924	0.217599071281522	0.114321749619038	1.90339171685739	0.056989451047562	0.994062709516498	ETNK1
310.743324314678	-0.436547331286278	0.22939022230513	-1.90307732779295	0.0570304558467129	0.994062709516498	ZNF628
2868.94371296041	0.259901945551331	0.136623058192848	1.90232855997464	0.0571282141763379	0.994062709516498	HDAC9
6.88589026789734	3.01589939862041	1.58593186571543	1.90165760826043	0.0572159312904261	0.994062709516498	RN7SKP287
3137.12597944579	0.248306649443105	0.130589871371449	1.90142349353283	0.0572465647145376	0.994062709516498	EPS15
4520.58287655221	-0.233990403330899	0.123094691571432	-1.90089759634446	0.0573154270038276	0.994062709516498	PRDX5
4149.61629407543	0.218054111328535	0.114732087093735	1.90055037655148	0.0573609305751171	0.994062709516498	SKP2
2512.52869911198	0.229766256764933	0.120911631236494	1.90028249900563	0.0573960567752407	0.994062709516498	BAG5
58.8550249358038	-0.859169810586166	0.452245462943167	-1.89978646771772	0.0574611475063841	0.994062709516498	SCN1B
153.740781171969	-0.672846722452319	0.354259738101091	-1.89930339264327	0.0575245970674949	0.994062709516498	ENSG00000260257_gene_sourcehavana
28.2197208696811	-1.34120372220285	0.706161072121386	-1.89928866819821	0.0575265319662145	0.994062709516498	ENSG00000286195_gene_sourcehavana
2573.24003578314	0.225950563079474	0.119009947357896	1.89858552243517	0.0576189934225731	0.994062709516498	ARHGEF7
4344.22538449719	0.201422684522713	0.10609881701135	1.89844420698079	0.0576375908630091	0.994062709516498	PPP1R12A
11096.1562871794	0.189844517814547	0.100019062182972	1.89808336202203	0.0576851015346849	0.994062709516498	LAPTM4A
7208.22532957375	-0.215730565257559	0.113660079932345	-1.89803284834895	0.0576917550172795	0.994062709516498	RPL23A
90.6003029214266	-0.743286917957792	0.391718444122955	-1.89750298743779	0.057761584875257	0.994062709516498	ENSG00000213058_gene_sourcehavana
3226.64216237725	0.250080337444036	0.131831871081743	1.8969641816657	0.0578326655999706	0.994062709516498	SMCR8
1156.52145387931	0.256364564695044	0.135176067883946	1.89652331739035	0.0578908796831869	0.994062709516498	RAB29
451.525178394137	-0.36048485769513	0.190096697650773	-1.89632361924234	0.0579172649197494	0.994062709516498	ENSG00000293311_SMPD4BP
7.80173115557479	-2.79718418521179	1.47521810300822	-1.89611568588255	0.0579447488590707	0.994062709516498	PACERR
2.65494142322213	4.83505905398735	2.55020933275472	1.89594594917608	0.0579671921263537	0.994062709516498	ENSG00000308714_gene_sourcehavana_tagene
2.65494142322213	4.83505905398735	2.55020933275472	1.89594594917608	0.0579671921263537	0.994062709516498	DNAI7
2.65494142322213	4.83505905398735	2.55020933275472	1.89594594917608	0.0579671921263537	0.994062709516498	LINC02282
1172.48627787986	0.261600799365857	0.1379963616471	1.89570794652436	0.0579986739565644	0.994062709516498	TMEM45A
2.53005702085126	-4.8209353107756	2.54382900631354	-1.89514912315666	0.0580726482361699	0.994062709516498	ENSG00000301726_gene_sourcehavana_tagene
2.53005702085126	-4.8209353107756	2.54382900631354	-1.89514912315666	0.0580726482361699	0.994062709516498	ENSG00000308537_gene_sourcehavana_tagene
2.53005702085126	-4.8209353107756	2.54382900631354	-1.89514912315666	0.0580726482361699	0.994062709516498	ENSG00000299518_gene_sourcehavana_tagene
3840.48698481505	-0.22357344141773	0.118003497375305	-1.89463402687689	0.0581409035623075	0.994062709516498	LRPAP1
767.046948883933	-0.314827716655114	0.166181359627137	-1.89448273477541	0.0581609639144273	0.994062709516498	CIAO3
4372.38210297797	0.254053159544268	0.134115555991599	1.89428554850254	0.0581871181681379	0.994062709516498	KIRREL1
9988.07123844641	0.269213385327424	0.142159508329945	1.89374167433524	0.0582593068165335	0.994062709516498	HEATR1
2748.76986124406	-0.232879163207078	0.122974662634608	-1.89371662599334	0.0582626332850455	0.994062709516498	UBL5
2.5320803472048	-4.82198456844402	2.54735355856061	-1.89293887071126	0.0583659992406517	0.994062709516498	ENSG00000306543_gene_sourcehavana_tagene
2.5320803472048	-4.82198456844402	2.54735355856061	-1.89293887071126	0.0583659992406517	0.994062709516498	ENSG00000250362_gene_sourcehavana
2.5320803472048	-4.82198456844402	2.54735355856061	-1.89293887071126	0.0583659992406517	0.994062709516498	ZNRF3-IT1
417.380613360819	0.413095870772873	0.21825854498444	1.89269048230081	0.0583990428652627	0.994062709516498	ALG10
866.423064181658	0.292056332372516	0.154324350803542	1.892483790483	0.0584265513501534	0.994062709516498	TOGARAM1
851.391476867479	0.279888268884224	0.147911076148195	1.89227389978421	0.0584544965856152	0.994062709516498	PWWP2A
1094.26919045872	0.33044630962174	0.174651631280881	1.89203105174726	0.0584868436749697	0.994062709516498	RAB11FIP1
1988.67498627504	0.228500282373143	0.120786649769597	1.89176769791207	0.0585219389161188	0.994062709516498	KLHL8
888.049734349478	-0.291286692475402	0.153980267873933	-1.89171441573205	0.0585290415698301	0.994062709516498	NOC4L
2.52803369449771	-4.81988503450992	2.54842601368339	-1.89131840933591	0.0585818526942211	0.994062709516498	ENSG00000254065_gene_sourcehavana
2.52803369449771	-4.81988503450992	2.54842601368339	-1.89131840933591	0.0585818526942211	0.994062709516498	ENSG00000301154_gene_sourcehavana_tagene
2.52803369449771	-4.81988503450992	2.54842601368339	-1.89131840933591	0.0585818526942211	0.994062709516498	ENSG00000289283_gene_sourcehavana_tagene
2.52803369449771	-4.81988503450992	2.54842601368339	-1.89131840933591	0.0585818526942211	0.994062709516498	LINC00362
2.52803369449771	-4.81988503450992	2.54842601368339	-1.89131840933591	0.0585818526942211	0.994062709516498	SHD
535.337216134954	-0.36662403207643	0.193888636259063	-1.89090005041125	0.0586376877181803	0.994062709516498	SYTL1
3503.03933300477	0.205583149023119	0.108731706000351	1.89073782234646	0.0586593508902178	0.994062709516498	RAB2A
289.197036296132	-0.445745369272115	0.235760417411426	-1.8906709369039	0.0586682843920965	0.994062709516498	TCEAL3
3.04820838314279	-5.08934825837604	2.69209221470693	-1.89048065685599	0.0586937051772554	0.994062709516498	ENSG00000280420_gene_sourcehavana
3077.18412036918	0.253507908137203	0.134098316035807	1.89046302467744	0.0586960612409874	0.994062709516498	TRPS1
1181.63367242206	-0.266648862678212	0.141075625200056	-1.89011292560344	0.0587428587759134	0.994062709516498	FBXO46
284.63389149674	0.42171431524604	0.223153663047757	1.88979338042858	0.0587855992291436	0.994062709516498	WDR31
2872.18015168872	0.236345036159801	0.125082661907606	1.88951076476435	0.0588234217258236	0.994062709516498	SLC30A6
4912.2722249615	0.204041744967519	0.107993627430212	1.88938690016108	0.0588400049113789	0.994062709516498	UBFD1
3707.17532603496	0.229992203733816	0.121783250676078	1.8885372369108	0.0589538638123792	0.994062709516498	KPNA4
489.893749671441	0.338458546185825	0.179240414600605	1.88829370284598	0.0589865322365461	0.994062709516498	FBXO27
239.149707464331	-0.452480601400407	0.239664017714905	-1.88797887023099	0.05902878714216	0.994062709516498	LCAT
11.3175000027787	-2.05722616219139	1.08978309934575	-1.88773909544609	0.0590609850981023	0.994062709516498	ENSG00000279345_gene_sourcehavana
740.981441538844	0.324469364088823	0.171905690250752	1.88748472267284	0.0590951592681523	0.994062709516498	PDE4DIP
1610.26835814828	0.27504516411598	0.145730644193854	1.88735296984009	0.0591128662919708	0.994062709516498	UFL1
2234.6872677898	0.260878342596724	0.138250921696401	1.88699170606336	0.0591614412105798	0.994062709516498	MIER3
269.265805318535	0.449347420788167	0.238262979327064	1.8859305044253	0.0593043202197589	0.994062709516498	MEX3B
7090.31080372414	0.248347284380387	0.131693452668928	1.88579826367467	0.059322145016113	0.994062709516498	EYA4
19.3846821653501	1.50104803136957	0.796073566828261	1.88556446780426	0.059353669355694	0.994062709516498	ANXA2R
411.154385318114	0.377666022359433	0.200364490569184	1.88489497957737	0.0594440180639266	0.994062709516498	SCRN3
526.751042609335	-0.369793339180269	0.196195702258259	-1.88481875455915	0.059454312007042	0.994062709516498	NFATC2IP-AS1
25.541935467688	-1.39270164665848	0.739017238355326	-1.88453201681455	0.0594930482633709	0.994062709516498	ENSG00000284735_gene_sourcehavana
2368.95862257388	0.236428107827428	0.125469818046679	1.88434247780185	0.0595186651471507	0.994062709516498	SIK2
2.53410367355835	-4.82303582663459	2.55994921510982	-1.88403574499336	0.0595601405849431	0.994062709516498	FAM240C
2.53410367355835	-4.82303582663459	2.55994921510982	-1.88403574499336	0.0595601405849431	0.994062709516498	ENSG00000294173_gene_sourcehavana_tagene
2.53410367355835	-4.82303582663459	2.55994921510982	-1.88403574499336	0.0595601405849431	0.994062709516498	B3GAT1
1643.80522000654	-0.261626739154525	0.138880523382445	-1.88382598785336	0.0595885170833751	0.994062709516498	DDRGK1
585.680629922156	0.319442316629859	0.169580540653411	1.88372035729462	0.0596028113093401	0.994062709516498	LINS1
2252.86784594771	0.251402259184603	0.133477943078437	1.88347417847808	0.0596361359635054	0.994062709516498	SAMD8
126.198279004981	-0.604250264599478	0.320841512303847	-1.88332943658249	0.0596557365520034	0.994062709516498	ENSG00000269981_gene_sourcehavana
2427.49672864241	0.219181337672833	0.116395678224564	1.88307109865336	0.0596907333146409	0.994062709516498	PRKCB
2893.36447860239	0.3049158989023	0.161953228371283	1.88274047988269	0.0597355467286606	0.994062709516498	NCOA2
7160.05639303595	0.198050056382517	0.105193941099105	1.88271353191275	0.0597392005959051	0.994062709516498	SRP72
2567.72528480641	-0.214229325826716	0.113815791010308	-1.88224607433702	0.0598026125353756	0.994062709516498	TTLL3
1435.45248025286	0.255469641333901	0.13575837466047	1.88179655194626	0.059863644163428	0.994062709516498	VPS8
95.5129354886913	-0.690997658492343	0.367207582197415	-1.88176304627843	0.0598681952938879	0.994062709516498	ENSG00000269427_gene_sourcehavana
33.9953499907989	-1.12106704841776	0.595792447118201	-1.88164024878171	0.0598848775347848	0.994062709516498	ENSG00000243107_gene_sourcehavana
433.622830599864	0.351922989414928	0.187081011524699	1.88112618456987	0.059954755855552	0.994062709516498	LACTB2
2.52601036814416	-4.81883080021596	2.56209648827182	-1.88081550490956	0.0599970202650287	0.994062709516498	ENSG00000282564_gene_sourcehavana
2.52601036814416	-4.81883080021596	2.56209648827182	-1.88081550490956	0.0599970202650287	0.994062709516498	ENSG00000301261_gene_sourcehavana_tagene
1609.65523506161	0.236591368055351	0.125861932525625	1.87976907161489	0.0601395573222935	0.994062709516498	PRMT3
7.78766612488955	-2.4362138475976	1.29732502751057	-1.87787470058481	0.060398308096838	0.994062709516498	MTCH1P2
6.04926029008842	-2.86119819752459	1.52409338937998	-1.87731159879157	0.0604753994466348	0.994062709516498	ENSG00000294111_gene_sourcehavana_tagene
5.04077015757072	-3.22626896658037	1.71905293236228	-1.8767711603545	0.0605494647541788	0.994062709516498	HAS1
4294.50597160172	0.277596519319846	0.147953320697319	1.87624392620257	0.0606217928863994	0.994062709516498	KAT6A
943.669097018975	-0.281824495582134	0.150252030885877	-1.87567844454757	0.0606994475301268	0.994062709516498	SHARPIN
36.7645289137812	1.10838852665003	0.59095579211384	1.87558619687158	0.0607121232385207	0.994062709516498	ENSG00000310129_gene_sourcehavana_tagene
846.60345617187	-0.284203712343422	0.151528686129042	-1.87557695908083	0.0607133927196794	0.994062709516498	YJU2B
378.790659609856	-0.374466777922784	0.199672508768512	-1.87540478272308	0.0607370576669299	0.994062709516498	ENSG00000290835_gene_sourceensembl_havana
348.737321800596	0.38391289232059	0.204718035148367	1.87532521031844	0.0607479971557508	0.994062709516498	PLCE1
616.885556589977	-0.308673852151358	0.164610474228799	-1.87517746727538	0.0607683129662892	0.994062709516498	GRTP1
2.70460985062646	4.85966546701094	2.59165341627453	1.87512166422185	0.0607759877820745	0.994062709516498	ENSG00000295349_gene_sourcehavana_tagene
54.9879549266698	-0.949170530538012	0.506313954725564	-1.87466792427732	0.0608384222596918	0.994062709516498	ENSG00000261118_gene_sourcehavana
917.73128154335	-0.340065112716577	0.181404687832152	-1.87462141568927	0.0608448248286725	0.994062709516498	FAM174C
1234.52956386624	-0.256794029812543	0.137053329495834	-1.87367961622815	0.060974597083427	0.994062709516498	SMTN
2551.28975081644	0.21836734961631	0.11657211277968	1.87323832784108	0.0610354818502047	0.994062709516498	CCN1
1078.41997147374	0.296424208753048	0.158248818799399	1.87315274137246	0.0610472960843324	0.994062709516498	MFAP3L
7.07984542525738	2.58433663764065	1.37980098013514	1.87297782422762	0.061071447289384	0.994062709516498	ENSG00000296377_gene_sourcehavana_tagene
2651.34145260971	0.216444658138396	0.115589402105541	1.87253030291452	0.0611332735955858	0.994062709516498	ZNF281
2319.56983833236	0.221736993363667	0.118417046140564	1.87250907357087	0.0611362077755488	0.994062709516498	KRAS
698.996925354102	0.327249543153815	0.174795852796559	1.87218139285429	0.061181512441651	0.994062709516498	ERI2
264.262990471858	-0.578891583078817	0.309232253860281	-1.87202847003267	0.0612026648458525	0.994062709516498	COMTD1
133.443538693129	-0.580164974461756	0.310094922303723	-1.87092703792651	0.0613551947712255	0.994062709516498	COPG2IT1
3122.79010139006	-0.207006029126857	0.110658008833105	-1.87068275771222	0.0613890661087607	0.994062709516498	MAPK12
73.5744939884053	0.758874420701367	0.405765889821317	1.87022724121918	0.0614522683422877	0.994062709516498	SUN3
6503.28128486574	0.212508912514776	0.113687139205621	1.86924320551703	0.0615889857426586	0.994062709516498	TMEM123
668.241790851325	-0.319536195796606	0.171002430559588	-1.86860616396478	0.0616776275697693	0.994062709516498	DECR2
5850.44245743993	0.252945220602961	0.135449352942208	1.86745241013359	0.0618384367077318	0.994062709516498	SEMA3D
2348.95153917751	0.275341114264354	0.147471926105025	1.86707478186909	0.0618911455000149	0.994062709516498	DPY19L4
490.860701848211	0.359852223153362	0.192747720879102	1.86695967927462	0.0619072187409513	0.994062709516498	PRRG1
3838.72718030202	0.21928136848754	0.117456527810971	1.86691512659425	0.0619134411263131	0.994062709516498	RPS6KB1
113.954936030506	-0.673392308091194	0.360738095123975	-1.86670694665549	0.0619425231349915	0.994062709516498	ATXN7L3-AS1
10.2844528052887	-2.1068066883833	1.1287562188842	-1.86648512153131	0.061973523767809	0.994062709516498	ENSG00000254712_gene_sourcehavana
70.2105342933275	-0.842403014013902	0.451349493863011	-1.86640956834568	0.0619840854509718	0.994062709516498	ENSG00000295453_gene_sourcehavana_tagene
7016.27526297527	0.262857575785716	0.140850020113566	1.86622320375799	0.0620101439801034	0.994062709516498	TRIO
2498.54207577477	0.215499038839631	0.115498819348675	1.8658116165592	0.0620677265018496	0.994062709516498	TOB1
8.80411098845654	-2.33545354243003	1.25177702986769	-1.8657104953243	0.062081880492825	0.994062709516498	ENSG00000308429_gene_sourcehavana_tagene
2.5361269999119	-4.82409318100499	2.58570473027018	-1.86567829053742	0.0620863887739964	0.994062709516498	RPL21P77
39.2410306128398	-1.06610643494484	0.57143937882101	-1.86565097621452	0.0620902126615844	0.994062709516498	TEDC2-AS1
377.287613825721	-0.503173002412216	0.269742289529962	-1.86538419055098	0.0621275717534539	0.994062709516498	AJM1
5732.64714613548	0.215275633296132	0.115411537790492	1.86528693246359	0.0621411958279265	0.994062709516498	SMG7
17.4092041205459	1.61043457678987	0.863374128766859	1.86528009484142	0.0621421537463958	0.994062709516498	RBM17P1
32.7099333518811	-1.14018030176382	0.6113591989709	-1.86499246872065	0.0621824598707326	0.994062709516498	DNAJC22
1926.27039556374	0.25220272729239	0.135233908539294	1.86493705621995	0.0621902275161061	0.994062709516498	RANBP6
506.365835810028	0.422108277728295	0.226362572004341	1.86474413146445	0.0622172776965489	0.994062709516498	DOP1A
1745.46742477906	0.247784769011844	0.132887740233096	1.86461722185365	0.0622350771320468	0.994062709516498	BTBD7
7.04358713813128	-2.63431085941393	1.41314017224312	-1.8641539679906	0.062300085568325	0.994062709516498	RIMKLBP1
2482.47916310279	0.231877255424328	0.124389462924668	1.86412297289809	0.0623044371153283	0.994062709516498	MTX3
727.028090304322	-0.312976458577601	0.167936760908891	-1.86365663410286	0.0623699389706874	0.994062709516498	ANO8
1075.73796021916	0.323318577863545	0.173578641949654	1.86266336821164	0.0625096427819658	0.994062709516498	WDR7
4839.47502551505	0.207686739812684	0.111503596601529	1.86260126258416	0.062518386588989	0.994062709516498	FUBP3
1218.73965272556	-0.364782720940546	0.195929521699866	-1.86180580535147	0.0626304679221016	0.994062709516498	HMGN5
5652.15302113638	0.197915619428294	0.106316902020527	1.86156307856001	0.0626647016265356	0.994062709516498	SERINC1
56.1135463962964	-0.859609158371957	0.461832528946342	-1.86130058948669	0.0627017399769586	0.994062709516498	ENSG00000273456_gene_sourcehavana
1463.53937522164	0.243884381615711	0.13104271045897	1.86110605283971	0.0627292016221694	0.994062709516498	MAP9
1180.32051324344	-0.270234238995496	0.145201223474479	-1.86110166656407	0.0627298209226798	0.994062709516498	TCIRG1
5453.87663975003	0.205437620114947	0.110387602991898	1.86105698961528	0.0627361291720237	0.994062709516498	TRIM25
3602.43732963381	0.249679868810635	0.134164032710571	1.86100450147666	0.0627435410077327	0.994062709516498	SACM1L
2.52398704179061	-4.81776825073879	2.58894634541362	-1.86089922615569	0.0627584090894963	0.994062709516498	ENSG00000307873_gene_sourcehavana_tagene
2.52398704179061	-4.81776825073879	2.58894634541362	-1.86089922615569	0.0627584090894963	0.994062709516498	ENSG00000271384_gene_sourcehavana
2.52398704179061	-4.81776825073879	2.58894634541362	-1.86089922615569	0.0627584090894963	0.994062709516498	NPAP1P6
2.52398704179061	-4.81776825073879	2.58894634541362	-1.86089922615569	0.0627584090894963	0.994062709516498	ENSG00000295922_gene_sourcehavana_tagene
97137.2102999545	-0.179343822820517	0.0963833702159929	-1.86073409156177	0.0627817369923934	0.994062709516498	COL1A2
7707.81664695835	0.191143769929729	0.102835149718293	1.85873964741967	0.0630640507612637	0.994062709516498	STARD7
159.469112380017	0.5285719576878	0.284459944156786	1.85815953544752	0.0631463623888101	0.994062709516498	ZNF420
2976.82565106253	0.221365000639968	0.119133590671792	1.85812413939423	0.0631513875796348	0.994062709516498	NBR1
26.7258683196233	-1.29035154115843	0.694463978790341	-1.85805395321733	0.0631613529146999	0.994062709516498	ENSG00000232828_gene_sourcehavana
23.2466579211481	-1.34928850517929	0.726494007143599	-1.85726033788547	0.0632741242911098	0.994062709516498	ENSG00000287477_gene_sourcehavana_tagene
1446.43904777727	0.246004588186737	0.132484983431434	1.85684884290343	0.0633326624959055	0.994062709516498	CSTF2
1178.93899415316	0.251995671804141	0.135717782758197	1.85676236881287	0.0633449697635972	0.994062709516498	NXPE3
982.067852516413	0.266448538695092	0.143504423516657	1.85672700649652	0.0633500032102713	0.994062709516498	RSBN1
838.208776218572	0.32604042220013	0.175619938903821	1.85651142025899	0.0633806967501182	0.994062709516498	ATP10D
4025.40782970155	0.248634949881392	0.133959006321295	1.85605250971369	0.0634460738866298	0.994062709516498	JMJD1C
737.272820013781	0.339914139884308	0.183167941843974	1.85575126554544	0.0634890199021712	0.994062709516498	ZNF518B
3953.38504929503	-0.219165146048729	0.118115514558467	-1.85551531369948	0.063522674475041	0.994062709516498	SLC2A4RG
5193.21795505199	0.222459645248764	0.119924640434769	1.85499530740529	0.0635968966869242	0.994062709516498	CD46
3122.16699649461	0.271864485278845	0.146597483394587	1.85449626408037	0.063668194141265	0.994062709516498	EFR3A
1454.12728358357	0.267548250130992	0.144297220978196	1.85414693586801	0.0637181413328264	0.994062709516498	KCNQ5
6464.05875558047	0.20587739100124	0.111039253526979	1.85409559648398	0.0637254846009371	0.994062709516498	MCMBP
6012.7413578397	0.211290963620757	0.113959810115411	1.85408314919774	0.0637272650890949	0.994062709516498	XPO7
29.1962131830614	-1.29057690502341	0.696394551860188	-1.85322659629668	0.0638498871081666	0.994062709516498	DCDC2B
4.5843566182037	4.09711158057531	2.21147968497279	1.85265621403424	0.0639316496754962	0.994062709516498	ENSG00000241597_gene_sourcehavana
352.152798740982	0.374761785073311	0.202299945077427	1.85250561946459	0.0639532513725669	0.994062709516498	ALDOC
7404.2495266748	0.238069411301254	0.128520467458614	1.8523851959838	0.0639705295829387	0.994062709516498	CLASP2
1444.57944742305	0.241577278200088	0.130433406361797	1.85211200825347	0.0640097405087882	0.994062709516498	RALB
6203.54291782382	0.18919908345481	0.102192665859817	1.85139590853169	0.0641126172692568	0.994062709516498	DDX18
18.0225963062917	-1.53436511537576	0.828958123599444	-1.85095612395153	0.0641758655130954	0.994062709516498	ZNF888-AS1
4.15356607899511	3.94453613890635	2.13172754357345	1.85039413258885	0.0642567640666877	0.994062709516498	ENSG00000297410_gene_sourcehavana_tagene
1531.45236427346	0.258658350721595	0.139831141648771	1.84979073811252	0.0643437162931656	0.994062709516498	RAP2A
1926.18930856176	0.299507840394769	0.161948197342295	1.8494052129628	0.0643993232744966	0.994062709516498	NBPF1
3918.24868635706	0.227044441654535	0.122815980087155	1.84865553727955	0.0645075677932593	0.994062709516498	GPR107
4954.92374136831	0.198542640510232	0.107403924966826	1.84856038149031	0.0645213179247875	0.994062709516498	BNIP3
306.164100011374	0.39912716230625	0.215920322326284	1.84849280515206	0.0645310842597177	0.994062709516498	KICS2
4.03430335140657	-3.96573063236106	2.14621315370881	-1.84778041524347	0.0646341152293825	0.994062709516498	PRKN
813.844107481742	0.296871658221867	0.160738729026688	1.84692052761334	0.0647586591659273	0.994062709516498	FZD6
498.987388283231	-0.336837839163671	0.182408279262878	-1.84661486049236	0.0648029788923083	0.994062709516498	GLI4
14.5513406388658	-1.7047586993363	0.923310096617833	-1.84635552625384	0.0648406002756789	0.994062709516498	ENSG00000275484_gene_sourcehavana
4.04253523118566	-3.9594639458315	2.14465686296174	-1.8461992751435	0.0648632761810735	0.994062709516498	ENSG00000260583_gene_sourcehavana
4.04051190483211	-3.9587736884659	2.14483346510121	-1.84572543877158	0.0649320815799156	0.994062709516498	SPART-AS1
4.03835000411367	-3.96711891364217	2.14962002853424	-1.84549774424423	0.0649651663321108	0.994062709516498	ENSG00000236773_gene_sourcehavana
2819.7174628455	0.220354682350384	0.119401240393747	1.84549743054365	0.0649652119234122	0.994062709516498	GOLPH3
2567.54297099738	-0.218901254341006	0.118616583522176	-1.84545236290742	0.0649717620491037	0.994062709516498	DNM1
2067.72851816545	0.233043041934503	0.126287918895478	1.84533123969982	0.0649893687836019	0.994062709516498	ERCC6L
3896.79458248162	0.22513980915644	0.122006463545707	1.84531050743961	0.0649923828647874	0.994062709516498	PHF10
2975.79748268514	0.21657627264106	0.117365846940137	1.84530916180007	0.0649925784994835	0.994062709516498	CACUL1
760.918961697549	0.2846596580621	0.154291860473432	1.84494280637129	0.0650458588545989	0.994062709516498	MCM9
1924.18773036182	-0.228303763234649	0.12381053134071	-1.84397692799159	0.0651865026704004	0.994062709516498	PTOV1
67.7497877050164	-0.819651549816318	0.444670036344317	-1.84328037156443	0.065288085467605	0.994062709516498	ADM5
4247.15858071199	-0.214901003550617	0.116593406300661	-1.84316601057566	0.0653047758524547	0.994062709516498	MRPS21
1783.57560154644	0.271348122858434	0.147286012629705	1.84232105964221	0.0654282010653788	0.994062709516498	MYOF
6475.22675913172	0.1962545212789	0.106534001043207	1.84217732702356	0.0654492157689523	0.994062709516498	BBX
2351.01714869088	-0.232345623713193	0.126128546823895	-1.8421335182558	0.0654556220205226	0.994062709516498	APRT
7.83092409105528	2.3767776549634	1.29037507873375	1.84192774189016	0.065485720065115	0.994062709516498	PRRG4
33.2551790823829	-1.12255036094935	0.60951318703534	-1.84171628248015	0.0655166612318728	0.994062709516498	ENSG00000263235_gene_sourcehavana
1695.7841389145	0.274497841664886	0.149063778353567	1.84147916211944	0.0655513714957037	0.994062709516498	WDR48
1732.24091928893	0.244374635488502	0.13272334549255	1.84123324032861	0.0655873861487765	0.994062709516498	KBTBD6
4.16598318584619	3.94865833048806	2.14464628128771	1.84116997051708	0.0655966544979051	0.994062709516498	ENSG00000229195_gene_sourcehavana
26.271410094846	-1.24588210120673	0.676838406788753	-1.84073789062561	0.06565997843962	0.994062709516498	ENSG00000236528_gene_sourcehavana
1932.6703640217	0.246689089340618	0.134020192754739	1.84068597626976	0.0656675901948617	0.994062709516498	STX17
11990.6161073973	0.260450703571598	0.141497706183675	1.84067085323286	0.0656698076924285	0.994062709516498	ASPM
8.03372875910216	-2.4837535967965	1.34955647236672	-1.84042212953174	0.0657062870154071	0.994062709516498	GLYCTK-AS1
117.402699547668	-0.620556656359822	0.337230382923317	-1.84015642653684	0.065745275076186	0.994062709516498	YBX1P10
1232.6070931268	0.29968306741839	0.162898599571046	1.83969087645648	0.0658136337748935	0.994062709516498	CMTR2
2679.11698228028	0.261290446425171	0.142034192076355	1.83963060306426	0.065822488255185	0.994062709516498	ZNF654
2516.85989404941	0.227442134271191	0.123649975856176	1.83940298165315	0.0658559359011402	0.994062709516498	SCML2
2603.32133644789	0.211527281981309	0.115065956007932	1.83831334062638	0.0660162464211567	0.994062709516498	FMR1
2522.74173771615	0.258825720407376	0.140806288630005	1.83816875599562	0.0660375421938876	0.994062709516498	PRRC1
1952.0506906196	0.234433508223738	0.127539257016681	1.83812822582992	0.0660435128703972	0.994062709516498	DYRK2
2626.26277631934	0.239630634668507	0.13038852897911	1.83781991057587	0.0660889467071655	0.994062709516498	TBC1D32
1117.69031985331	0.287950308780539	0.156683729000938	1.8377805443909	0.0660947496258224	0.994062709516498	PHLPP2
11.5477514286824	-1.90187714139054	1.03492575734944	-1.83769427698994	0.066107467660488	0.994062709516498	CKM
3560.89448475187	-0.218617412364668	0.11896610175983	-1.83764458220221	0.0661147948662272	0.994062709516498	ENSG00000264112_gene_sourcehavana
6366.44442350556	0.230480428447974	0.125476313890573	1.83684411265838	0.0662329116466858	0.994062709516498	SPAG9
4543.38522413611	-0.225354674949078	0.122687649757854	-1.83681630053111	0.0662370187097978	0.994062709516498	NDUFB10
2030.79657334988	0.238935517128674	0.130081545721287	1.83681332969873	0.066237457429961	0.994062709516498	GPHN
1815.28842851865	0.264631165132561	0.144072224991334	1.83679515707125	0.0662401411400812	0.994062709516498	RNGTT
7286.85200570638	0.192055879103615	0.10459037182018	1.83626729460158	0.0663181342882493	0.994062709516498	KIF11
3481.45618302229	0.24010204014537	0.130780995789792	1.83590925191678	0.0663710791377863	0.994062709516498	VIRMA
969.983144566726	0.261151507933807	0.142253372458401	1.83581944962447	0.0663843639333789	0.994062709516498	PELI1
229.472145358913	-0.445977669431381	0.242983836795272	-1.83542113464585	0.0664433145938261	0.994062709516498	CTSK
639.054333483641	0.340590475973583	0.185576856813804	1.83530684709953	0.0664602371220952	0.994062709516498	PRDM11
7138.48080446175	-0.282882373325421	0.154135453074585	-1.83528427550367	0.0664635797123912	0.994062709516498	APOE
2.957256440784	4.98852467791653	2.71884845421715	1.83479320819774	0.066536335341331	0.994062709516498	ENSG00000306999_gene_sourcehavana_tagene
1484.06906962407	0.246051469981997	0.134243539359077	1.8328738288392	0.0668213365682534	0.994062709516498	ARHGAP12
90.6549030011854	-0.686673243430981	0.374697057617711	-1.83260911573949	0.0668607215511555	0.994062709516498	LINC01770
929.672442879697	-0.290839278092322	0.158720649908071	-1.8323972227985	0.0668922615287407	0.994062709516498	LLGL2
1288.17145689089	0.258555072971869	0.141145491095173	1.83183374095548	0.0669761946427814	0.994062709516498	SLC19A2
605.452505225071	-0.334481961343061	0.182643563563624	-1.83133724954148	0.0670502210695995	0.994062709516498	NT5C
1025.77979066218	-0.259762215686142	0.141876709895434	-1.83090103990706	0.0671153151064781	0.994062709516498	ZNF276
692.712047424599	0.318603563363878	0.174040442192888	1.83062947525019	0.0671558660155262	0.994062709516498	STK17B
345.925124297174	-0.374582708909414	0.204683133543158	-1.83006143410655	0.0672407529585693	0.994062709516498	RPLP0P6
11561.7178693085	0.21737109901663	0.118801054865802	1.82970680910344	0.0672937921771063	0.994062709516498	DMD
2.53815032626545	-4.82516443967931	2.63743286412299	-1.8294928016239	0.0673258166981992	0.994062709516498	RNF228
2.53815032626545	-4.82516443967931	2.63743286412299	-1.8294928016239	0.0673258166981992	0.994062709516498	PLET1
2.53815032626545	-4.82516443967931	2.63743286412299	-1.8294928016239	0.0673258166981992	0.994062709516498	TP53AIP1
2.53815032626545	-4.82516443967931	2.63743286412299	-1.8294928016239	0.0673258166981992	0.994062709516498	GPRIN2
10.7849082072826	-1.978160173103	1.08132083976759	-1.82939244334565	0.0673408388373969	0.994062709516498	ENSG00000206878_gene_sourceensembl
571.013997152317	0.346718607981276	0.189541283334523	1.82925113664736	0.0673619950211102	0.994062709516498	TIPARP
63.8490466008803	-0.793493278454592	0.433859721374988	-1.82891667366552	0.0674120920097124	0.994062709516498	C17orf113
579.457785318709	-0.324440468138461	0.177412119894811	-1.82873903051733	0.0674387124604917	0.994062709516498	LZTR1
2053.20459752011	0.229146771587233	0.125319535156334	1.82850001239932	0.0674745438149324	0.994062709516498	CAMK2D
2121.84554593914	0.26524656120189	0.145068531484275	1.82842245997811	0.0674861731118701	0.994062709516498	ZEB1
359.51347926122	0.365476408352472	0.199899615914604	1.8282997027298	0.0675045844253963	0.994062709516498	KAT2B
40.2236911590703	-1.00106115390013	0.547537324825867	-1.82829755801305	0.0675049061299142	0.994062709516498	PCDH1
238.291271540069	-0.439210109698467	0.240230995443059	-1.82828243661244	0.0675071743546925	0.994062709516498	SRRM2-AS1
660.588384225287	-0.310642619527239	0.169933882383911	-1.82802049343781	0.0675464760381504	0.994062709516498	ARHGAP45
2.43333760019229	4.70833921084038	2.57572476504796	1.82796674347024	0.0675545429551468	0.994062709516498	KCND2
1966.81395340306	0.263254429863631	0.144017941251711	1.8279280176872	0.0675603554997305	0.994062709516498	MBTPS2
8669.81585582004	0.193126392609071	0.105667599568102	1.82767843121677	0.067597827041914	0.994062709516498	PPP1CB
2.43954615361783	4.7116959672914	2.57800076129987	1.82765499452983	0.0676013465754175	0.994062709516498	LINC02828
7982.08178815011	0.217619752127387	0.119091048843904	1.82733928569751	0.0676487718891247	0.994062709516498	GOLGB1
5321.46337748193	0.258711707375074	0.141584144943438	1.82726468050803	0.067659982967702	0.994062709516498	ASCC3
2435.47556104172	0.240169205117669	0.131461828440173	1.82691210039701	0.0677129866043887	0.994062709516498	MOB1B
5658.58263512662	0.186599922989242	0.102141153388229	1.8268828655184	0.067717383039059	0.994062709516498	RCN2
2267.21668442566	0.217635690494988	0.119137410053061	1.82676197508455	0.0677355654228389	0.994062709516498	ZNF84
2035.57240810096	0.218480153028007	0.119606041463042	1.82666486036591	0.0677501747568337	0.994062709516498	DBF4
738.411565174893	-0.293808313456609	0.160855919190802	-1.8265309410722	0.0677703249935564	0.994062709516498	GSTZ1
639.03829307488	0.333832672679152	0.182773870860404	1.82647919589185	0.0677781121795352	0.994062709516498	TBCCD1
803.899643661879	0.36684455445905	0.200850323905401	1.82645737047371	0.0677813969300859	0.994062709516498	PFKFB2
588.369871263573	0.326574246096785	0.178811846423584	1.82635688087001	0.0677965224205425	0.994062709516498	CLIP4
25387.9777638468	-0.220098751710315	0.120527145881414	-1.82613427125263	0.0678300390542044	0.994062709516498	RPS19
3172.15004225023	0.207475902223794	0.113622430265029	1.82601183357764	0.0678484793706236	0.994062709516498	PDS5B
5.16349988837608	3.20121382559387	1.75316742729865	1.82596013121601	0.067856267492243	0.994062709516498	ENSG00000287816_gene_sourcehavana_tagene
4.02823337234593	-3.9637155078601	2.17107321075063	-1.82569407988304	0.0678963554352431	0.994062709516498	ENSG00000227512_gene_sourcehavana
973.559963255025	0.261374162282085	0.143168464507192	1.82564060585391	0.0679044151174196	0.994062709516498	NCK1
1501.73473146631	0.255012455489867	0.139704701878647	1.82536773680947	0.0679455545834257	0.994062709516498	RBM27
1261.9410243098	-0.312876099368607	0.171434889383698	-1.82504331815644	0.0679944926655761	0.994062709516498	CDC42EP5
2346.61588093431	0.211589373144739	0.11597625249946	1.82441981513175	0.0680886285818915	0.994062709516498	PRELID3B
4187.5417306226	0.195832726380379	0.107352247175521	1.82420705232366	0.0681207758305163	0.994062709516498	VAPA
2.52196371543707	-4.81668856480394	2.64180047596196	-1.82325978386011	0.0682640542154566	0.994062709516498	EPHA4
7.8143217571322	2.37179229170635	1.3008869664284	1.82321166474449	0.0682713390440207	0.994062709516498	PPP2R2B
942.126180499839	0.261065869723088	0.143264843977074	1.8222605244652	0.0684154648914538	0.994062709516498	UBE2D1
11.0608892299838	1.94776043811457	1.0689740176964	1.82208398508311	0.0684422433229017	0.994062709516498	MYHAS
1432.00009766265	0.261741368393152	0.143654671196359	1.82201780292533	0.0684522844043686	0.994062709516498	TRIM2
4289.37840071269	0.192705873862338	0.105771335921989	1.82191018183289	0.068468615139263	0.994062709516498	UBE2G1
1301.31275642276	0.241650917272799	0.132673469820172	1.82139592489996	0.0685466941880549	0.994062709516498	ZNF268
2702.07184960041	0.217981935431302	0.119690107941711	1.82121930692435	0.0685735267729874	0.994062709516498	ARL10
7430.27469431538	0.183610653392598	0.100831212608481	1.82097039837796	0.068611356717337	0.994062709516498	MSRB3
1729.96160079482	0.234830326987316	0.128969271112384	1.82082386728141	0.068633635017867	0.994062709516498	LAMP2
1335.88960992094	0.241885084990233	0.132850878312973	1.82072627642246	0.0686484758386919	0.994062709516498	GPM6A
403.657827238511	-0.372998054039102	0.204863939795565	-1.82071112374056	0.0686507803713264	0.994062709516498	LTB4R
87.4237785632763	-0.683876465081166	0.375624426675443	-1.82063895879718	0.0686617566254584	0.994062709516498	ITGA2B
72.579551556787	-0.77658982497764	0.426575675788369	-1.82052064628954	0.0686797550230909	0.994062709516498	ENSG00000285725_gene_sourcehavana
268.877614813854	-0.466175726652838	0.256091260245559	-1.82035000415803	0.0687057209410107	0.994062709516498	ATP5ME
8833.48046354478	0.197790388183006	0.108677706862309	1.81997204296553	0.0687632624803497	0.994062709516498	SEPTIN11
2202.2868543963	0.2159480671717	0.118701760222265	1.81924907235869	0.0688734392390958	0.994062709516498	SWAP70
612.733584139596	0.303950831343905	0.167076417225814	1.81923239910691	0.0688759818614351	0.994062709516498	ZNF45
2146.50582711283	-0.327056779949432	0.179799805229325	-1.8190051959861	0.0689106373625459	0.994062709516498	ATP5F1D
3290.45543381032	0.20943049781684	0.115136919524081	1.81896909073582	0.0689161458486194	0.994062709516498	AGFG1
1403.93337116411	-0.254131533518338	0.139714981515781	-1.81892829789076	0.0689223699443712	0.994062709516498	SLC25A29
2445.24576078691	-0.264868338011285	0.145654500998616	-1.81846998338762	0.0689923304601077	0.994062709516498	LTBP3
5542.4080777969	0.21342430748276	0.117400263164098	1.81792017948412	0.0690763335577519	0.994062709516498	TPP2
3358.91166788024	0.22241835175641	0.122363771676812	1.81768139955561	0.0691128422773139	0.994062709516498	DZIP3
1369.35863399301	0.247840956905515	0.136378520816093	1.81730198731023	0.0691708858490846	0.994062709516498	GOLPH3L
13395.5821915472	0.233017085771859	0.128235539471561	1.81710223805419	0.0692014601480277	0.994062709516498	AHCTF1
14.5634805969871	-1.7060900881366	0.938981989770375	-1.81695720122792	0.0692236669321391	0.994062709516498	ENSG00000268231_gene_sourcehavana
3764.36394335996	0.208682240883555	0.114854521327983	1.81692665182622	0.0692283451384349	0.994062709516498	TEX2
3284.82887970566	-0.228441166558395	0.125755820845464	-1.81654546900948	0.0692867397021646	0.994062709516498	PFDN2
8.5402541401567	-2.27306122146235	1.2513997256652	-1.81641499102461	0.0693067373158386	0.994062709516498	MSL3P2
21.2863711145873	-1.40476246441303	0.773468502948564	-1.8161857387313	0.0693418849833989	0.994062709516498	ENSG00000276434_gene_sourcehavana
2092.34880556213	0.258136542828167	0.142167505722156	1.81572112077885	0.0694131624826252	0.994062709516498	URB2
1108.63309666271	0.274272143533271	0.151115542242094	1.81498302202346	0.0695265186469333	0.994062709516498	FBXL4
2530.58823577711	0.2423557072949	0.133582553183575	1.81427665154628	0.0696351443252163	0.994062709516498	CD47
506.548821201972	0.366825904524863	0.202214999138616	1.81403904798085	0.0696717143128574	0.994062709516498	GOLGA7
307.967925732866	-0.388623138296527	0.214286611002241	-1.81356705619122	0.0697444061795471	0.994062709516498	EEF1A1P13
13.5386652792761	-1.71232852774954	0.944942321702995	-1.81209846190776	0.0699709840079542	0.994062709516498	MED28-DT
51.7384051992037	0.944978641087131	0.52155134540168	1.81186118954279	0.0700076475152538	0.994062709516498	SCN7A
7187.94142716826	-0.224545784510528	0.123978779021253	-1.81116305776843	0.070115614823518	0.994062709516498	TNRC18
3376.20842170698	0.306507735677367	0.169238961872331	1.8110943974508	0.0701262406386264	0.994062709516498	SYNE2
2888.10904148505	0.210015093203933	0.115966494617729	1.81099802918269	0.0701411567426056	0.994062709516498	CDH10
4524.41347483735	0.190700066129059	0.105307568262513	1.81088661788939	0.0701584044856587	0.994062709516498	HSD17B4
1830.44585844792	0.227089030570347	0.125440513397326	1.81033243901876	0.0702442494346261	0.994062709516498	ERLIN2
1040.17923383541	0.257464062893446	0.14223981529469	1.81007028418897	0.0702848884856294	0.994062709516498	TMEM38B
764.479487987141	0.303521386893525	0.167696640806157	1.80994315350878	0.070304603135804	0.994062709516498	KIF16B
25328.7902594837	0.219657102400138	0.121402883233101	1.80932360542363	0.0704007438140337	0.994062709516498	DDX3X
1022.83115368314	0.257003239990488	0.142046862048353	1.80928488165408	0.0704067564986261	0.994062709516498	PPP2R3A
16.2417753487441	1.59184055635435	0.880093125664743	1.80871831620321	0.0704947759558284	0.994062709516498	MYT1
1543.70039597479	0.253668651813096	0.140254616917481	1.80862960085188	0.0705085666061348	0.994062709516498	MALT1
1258.62718901492	0.247556517308174	0.136882485482888	1.80853318402902	0.0705235569465156	0.994062709516498	FAM117B
5815.14169497974	0.22182736085767	0.122674661274176	1.80825737404637	0.0705664527530721	0.994062709516498	ADAM10
669.393330734752	-0.298162243175253	0.164896900929429	-1.80817372245739	0.0705794670346362	0.994062709516498	SPATA20
5569.63081125971	-0.184842076535577	0.10223629224026	-1.80798885097661	0.07060823580873	0.994062709516498	GSN
30826.1816545694	-0.236518944057769	0.130819669003362	-1.80797693389434	0.0706100906153339	0.994062709516498	PTMA
7874.6679208318	0.197801358798021	0.109448708219023	1.80725165254752	0.0707230505984949	0.994062709516498	ACSL3
778.988846567013	-0.275697361330423	0.152573482649593	-1.8069808497693	0.0707652651456933	0.994062709516498	IGSF8
67.6388038966965	-0.7827721637723	0.433202205810535	-1.80694408586334	0.0707709977418807	0.994062709516498	ENSG00000308335_gene_sourcehavana_tagene
7338.41093638429	0.20344950653394	0.112657981585119	1.80590406175725	0.070933326549183	0.994062709516498	ZMYM2
2007.02843533903	0.228466812753119	0.126512524469158	1.80588296464525	0.0709366225805076	0.994062709516498	DCUN1D1
611.093210057105	0.304105307627813	0.168426089875785	1.80557126186383	0.0709853349778317	0.994062709516498	FAM149B1
793.429512684269	0.275468477572944	0.15259812368705	1.80518915250804	0.0710450878138361	0.994062709516498	PRDM10
5587.5012669629	0.223422786395162	0.123828318379592	1.80429476325654	0.071185110302089	0.994062709516498	USP32
138.222190440632	-0.58967935443789	0.326849711332803	-1.80412995328446	0.0712109370490508	0.994062709516498	ENSG00000267904_gene_sourcehavana
1918.86012815641	-0.296467316722029	0.164334932935782	-1.80404319048757	0.0712245364044047	0.994062709516498	ABHD17A
5.05102536370336	-3.21831372984573	1.78432655942628	-1.80365735904336	0.0712850380978526	0.994062709516498	PAX2
2652.62622454846	0.211851468212589	0.117465342913458	1.8035231750753	0.0713060891696947	0.994062709516498	USP46
1438.41116520871	0.276882460576514	0.153628977804283	1.80228017222929	0.071501336467887	0.994062709516498	NFATC3
254801.204786006	-0.191291357791574	0.106166714599593	-1.80180161468713	0.0715766236154336	0.994062709516498	MT-CO2
2265.32752968081	0.298105276893871	0.16544982461731	1.80178659955304	0.0715789868618559	0.994062709516498	REV3L
3711.87641389438	0.221861790789119	0.123190115750694	1.80097071455076	0.0717074959456755	0.994062709516498	SHROOM3
144.224889164383	0.543841756703978	0.301994204361314	1.80083507845505	0.0717288781405471	0.994062709516498	LINC01572
6920.89045202164	0.202241047490615	0.112310771245329	1.80072708296914	0.0717459066987218	0.994062709516498	EIF4EBP2
1320.78967853588	0.342335836834556	0.190129623508315	1.80053918225734	0.0717755424814197	0.994062709516498	RNF169
2860.51034659721	0.248044069949478	0.13777798727342	1.80031712509514	0.0718105783628407	0.994062709516498	GTF2I
2951.39317233574	0.206944910177747	0.114950911173998	1.80028942845438	0.0718149492842549	0.994062709516498	PPM1D
3356.19396900402	-0.201780934336763	0.112090092043351	-1.80016744262039	0.071834202967153	0.994062709516498	ILVBL
881.535494340519	0.266329074012225	0.147955690154048	1.80005969175588	0.0718512133850405	0.994062709516498	NEU3
10.0243654609661	-2.06137767170687	1.14527577939863	-1.79989632958908	0.0718770093439619	0.994062709516498	SNORD88A
50.8850224056382	-0.869964661551473	0.483343978411184	-1.79988724471372	0.0718784441280939	0.994062709516498	APRG1
8.0399373125277	-2.47906247114905	1.377403005734	-1.79980910512679	0.0718907857657994	0.994062709516498	NSA2P5
6.79536260320023	-2.58725446892467	1.43757463681487	-1.79973575122127	0.0719023731159564	0.994062709516498	PDLIM1
112.609844195115	-0.598272336747216	0.33246609982568	-1.79949876712514	0.071939818765898	0.994062709516498	CALY
21.0792077247621	-1.4598492060673	0.811267093227304	-1.79946803987805	0.0719446751209928	0.994062709516498	FAM184B
3899.47322111619	0.271228396841361	0.150736711360677	1.79935195874332	0.0719630238417711	0.994062709516498	ZFC3H1
5070.03380566312	0.213501241456157	0.118708745292773	1.79853001503466	0.0720930565843734	0.994062709516498	TRAM1
2376.67057454234	0.233597906083149	0.129883581786899	1.79851758682182	0.0720950242223633	0.994062709516498	SLC25A24
1417.98244337252	0.24778227731737	0.137784185127758	1.7983361231742	0.0721237586053462	0.994062709516498	CHUK
91.2157960136005	-0.66484158711385	0.36971979652072	-1.79823096672236	0.0721404141979655	0.994062709516498	CCDC92B
3856.44216064492	0.22892698979009	0.127324781395561	1.79797669613804	0.072180700799747	0.994062709516498	KIF2A
731.711877651367	-0.290000441605464	0.161298628516874	-1.7979101513261	0.0721912471932648	0.994062709516498	BRSK1
189.33753951309	-0.489961741616376	0.272536852579312	-1.79778161000737	0.0722116227125002	0.994062709516498	RPL7AP6
1042.75003111213	-0.268208921007403	0.149209462572911	-1.79753292038259	0.0722510567154701	0.994062709516498	ANKS3
28.5151091099622	-1.16960673043069	0.650767467335301	-1.7972728956779	0.0722923069455852	0.994062709516498	ZNF232-AS1
4.79079944501592	-3.14470495683428	1.74977283361768	-1.7972075554131	0.0723026755340144	0.994062709516498	BCL2L15
8879.79695143851	0.229524163355462	0.127716832886771	1.79713322173397	0.0723144727324176	0.994062709516498	SLIT2
2.79419101788089	-4.96381074497013	2.76280019751921	-1.79665932752838	0.0723897196288345	0.994062709516498	DPP10
2.79419101788089	-4.96381074497013	2.76280019751921	-1.79665932752838	0.0723897196288345	0.994062709516498	ENSG00000309120_gene_sourcehavana_tagene
14.8109543268794	-2.01093357912699	1.11927642626524	-1.79663712371482	0.0723932468144606	0.994062709516498	LY6G5C
473.013305019204	0.325105683643673	0.180955138192224	1.79660929715255	0.072397667400208	0.994062709516498	SLC16A9
8128.59940584463	0.184852827439122	0.10289110528288	1.79658705124124	0.0724012015910637	0.994062709516498	USP7
2475.48059556627	-0.208192943675192	0.1158891163103	-1.79648400387956	0.0724175744889859	0.994062709516498	QSOX1
9232.19715639084	0.207785957917484	0.115699040464158	1.79591772830522	0.0725076024897553	0.994062709516498	G3BP2
2937.99768896776	0.203615146775297	0.113376923238098	1.79591349773793	0.0725082754212788	0.994062709516498	MRPL19
6120.61317561571	0.189804460119783	0.105690732460095	1.79584771248933	0.0725187401528109	0.994062709516498	DLGAP5
1043.1942623322	-0.262342568332502	0.14608798991364	-1.79578463970642	0.072528774562169	0.994062709516498	IER2
1825.45896827652	-0.231935533216462	0.129159706789923	-1.79572669357095	0.0725379943619431	0.994062709516498	SNHG7
2542.81276179036	0.249454299443515	0.138928484515981	1.79555906272641	0.0725646714796908	0.994062709516498	AGO1
1983.88243207013	-0.250277771815271	0.139393506736435	-1.79547654460329	0.0725778065332368	0.994062709516498	FBRSL1
668.233909200758	0.329716803991969	0.183644713936716	1.79540590591455	0.0725890521906306	0.994062709516498	SFRP1
1554.64663675385	0.261509406640713	0.14568785460368	1.79499799315534	0.0726540196792091	0.994062709516498	SLC35D1
3880.65469003873	0.202637880574726	0.112901299450374	1.79482327981349	0.0726818604950022	0.994062709516498	PPP4R2
13.7698717571894	-1.75536005357022	0.978153035070782	-1.79456587122198	0.0727228948243056	0.994062709516498	ENSG00000294004_gene_sourcehavana_tagene
10264.9896510682	0.188062985865235	0.104811091866452	1.79430423360974	0.0727646227448402	0.994062709516498	MLEC
747.199192723975	0.282119134853719	0.157231440011708	1.7942921265156	0.0727665541489206	0.994062709516498	TMEM64
448.827860134523	-0.391945067508365	0.218483426716678	-1.79393500641413	0.0728235431940336	0.994062709516498	NDUFA11
17.0157137770329	-1.53500733509799	0.855789999436651	-1.79367290586296	0.0728653923048762	0.994062709516498	ENSG00000234225_gene_sourcehavana
29.4983493056831	-1.19076682718069	0.664202977752672	-1.7927755024671	0.0730088281232091	0.994062709516498	ENSG00000260136_gene_sourcehavana
4087.19228166485	0.200985321438967	0.112133269114076	1.7923790417142	0.0730722696774214	0.994062709516498	CBFB
1275.25501450932	-0.251980017552509	0.140600105877726	-1.79217516216983	0.073104911990592	0.994062709516498	PROSER3
4.89843619136746	3.11730476523133	1.73939879848497	1.79217369124696	0.0731051475373265	0.994062709516498	ENSG00000296510_gene_sourcehavana_tagene
6651.31656574363	0.183280406424456	0.102284019942434	1.79187723094582	0.0731526339844549	0.994062709516498	STAU1
1779.05240503695	0.220549917258425	0.12309293833097	1.79173493011772	0.0731754364224207	0.994062709516498	DIS3L
3315.56046884941	0.213555030900831	0.119192591821637	1.7916804025908	0.0731841755129179	0.994062709516498	STARD4
2697.66061302885	0.210791794107023	0.117664314425549	1.79146749068427	0.0732183069389419	0.994062709516498	PPP2R5E
15.8101768864577	-1.60902441593279	0.898390274300187	-1.7910082755361	0.0732919670134437	0.994062709516498	HIF3A
46.4720287627227	-0.948551445402919	0.529679418934615	-1.7908029111473	0.0733249279505646	0.994062709516498	EHD2
749.827649491779	-0.314368932222927	0.175547443603669	-1.79079185529283	0.0733267027565583	0.994062709516498	ZNF8
180.187816445754	-0.524463411337562	0.29292588279933	-1.79043041989174	0.0733847436525347	0.994062709516498	TLX3
827.197318892775	0.276386690957211	0.154373626468818	1.79037506133237	0.0733936366925386	0.994062709516498	TCP11L1
2.41471193991567	4.69818275126006	2.62443739401363	1.79016758486092	0.0734269744592173	0.994062709516498	ADRB3
2.41471193991567	4.69818275126006	2.62443739401363	1.79016758486092	0.0734269744592173	0.994062709516498	RASD2
12190.9362260288	0.202665111236435	0.113212225285332	1.79013450822694	0.0734322904285587	0.994062709516498	AP2B1
999.008786198673	0.261897787628563	0.146301722712811	1.79012101000797	0.0734344599089742	0.994062709516498	HEATR5A
52.3594328177746	-0.874307501723761	0.488437586498199	-1.79000864366728	0.0734525218503654	0.994062709516498	EPCAM-DT
4312.86899348455	0.208461020363109	0.116485959791625	1.78958065620966	0.0735213505022616	0.994062709516498	PCNX4
2018.52530901837	-0.223515697814553	0.124901058771142	-1.78954205843926	0.073527560361537	0.994062709516498	FASTK
1373.53700200946	0.232936335314406	0.13016828597194	1.7895014409625	0.0735340956274521	0.994062709516498	SLC35G1
6910.18085501925	0.180010124779473	0.100619362826774	1.78902071850105	0.0736114789404634	0.994062709516498	DZIP1
16918.3819075424	-0.221997151586635	0.12409254756452	-1.788964413606	0.0736205468605889	0.994062709516498	TPM2
19.5051982776319	-1.40626953064298	0.786132284602211	-1.78884592095663	0.0736396331210362	0.994062709516498	ENSG00000301395_gene_sourcehavana_tagene
2.77193442799187	-4.95303143500729	2.76888723151284	-1.78881659702013	0.0736443571127237	0.994062709516498	ACTBP15
2025.96034986955	0.213063553512458	0.119115100524723	1.78871992361905	0.0736599326413054	0.994062709516498	REV1
14.0483076130588	-1.7896744054715	1.00073908908515	-1.78835265354487	0.0737191298923813	0.994062709516498	ENSG00000304143_gene_sourcehavana_tagene
4664.60474832757	0.205362792961313	0.114857660226456	1.78797646196531	0.0737798054505724	0.994062709516498	RABGAP1
1737.10321252698	-0.252761433439825	0.141399657603099	-1.78756750705375	0.0738458116875773	0.994062709516498	LRRC45
16.5627649017249	-1.57884683847802	0.88341621344292	-1.7872060920467	0.0739041850565882	0.994062709516498	ENSG00000295919_gene_sourcehavana_tagene
8626.10629630311	0.200143046491279	0.112006953882352	1.78688054226974	0.0739567979979462	0.994062709516498	LIPA
621.175317623874	-0.311235066740125	0.174192262172368	-1.78673302050667	0.0739806494506023	0.994062709516498	ARMC5
4.8736019776653	3.11002422226273	1.74076838552512	1.78658128681752	0.0740051884507884	0.994062709516498	CBR1
523.636864620366	0.332317623200033	0.186009071703576	1.78656675266685	0.0740075393229269	0.994062709516498	SRRD
66.1680647347478	-0.800221060090307	0.447968483677531	-1.78633339006577	0.0740452936538406	0.994062709516498	LMNTD2
1140.22449126722	0.251314488665964	0.140716153499073	1.78596758379712	0.0741045069285208	0.994062709516498	SNRNP48
1262.66808512148	-0.248471530926754	0.139130254930691	-1.78589143713229	0.0741168376992138	0.994062709516498	CENPM
8.56264930441062	-2.2720336603483	1.27237598028193	-1.78566217498452	0.074153973272189	0.994062709516498	IL18
10632.1580698163	0.182555444211876	0.102239282080634	1.78557048227215	0.0741688297905417	0.994062709516498	SMARCC1
6.87268203543218	2.53114385712345	1.41760984866062	1.78550103860728	0.0741800830241397	0.994062709516498	PVRIG
1253.33962954471	0.244366421899034	0.136864856235389	1.78545777652925	0.0741870942793526	0.994062709516498	LINC01278
1791.74377048212	-0.256378209196965	0.143601959796505	-1.78533920818541	0.0742063127974023	0.994062709516498	NDUFB7
4374.20060862363	-0.197090807895496	0.110394068352105	-1.78533874906095	0.0742063872239238	0.994062709516498	LZTS2
3613.68364095433	0.221052708844037	0.123836586046273	1.78503555291356	0.0742555502589675	0.994062709516498	PBX1
1173.26500932584	-0.239881826208993	0.134389273080398	-1.78497748153964	0.0742649695267291	0.994062709516498	WRAP53
19247.5164232401	0.225733469935511	0.126467764235494	1.78490915293779	0.074276053783269	0.994062709516498	XPO1
1192.60342975494	0.278550868165674	0.156116362309204	1.78425159314164	0.0743827921679345	0.994062709516498	CPS1
6.3196028405436	-2.92348713708057	1.63855722064175	-1.78418373203687	0.0743938148521777	0.994062709516498	ENSG00000289875_gene_sourcehavana_tagene
162.464825472815	-0.536521032571726	0.300740596572311	-1.78399936252944	0.0744237687440672	0.994062709516498	SGPP2
3086.8527377712	0.24089096331248	0.135052396060482	1.78368522395263	0.0744748284783983	0.994062709516498	MAP4K3
4360.27160616217	0.198831986752227	0.111501997246661	1.78321457607954	0.0745513806196341	0.994062709516498	GFPT1
1662.24729594178	0.243092627186028	0.136377659332483	1.78249596287159	0.0746683889922325	0.994062709516498	ETV1
464.044811081262	0.398188458735202	0.223410823243829	1.78231498793871	0.074697879915798	0.994062709516498	CHIC1
803.774036788487	-0.308991188796986	0.173383261049507	-1.78212814159008	0.0747283376028783	0.994062709516498	EBP
740.209457947862	-0.294401192653227	0.165197655277201	-1.78211483788449	0.0747305066170333	0.994062709516498	MICOS13
26.4996381943961	-1.19986435643285	0.67360588124179	-1.78125576074381	0.074870678048244	0.994062709516498	FBXW4P1
19.5381257967483	-1.40216375310764	0.787234707133526	-1.78112542600312	0.0748919628812431	0.994062709516498	ENSG00000255139_gene_sourcehavana
1149.1600477525	-0.261278284382389	0.146694780057411	-1.78110144260166	0.0748958801242808	0.994062709516498	MAP1S
1190.18104816534	0.249113541305615	0.139874199902363	1.78098277937965	0.0749152640191869	0.994062709516498	EVI5
4089.24799166077	0.194773206864554	0.109364671860803	1.78095177858219	0.0749203287417046	0.994062709516498	BMPR1A
53.7808722291905	0.876950352964897	0.492423182175691	1.78088762817834	0.0749308101341735	0.994062709516498	LINC00235
6509.94839208329	0.21525905815519	0.120887336767806	1.780658453653	0.0749682642337943	0.994062709516498	CGGBP1
161.268311587633	-0.525666057118416	0.295228868393376	-1.78053745210985	0.0749880457388403	0.994062709516498	ENSG00000285819_gene_sourcehavana
4176.3949334105	0.206941174966339	0.116256616748524	1.78003782282754	0.0750697709896786	0.994062709516498	WDR3
1842.86299708595	-0.231031574245662	0.129800634099452	-1.77989557484478	0.0750930520418139	0.994062709516498	PSMA3-AS1
2088.31675667282	0.216136494846776	0.12143446737415	1.77986118373494	0.0750986815564093	0.994062709516498	ORC4
6.05749216986751	-2.85456292156209	1.60384625104495	-1.77982329646764	0.0751048837593885	0.994062709516498	TAC4
4223.65019891892	0.253578462158114	0.142481680491712	1.77972677808826	0.0751206858540809	0.994062709516498	PCNX1
1554.6066428218	-0.241668197223775	0.135801693808919	-1.7795668849596	0.0751468697057798	0.994062709516498	WTIP
1831.48762299571	0.2361250029827	0.13270876888563	1.77927204784933	0.0751951713147311	0.994062709516498	ATP9A
8316.28893096397	-0.212631510835913	0.119573460673743	-1.77825003673749	0.0753627982626278	0.994062709516498	SNRPB
677.528114391895	0.308152707522	0.17333637204241	1.77777291569599	0.075441158488654	0.994062709516498	CPEB4
3.9113132693351	3.85484467296626	2.16863216868464	1.77754656996736	0.075478355751323	0.994062709516498	ENSG00000280294_gene_sourcehavana
4486.86030223779	0.194139452249562	0.109284904487353	1.77645259571992	0.075658348657345	0.994062709516498	ZDHHC5
3062.14661347089	0.229179628462317	0.12905107775934	1.77588310335308	0.0757521864743515	0.994062709516498	NOMO2
1482.53766977199	0.335438634855828	0.188896942010845	1.7757758875555	0.0757698635219666	0.994062709516498	SHPRH
6998.89419277533	0.215070138450044	0.121127813290713	1.77556361835629	0.075804871024351	0.994062709516498	SRSF1
5341.36088022238	0.192724675752945	0.108598440451048	1.7746541750737	0.0759550061248626	0.994062709516498	CHORDC1
2239.34545840389	0.228513412261663	0.12878516919952	1.77437676777549	0.0760008500589996	0.994062709516498	SIRT1
843.74972150803	-0.266111693217427	0.149982119706935	-1.77428945355227	0.0760152841527152	0.994062709516498	UBXN11
1789.70522420599	0.267260677279397	0.150635530927356	1.77422070101299	0.0760266513500285	0.994062709516498	FGD6
1149.8619129627	0.242296505132477	0.136637303368832	1.77328225278593	0.0761819483269765	0.994062709516498	STK3
90.5390814145442	-0.676633559318271	0.381748815589957	-1.77245752098169	0.0763186407258707	0.994062709516498	MUTYH
24.2575467825387	-1.29043289508655	0.728087988886844	-1.77235844401095	0.0763350753551532	0.994062709516498	HM13-IT1
2.45817181389446	4.72183657683892	2.66428371506295	1.77227243110156	0.0763493452924457	0.994062709516498	ENSG00000287731_gene_sourcehavana_tagene
2.45817181389446	4.72183657683892	2.66428371506295	1.77227243110156	0.0763493452924457	0.994062709516498	ENSG00000304083_gene_sourcehavana_tagene
3607.39134529523	0.22958051527193	0.129542578879372	1.77223980916508	0.0763547579907445	0.994062709516498	DIS3
1964.97664467111	0.257165451001241	0.145154715653942	1.77166446052183	0.0764502724542104	0.994062709516498	MYO9A
9.34752185585569	2.09688499095103	1.18370889721711	1.77145326514044	0.0764853577434378	0.994062709516498	MEI4
5868.82040075738	0.266627515815215	0.150540541118617	1.77113429933222	0.0765383715159063	0.994062709516498	TENM3
10754.7610163803	0.20569572169034	0.116147819129114	1.77098221243122	0.0765636596948505	0.994062709516498	NUP205
67.5533681461775	-0.760963237843794	0.429854471724923	-1.77028107859433	0.0766803285087683	0.994062709516498	ENSG00000307673_gene_sourcehavana_tagene
5002.52035921628	0.195380409081061	0.110380898034268	1.77005634634722	0.0767177546602401	0.994062709516498	IVNS1ABP
2.27806298194291	-4.66951355212516	2.63817155090523	-1.76998101223664	0.0767303038815082	0.994062709516498	M1AP
2.27806298194291	-4.66951355212516	2.63817155090523	-1.76998101223664	0.0767303038815082	0.994062709516498	ENSG00000255491_gene_sourcehavana
3.78433263885177	-3.86737380682258	2.18508139678965	-1.7698991957483	0.0767439348384857	0.994062709516498	P4HTM
5984.22088268608	0.188662171421654	0.106639156802303	1.76916413331561	0.0768664877634852	0.994062709516498	EIF2AK2
2.27603965558936	-4.6683475871782	2.63882321471493	-1.76910206077693	0.0768768440773597	0.994062709516498	ENSG00000309204_gene_sourcehavana_tagene
227.848310568722	0.42787051783766	0.241900416741552	1.76878784915364	0.0769292852619296	0.994062709516498	PERP
1119.32526204968	0.273387033201518	0.154593343504517	1.76842693872864	0.0769895563426902	0.994062709516498	ERI1
5.057095342764	-3.21976333301024	1.82091254052387	-1.76821415710824	0.0770251083370461	0.994062709516498	ENSG00000273199_gene_sourcehavana
1890.27154560054	0.223149487276991	0.126202047752207	1.76819228571581	0.0770287634128493	0.994062709516498	SEC22B
3285.37276567327	0.233102113250484	0.131834798987777	1.76813796539482	0.0770378418593195	0.994062709516498	ANKIB1
3.79054119227731	-3.86011047170938	2.18361712870806	-1.76775975099317	0.0771010762501836	0.994062709516498	ENSG00000305967_gene_sourcehavana_tagene
895.045942191982	0.305842199724342	0.173052069642775	1.76734205118541	0.0771709614281225	0.994062709516498	STXBP5
1527.17218849313	0.234478899328779	0.132688424452017	1.76713907258407	0.0772049403235974	0.994062709516498	EYA3
71.3655206062476	-0.752730158918206	0.425962832671182	-1.76712638095181	0.0772070653251008	0.994062709516498	ZNF710-AS1
4544.46959671782	0.184360782863041	0.104329259513264	1.76710525621628	0.0772106024143498	0.994062709516498	SMC2
365.192298447281	0.373838953519455	0.211563491616327	1.76702960734557	0.0772232700137596	0.994062709516498	RSPH3
66.5589027237697	-0.749968272417473	0.424468043824353	-1.76684271838333	0.0772545723146059	0.994062709516498	ZNF671
1462.50677073531	0.26283230702989	0.148792254132237	1.76643810232421	0.0773223774616629	0.994062709516498	ANKRD13C
386.944328264798	0.363815808090276	0.205968008048476	1.76637047441197	0.0773337152063071	0.994062709516498	KDELR3
340.633826280192	-0.375255417177264	0.212534657913593	-1.7656198798872	0.0774596425126213	0.994062709516498	MXD3
15688.0082887807	0.199788951215687	0.113163954218764	1.76548223853563	0.0774827527287903	0.994062709516498	RBFOX2
18.2684800455641	-1.46733484433153	0.831228079742892	-1.76526140068006	0.0775198435142339	0.994062709516498	ENSG00000255108_gene_sourcehavana
3.78635596520531	-3.86812945326048	2.19142416763469	-1.76512128979372	0.077543383313179	0.994062709516498	ENSG00000302863_gene_sourcehavana_tagene
2943.36984266375	0.197903688891524	0.112135558276729	1.76486113711706	0.0775871065780843	0.994062709516498	SELENOT
3897.64784778584	0.190017710799832	0.10768254308381	1.76461017132499	0.0776293048525815	0.994062709516498	VPS36
6.53339050688904	-2.51436561169362	1.42495713696345	-1.7645201714991	0.0776444422943465	0.994062709516498	ENSG00000295055_gene_sourcehavana_tagene
16.0320578582173	-1.52276945527791	0.863040397121867	-1.76442430777998	0.0776605686526703	0.994062709516498	ENSG00000295708_gene_sourcehavana_tagene
2400.36103044746	0.20611967510727	0.116827144419868	1.76431321788104	0.0776792597971917	0.994062709516498	STIL
2.28008630829645	-4.67068010334291	2.64774913957483	-1.76401911855325	0.0777287604115293	0.994062709516498	PAPPA2
2.28008630829645	-4.67068010334291	2.64774913957483	-1.76401911855325	0.0777287604115293	0.994062709516498	PADI1
2.28008630829645	-4.67068010334291	2.64774913957483	-1.76401911855325	0.0777287604115293	0.994062709516498	ENSG00000201868_Y_RNA
2.28008630829645	-4.67068010334291	2.64774913957483	-1.76401911855325	0.0777287604115293	0.994062709516498	CCDC141
2.28008630829645	-4.67068010334291	2.64774913957483	-1.76401911855325	0.0777287604115293	0.994062709516498	ENSG00000302027_gene_sourcehavana_tagene
2.28008630829645	-4.67068010334291	2.64774913957483	-1.76401911855325	0.0777287604115293	0.994062709516498	BCKDHA
1363.4662866767	0.241779121454561	0.137079691073531	1.76378513520919	0.0777681610976016	0.994062709516498	RNF138
45.6229183446145	-0.919077709614791	0.521100806043195	-1.7637234465122	0.0777785516271344	0.994062709516498	MANEA-DT
3.92575370253973	3.85699657182907	2.18715951694765	1.7634729163293	0.077820761273594	0.994062709516498	SHMT1P1
3.92575370253973	3.85699657182907	2.18715951694765	1.7634729163293	0.077820761273594	0.994062709516498	CLPSL2
107.073751685479	-0.61554967518676	0.34912867627553	-1.76310259516171	0.077883187623118	0.994062709516498	ENSG00000279253_gene_sourcehavana
4771.01252944993	0.197062535924731	0.111777160685366	1.76299464681724	0.0779013925315021	0.994062709516498	WAPL
16178.7026739732	0.172574149878592	0.0979109150990276	1.76256293492967	0.0779742330643236	0.994062709516498	IARS2
19.0029966980143	-1.44422691555502	0.81944575138298	-1.76244359448761	0.0779943785461415	0.994062709516498	PODN
56.6490690204275	-1.05703409371474	0.599906143141437	-1.76199911569421	0.0780694468905542	0.994062709516498	ENSG00000279573_gene_sourcehavana
2658.13053520015	0.24123591811008	0.136918634731311	1.76189251801613	0.0780874589922338	0.994062709516498	ITPRID2
649.421019071914	-0.285858085666552	0.162246276406293	-1.76187763441001	0.078089974185091	0.994062709516498	CCDC22
252.147339931366	-0.418338897947838	0.23749484457903	-1.76146517491511	0.0781597022995336	0.994062709516498	ENSG00000279759_gene_sourcehavana
1847.40472786766	0.212916484421233	0.120899684268129	1.76110041734295	0.0782214084162303	0.994062709516498	MAB21L2
225.23446186478	-0.456345787840966	0.259266178154276	-1.76014392270409	0.0783834071790864	0.994062709516498	COL11A2
13.9534499315156	1.69983211422795	0.965806194726337	1.76001367925539	0.0784054872478903	0.994062709516498	TNFRSF10C
1871.42112931535	0.228632226019086	0.12991525891198	1.75985660140191	0.0784321232660207	0.994062709516498	GALNT7
262.064996291893	0.430221427806493	0.24457339491839	1.75906879793712	0.0785658238503258	0.994062709516498	ZFP14
1001.78580338278	0.301123606002757	0.171202014381451	1.75887887237022	0.0785980844420983	0.994062709516498	FIRRM
2425.3994297998	0.213686716713915	0.121509227589034	1.75860484799264	0.0786446489799088	0.994062709516498	SH3PXD2B
86.3333897358188	-0.69756855089585	0.396661525054887	-1.75859897377071	0.0786456474230414	0.994062709516498	ROM1
2194.88823774006	0.2162897301795	0.122995669843617	1.75851499857273	0.0786599218384742	0.994062709516498	SENP5
4291.12984351272	0.191713345394877	0.10902533592228	1.75842930244711	0.0786744909568946	0.994062709516498	ZNF37A
2223.7326325959	-0.217109601171491	0.123471849596433	-1.75837328007243	0.0786840164553967	0.994062709516498	STK11
3265.19690453576	0.202395790369059	0.11511192434883	1.75825216643698	0.0787046126446945	0.994062709516498	ORC2
149.666784296228	-0.526540642430325	0.299490880897262	-1.75811911485529	0.078727244018401	0.994062709516498	GP1BA
2481.31026296294	0.220591235155352	0.125470552791778	1.7581116066447	0.0787285212833123	0.994062709516498	ANKRD28
604.001494083064	0.295138103934029	0.167880836847317	1.7580214006346	0.0787438680649698	0.994062709516498	KLHL24
677.87378718635	-0.282079545530726	0.160472134301017	-1.75781014416868	0.0787798187303871	0.994062709516498	REEP6
21.8050157800481	1.37437319131949	0.782014847397851	1.7574771065955	0.0788365206698634	0.994062709516498	NDNF
38.9733489714427	-1.06094422834518	0.603697602569677	-1.75741004077075	0.0788479431035216	0.994062709516498	DRD4
562.435577775348	0.30954767450277	0.176138767506412	1.75740797375286	0.0788482951726873	0.994062709516498	ZNF627
66.8370614309093	-0.759895264204076	0.432498515460318	-1.75698930063448	0.078919632920218	0.994062709516498	MTMR7
8655.0841251441	0.186221681262138	0.106022365013603	1.75643772177922	0.0790136966289623	0.994062709516498	WDR43
1290.20072637684	0.233146768851804	0.132740661467407	1.75640806874426	0.0790187561024976	0.994062709516498	MSMO1
40.4324621521544	-0.980241755631204	0.558151674978584	-1.75622827911215	0.0790494378932355	0.994062709516498	PAPLN
3063.27908853613	0.204886639086704	0.116666128498471	1.75617929319896	0.0790577992068804	0.994062709516498	CDS2
2242.83923540392	0.235487137619628	0.134101998431401	1.75603003962755	0.0790832794540342	0.994062709516498	UNC13B
1117.63029073683	0.278721277497903	0.158738515009623	1.75585161220015	0.0791137489639116	0.994062709516498	ZDHHC2
1890.41447484745	-0.241294771081148	0.137430367067763	-1.75576021682436	0.0791293599722385	0.994062709516498	CHMP2A
3639.00424934875	-0.230386124313487	0.131219580529217	-1.75572977283059	0.0791345605884978	0.994062709516498	POLR2L
2786.66528198333	0.261844392136343	0.149160572869252	1.75545311404686	0.0791818337590133	0.994062709516498	CCNT2
4710.07406645524	0.207822895861843	0.118391300750838	1.75538991922404	0.0791926351905776	0.994062709516498	CLINT1
53.5603687581831	-0.872554906468942	0.497312165007354	-1.75454164982278	0.0793377397428569	0.994062709516498	MIR4500HG
2031.43687649507	-0.208453975009847	0.118832600745485	-1.75418171193874	0.0793993758391155	0.994062709516498	GUSB
1967.55544907359	0.211656838389306	0.120689748210741	1.75372673758275	0.0794773417749233	0.994062709516498	OGFOD1
3683.22680529776	0.198312203510339	0.113089187272381	1.75359119906569	0.0795005801409065	0.994062709516498	ZKSCAN1
5327.77634555254	0.179762510442347	0.102515640530683	1.75351302017708	0.0795139865889936	0.994062709516498	TFAM
68.2310377972434	-0.768273376909282	0.438165346891551	-1.75338689460405	0.0795356190128638	0.994062709516498	ENSG00000293957_gene_sourcehavana_tagene
3.77623933343758	-3.86446048789828	2.20414680214105	-1.7532681961766	0.0795559819402224	0.994062709516498	APOBEC3G
795.639145853562	0.279488927094162	0.159432347672969	1.7530252246392	0.0795976773591458	0.994062709516498	RHBDD1
14.7732216106255	-1.60660207502552	0.916536454972723	-1.75290580784737	0.0796181765296921	0.994062709516498	HYMAI
273.810260600853	0.409678501782016	0.233769894337775	1.75248614858023	0.0796902495791025	0.994062709516498	FRY
259.196913253074	-0.401011508157732	0.228834796536554	-1.75240616474023	0.0797039921653442	0.994062709516498	HSBP1L1
3206.08854046134	0.19846431858131	0.11326188107515	1.75226048426326	0.079729027502639	0.994062709516498	NIPSNAP2
111.164617150148	-0.620347985097625	0.354072041304072	-1.75203888681196	0.0797671215047468	0.994062709516498	ENSG00000287122_gene_sourcehavana_tagene
4.0484666358814	-3.97093595377105	2.26656815934462	-1.75195964762835	0.0797807468114514	0.994062709516498	ENSG00000274501_gene_sourcehavana
689.765676543499	0.294164364689091	0.167917685859255	1.75183670012968	0.0798018915787752	0.994062709516498	ZNF776
201.65147705033	-0.457336692204221	0.261149043985088	-1.75124781322322	0.0799032327436378	0.994062709516498	KMT2E-AS1
616.163135195317	-0.302926038914055	0.173003809283533	-1.75097901120544	0.0799495254619859	0.994062709516498	FUOM
5412.91558439015	0.182733953743644	0.104367218086882	1.75087500743312	0.0799674426974208	0.994062709516498	TOMM70
1106.56444301143	-0.248108481783336	0.141705825097287	-1.75087002678259	0.0799683008201694	0.994062709516498	KLHL17
318.671642655485	0.367686967261679	0.210006039964143	1.75083996310039	0.0799734806899266	0.994062709516498	RNASEL
494.635802854942	0.347033981911396	0.198300029973106	1.7500450300409	0.080110543891392	0.994062709516498	DIPK2A
3563.46508579907	0.211585932516651	0.120906219429588	1.75000040126035	0.0801182444883243	0.994062709516498	GNAQ
4.05467518930694	-3.96299460090667	2.26512289983916	-1.74957155798834	0.0801922711036258	0.994062709516498	ENSG00000289537_gene_sourcehavana_tagene
7258.20876153697	-0.219914863466332	0.125712834290211	-1.74934297447032	0.0802317517243822	0.994062709516498	SNRPD2
755.643405373331	-0.282094807731674	0.161279367567175	-1.74910660915246	0.0802725930124123	0.994062709516498	ZNF496-DT
2.28210963465	-4.67185176221937	2.67138869948144	-1.74884761739325	0.0803173632878803	0.994062709516498	CCRL2
2.28210963465	-4.67185176221937	2.67138869948144	-1.74884761739325	0.0803173632878803	0.994062709516498	ENSG00000287595_gene_sourcehavana_tagene
2.28210963465	-4.67185176221937	2.67138869948144	-1.74884761739325	0.0803173632878803	0.994062709516498	RPS27P19
2.28210963465	-4.67185176221937	2.67138869948144	-1.74884761739325	0.0803173632878803	0.994062709516498	ENSG00000307066_gene_sourcehavana_tagene
2.28210963465	-4.67185176221937	2.67138869948144	-1.74884761739325	0.0803173632878803	0.994062709516498	RN7SL638P
199.893636598586	0.44916241227625	0.256865963529166	1.74862564936615	0.0803557496442864	0.994062709516498	THSD4
1717.59470148615	-0.217160606558323	0.124191498318163	-1.74859478707621	0.0803610880382307	0.994062709516498	TRIM11
984.288992951118	0.252035083321138	0.144200614712496	1.74780866103546	0.0804971650792007	0.994062709516498	RNF13
7542.62178332652	0.178248519238174	0.101985481767088	1.74778327414537	0.0805015626230886	0.994062709516498	PPT1
32.3578157123064	-1.25882197270133	0.720300523680508	-1.74763439886055	0.0805273548844952	0.994062709516498	ENSG00000288935_gene_sourcehavana_tagene
2562.07437628187	0.21799416677707	0.124743175800322	1.74754382657386	0.0805430495844761	0.994062709516498	PROS1
8655.01223047414	0.192655512094578	0.110266601417837	1.74717919675915	0.0806062591197996	0.994062709516498	SCAF11
2656.98604020633	0.229492220240691	0.131372524451415	1.74688140613118	0.0806579117886835	0.994062709516498	EFCAB14
3686.44902240345	0.204397673335268	0.117012111628122	1.7468078346015	0.0806706771289936	0.994062709516498	ESYT2
38.211013511518	0.971669430847225	0.55638967007413	1.74638294545937	0.0807444314237414	0.994062709516498	ENSG00000279667_gene_sourcehavana
3147.81967161437	0.205527304676643	0.117716914896252	1.7459453882034	0.0808204419309105	0.994062709516498	RRN3
6297.94064870484	0.187566201621662	0.107460101863454	1.74544969127236	0.0809066223876519	0.994062709516498	TCEA1
8460.56763915586	0.176102512835334	0.100917891257203	1.74500785382557	0.0809835018657977	0.994062709516498	CAPZA1
[truncated: 40,713 more rows]
