# Supplementary material for: Punicic Acid in Ovarian Cancer: Anticancer Activity and Mechanistic Insights
Source: Cells. 2026 Apr 27;15(9):792. doi: 10.3390/cells15090792 (PMC13162863; doi:10.3390/cells15090792)
Supplement: Supplementary file 1 [file cells-15-00792-s001.zip › cells-4165294-Supplementary Tables/Table S6. Differentially expressed genes in HEYA8 cells.csv]

baseMean	log2FoldChange	lfcSE	stat	pvalue	padj	GeneSymbol
22064.1931290564	1.68812641671422	0.0476282966570814	35.4437705145861	3.61804248186855e-275	5.48603781525729e-271	FTL
5832.44193751696	2.29611370521931	0.0655123149028267	35.0485814556407	4.09808618613706e-269	3.10696404201981e-265	GREM1
12478.1972423051	1.79930330765603	0.051611802921594	34.8622447929098	2.77752945105567e-266	1.40385596887857e-262	SQSTM1
16497.7406663281	1.56783904004348	0.0580968785411314	26.9866312857666	2.12119460732296e-160	8.04091845770953e-157	TFPI2
4609.16718174728	1.71093116019137	0.0657038179875687	26.0400569189918	1.74368376883464e-149	5.28789539736794e-146	CXCL1
2745.89208008781	1.96425467947113	0.079304676265883	24.7684597171246	1.96148786455466e-135	4.95700674837371e-132	HSPA1B
7056.72926390407	1.48585291624435	0.0612642795775633	24.2531688365517	6.12225968118783e-130	1.32616890779787e-126	SOD2
3431.19179772341	1.80168346934398	0.0750536347447442	24.0052793641703	2.4492824873365e-127	4.64230879443541e-124	HSPA1A
11524.3753418988	1.50550509601814	0.0630893817135435	23.863050407656	7.41320803824707e-126	1.24896081648823e-122	NQO1
4346.630352581	4.00623661177767	0.173346081392239	23.1112037814836	3.57226006044074e-118	5.4166179296463e-115	CXCL8
4605.67003476004	1.42077923190503	0.0678841881402246	20.9294575191826	2.88763846009325e-97	3.9804783609449e-94	MGST1
41579.7511223712	1.01103563013285	0.0491056767619769	20.5889766071955	3.44570127160586e-94	4.35393069844664e-91	TXNRD1
17538.0634331194	-0.938024396104983	0.0495188025226744	-18.9427924004315	5.06387969527744e-80	5.90643137073014e-77	PURPL
128447.575625185	-0.80435571050618	0.0452460275569066	-17.777377461359	1.05815219915863e-70	1.14605441398873e-67	MT-ND5
439.000806608263	3.44041747900155	0.198746779097392	17.3105571553219	3.91607170688105e-67	3.95862635276249e-64	CXCL3
8211.5871015865	1.01514344284904	0.0594490393352553	17.0758594957989	2.24495298245641e-65	2.12751387956166e-62	IL1B
35385.4561948893	-0.751145095896904	0.0446039833769629	-16.8403142281874	1.2357852546814e-63	1.10224775392553e-60	AKAP12
366.163664225143	3.73850313615407	0.223197134912448	16.7497810293154	5.68350949762853e-63	4.78772525069675e-60	MMP1
200876.16210232	-0.8430448151204	0.050769729222765	-16.6052651457196	6.38374519461294e-62	5.09456465189031e-59	MT-CO3
518.210466820841	2.76432813074244	0.170663674319163	16.197519136807	5.25028332897211e-59	3.98050230586021e-56	AKR1C1
1484.64308365695	1.63213149870634	0.100842211947729	16.1850029584073	6.43467919735432e-59	4.64614479378493e-56	IL7R
7083.14540841737	-0.939893117866927	0.0585079136934995	-16.0643758858104	4.53404933796018e-58	3.12499045961319e-55	SFRP1
47693.2171033057	0.70461627499604	0.0438710826755014	16.061064191368	4.7827460028136e-58	3.15307728872446e-55	UBC
6846.05341643447	1.12674844257395	0.0722493778840995	15.595268437902	7.83932059850008e-55	4.9528174264607e-52	RND3
30286.881157806	-0.844963819057876	0.0550941888668368	-15.3367140244166	4.346466920112e-53	2.63621911638633e-50	MT-ND6
954.824168720947	2.02499105639104	0.132773294682112	15.2514936172918	1.60909746411791e-52	9.38413263400765e-50	SPP1
64000.6718631052	0.760166749302581	0.0501430141187342	15.1599731819586	6.5095910643007e-52	3.65573812251821e-49	HSPA5
587289.726981724	-0.629388523258128	0.0420520855449442	-14.9668801226387	1.20859417797392e-50	6.54496911450663e-48	MT-CO1
12258.8052500681	0.760028298599693	0.0513696419164344	14.7952812253601	1.57126242238355e-49	8.21553521055235e-47	UCHL1
7071.04025680196	0.856383681859591	0.0582810467269433	14.6940339948233	7.03952082025553e-49	3.55800847325115e-46	TALDO1
6708.53518363129	0.892606390377241	0.0609986757073137	14.6332093283497	1.72456560410443e-48	8.43535105001143e-46	DNAJB1
21153.7856466192	-0.924820685253927	0.0644121814563143	-14.3578538149831	9.51276344339965e-47	4.50756350288341e-44	MT-ATP8
126514.109951101	-0.674383249535064	0.0478338712967022	-14.0984459600191	3.88224943684452e-45	1.78383479426889e-42	MT-ND1
37375.3663953379	-0.634731150227791	0.0459669456939713	-13.8084256120379	2.26732835992047e-43	1.0111617623963e-40	PLCB4
11961.5892576334	-0.75985768479484	0.0553315624175678	-13.7328073091532	6.45818099091318e-43	2.79786852472047e-40	CDH5
4490.37810513337	-0.936313772042848	0.0682105715769875	-13.7268131668719	7.01519281197702e-43	2.95476023911132e-40	COL12A1
10781.3530011999	-0.730134201120533	0.0536487364851073	-13.6095320963098	3.51486872060269e-42	1.44043120028374e-39	NKTR
21122.4585135583	-0.696423153669814	0.051676082082181	-13.4767019017093	2.1448204188558e-41	8.55839789766065e-39	TNC
29205.7278256364	-0.704035637750033	0.052298099203351	-13.4619737327838	2.61827639022955e-41	1.01797243346284e-38	OGT
2046.56885177672	1.14600102847087	0.0860485057905275	13.3180816789618	1.81716823606777e-40	6.88843049087389e-38	SLC7A11
12001.899819556	-0.716379427733228	0.0538921522916458	-13.2928338778609	2.54744175910753e-40	9.42118521788964e-38	PLXNA2
1392.58414825569	-1.39274742404095	0.104996962488669	-13.2646449100016	3.71174836845557e-40	1.34002953597361e-37	COL1A1
17337.0114189238	-0.712050802966526	0.0544366380709395	-13.0803596290905	4.26417948111089e-39	1.50366868539731e-36	MTATP6P1
672.405106109732	1.91772069149792	0.146826761920427	13.0611113833405	5.49201035577159e-39	1.8926216596492e-36	SEL1L3
4716.36534898061	0.857929121447962	0.0660635660921278	12.986418569224	1.46105730600594e-38	4.92311376243734e-36	PPIF
534.337485871049	2.05236928695794	0.160647211674935	12.7756296891779	2.24324838590136e-37	7.39442940770051e-35	CXCL2
12639.9159494502	-0.666620174296535	0.0526252445321183	-12.6673078714092	8.97416975265721e-37	2.89521991403279e-34	LAMB1
246416.56736225	-0.636758073474433	0.0504752740339679	-12.6152474783182	1.74010160685541e-36	5.49690847182261e-34	MT-RNR2
16283.8773530754	0.639433880897029	0.0511438614146171	12.5026516029601	7.220214277404e-36	2.23428794057708e-33	LAPTM4B
147495.145145839	-0.548199515630984	0.0438574660412523	-12.499571113282	7.50551088476347e-36	2.27612123091337e-33	AHNAK
18773.7528932403	0.591097566195395	0.0480596337764593	12.2992524026458	9.14163095544327e-35	2.71793235641934e-32	TKT
16890.0093048907	-0.671029040412743	0.0550458362376341	-12.1903687231836	3.49834916128952e-34	1.02010516024294e-31	UACA
1887.67487817249	1.10255140489974	0.0904977052104554	12.183197378715	3.82006558310246e-34	1.09289914031288e-31	CSF3
541.522177641525	1.94766280350842	0.16050223782494	12.1348015448403	6.90772708373899e-34	1.93966418093952e-31	C3
1070.11033316769	-1.37509064962021	0.113553337524262	-12.1096453842794	9.38992338808358e-34	2.58871651515475e-31	ZMAT1
3511.49502729486	-0.902675766234776	0.07498051683809	-12.0388042694341	2.22152274034946e-33	6.0151695199855e-31	LINC00342
4571.44405006581	-0.809747721129734	0.0678309839398962	-11.937726302883	7.52522239931133e-33	2.00184117966241e-30	VCAN
2870.36854181047	-0.912623151519798	0.0765107041436232	-11.9280453857365	8.45351144213663e-33	2.21001024132962e-30	TRHDE-AS1
13427.183551677	-0.598324070649095	0.0503129617840889	-11.8920462924985	1.30177545095449e-32	3.34556290895304e-30	LOXL2
894.520256789741	1.50081642512907	0.126925587941186	11.824380327665	2.92049861334095e-32	7.38058674568146e-30	HMOX1
192309.364884213	-0.639659737396189	0.0545384834283306	-11.7285941446606	9.09567989348568e-32	2.26094744631022e-29	MT-ATP6
20175.2948860138	-0.562566297884425	0.0482511705150705	-11.6591222944263	2.06156512637198e-31	5.0418567759965e-29	FBN2
30204.1086872425	-0.54002388204031	0.0464159084088918	-11.634456817759	2.75337309609767e-31	6.62688829462365e-29	DDX17
36631.6681700417	0.554543621894578	0.0477260170589524	11.6193149160046	3.28761911951269e-31	7.78908886080795e-29	HSPH1
148.722116224042	5.11526133578534	0.441566512263086	11.5843507008015	4.94700870228133e-31	1.15402296850295e-28	HSPA6
12002.433855888	0.650437459800499	0.0566323856018621	11.4852562343606	1.56470861317801e-30	3.59479950024517e-28	TXN
4656.73201976991	0.795754798030537	0.069317260136632	11.47989398978	1.66484521270704e-30	3.76776835228014e-28	CLDN1
146722.033724515	-0.516232751164495	0.0454938098294638	-11.3473185275013	7.64720417960479e-30	1.70521407316687e-27	MT-ND2
4312.95193962212	0.953263535006165	0.0843643282469593	11.2993673370537	1.32166711192309e-29	2.90441136494056e-27	IL13RA2
10689.1677841846	-0.678328349525654	0.0602397826584751	-11.2604713959774	2.05655662782906e-29	4.45479544968172e-27	PEAR1
9140.5001842338	0.652751811450916	0.0585689943101356	11.1450063150214	7.57389201562006e-29	1.61750598074432e-26	PSMA7
8232.7775405633	0.621025711681082	0.0560376849958321	11.0822870667707	1.5291577816086e-28	3.22036381146267e-26	TNIP1
1076.11586519169	-1.24417325535188	0.112910975876703	-11.0190638748043	3.09258475581274e-28	6.4236798153957e-26	GAS6-AS1
4199.22023524174	0.765179774903792	0.069721666097637	10.9747775366161	5.05300815246384e-28	1.03538868399742e-25	ABCA1
1238.99742026581	-1.23137748754977	0.112271416091597	-10.9678627955057	5.4546462726326e-28	1.10278401909238e-25	SNHG20
1737.09820919042	-1.01921913789464	0.0930386781378181	-10.954789538012	6.30246993253951e-28	1.25742567877759e-25	ITGB3
5683.125288342	0.676239610564821	0.0620028899510323	10.9065821141384	1.07211796500224e-27	2.11123697445831e-25	PGD
187969.862772103	-0.60457402272617	0.0554696924473708	-10.8991774796622	1.16303865411288e-27	2.26091732209148e-25	MT-CYB
109031.627382452	0.491662613774702	0.0451756620427952	10.8833516000041	1.3837946957601e-27	2.65600999643169e-25	GAPDH
176177.702283995	0.548297904122737	0.0504654219546938	10.8648235343198	1.69550649952704e-27	3.21362063154107e-25	HSP90AA1
2702.8043995244	0.853110540236253	0.079253828820419	10.7642817127399	5.07557953913426e-27	9.50135957430776e-25	G6PD
32682.6437432581	-0.623401182303312	0.0587483279090499	-10.6113859660554	2.63806475555992e-26	4.87816779128721e-24	MT-ND3
8741.28543021386	-0.663252915518672	0.0626292566601573	-10.59014509972	3.31078256410291e-26	6.0483609662039e-24	CCDC14
5734.68911427125	0.728663610342876	0.0691763673759202	10.5334182464822	6.05933432980558e-26	1.09378198146241e-23	NAMPT
3875.18312317712	-0.72139498060227	0.06857688232495	-10.5195068096557	7.02402833711945e-26	1.25300401971461e-23	THSD4
8532.25356403783	0.592779435570902	0.0564348504482718	10.5037832272497	8.29860565365913e-26	1.4631599712376e-23	G0S2
2041.30380553875	-0.937288409776652	0.0893553230752798	-10.4894524189343	9.65865182759541e-26	1.6833808926647e-23	ENSG00000291075_FRG1HP
6014.37390905461	-0.621584183137771	0.0594738670873687	-10.4513833315168	1.44403404639893e-25	2.48816911881215e-23	SYNE2
1601.53204974892	-1.04133420872791	0.10008804712634	-10.4041815044452	2.37286452443798e-25	4.04266795326439e-23	MIR503HG
8091.32753714652	0.596967819108792	0.0575665705698779	10.3700431204974	3.39371586752918e-25	5.717657077705e-23	PSMB7
185807.891563189	-0.551658448762797	0.0533114290017817	-10.3478458389169	4.2800747468594e-25	7.13173333919001e-23	MT-CO2
32760.9758465247	0.473332114422027	0.0457915224799986	10.3366756287427	4.80932356733502e-25	7.92649709255445e-23	MT2A
6724.94619225978	0.659052349071251	0.0637791885356275	10.333344844974	4.97933645234137e-25	8.11846006740346e-23	SOD1
312396.720923126	-0.573419785398574	0.0556619348545205	-10.3018299111822	6.91335015994107e-25	1.11518221782113e-22	MT-ND4
30145.6366317487	0.559879176123335	0.054374998225688	10.2966288623957	7.29739208045024e-25	1.16474059069334e-22	TFRC
6980.67996090572	-0.636209335161026	0.061856220049366	-10.2852928073083	8.20921747175358e-25	1.29662879712708e-22	IQGAP3
8991.09578366306	0.568212285636445	0.0552587034162068	10.2827654379924	8.42741818063603e-25	1.31737053477303e-22	ODC1
1935.07529490565	-0.899265582745106	0.0882257422016565	-10.1927800243342	2.13567967175224e-24	3.30441947579379e-22	DENND3
1795.65985224699	-0.959986978241607	0.0944325981351812	-10.1658431219628	2.81674379047759e-24	4.31417031262744e-22	CFAP54
48784.2883475201	-0.469384471473119	0.0463890798662258	-10.1184259922099	4.57717015620095e-24	6.9403631078475e-22	LAMB3
11621.1748289754	0.663780293413359	0.0656800376957965	10.1062715050153	5.18189521697869e-24	7.77951259158889e-22	PRDX1
15743.1215218764	0.502482949875912	0.0502055551822704	10.0085129633893	1.3983858088124e-23	2.07879647245318e-21	OAZ1
8931.16480719409	-0.583631661441787	0.0584536525109432	-9.98451998072361	1.78161305414438e-23	2.62277657669817e-21	LINC01322
7677.4822398779	0.631923282400779	0.0634894175738618	9.95320647989277	2.44186002078655e-23	3.56018495146023e-21	PSMB4
31165.6382170784	-0.483058622939401	0.0486955588141666	-9.91997288259619	3.40848765877227e-23	4.92218079713942e-21	NEAT1
7661.40776814884	-0.553311708296647	0.0558524309248452	-9.90667190549291	3.8940170319678e-23	5.56969833281706e-21	UTRN
2198.15048473581	0.86406776888824	0.0872289632762601	9.90574387719911	3.93034176357861e-23	5.56969833281706e-21	GSR
18383.0556407359	-0.569216833463573	0.0576173989263601	-9.87925251868937	5.12134910301373e-23	7.19027930083307e-21	COL4A2
202.696298162222	2.6689531625804	0.270651952438418	9.86120047734616	6.13118978773117e-23	8.52910373865759e-21	C1S
272.244018924846	2.2118587507605	0.224345741604069	9.85915192749255	6.25756778500561e-23	8.61231401015322e-21	LUCAT1
11314.55062671	-0.559873702712745	0.0567915387231572	-9.85839995359118	6.30460235525297e-23	8.61231401015322e-21	ARGLU1
8223.74433841659	-0.578934367789287	0.0589376514170145	-9.8228272398068	8.97893294040877e-23	1.21560321585195e-20	LAMB2
6874.88345130228	-0.642459961635527	0.0654708653532376	-9.81291385365441	9.90657996916319e-23	1.32932276170284e-20	THBS1
33282.8237849344	0.451458043262704	0.0462200461868199	9.76758096341845	1.55111307338085e-22	2.06311645014682e-20	TPI1
2781.92620084049	-0.757043830961	0.0775882368494025	-9.75719853552555	1.71836348482653e-22	2.26569961047172e-20	TBC1D8
2747.79555082478	-0.755571193785897	0.0777837526611718	-9.71374056838305	2.63486092023554e-22	3.44417208047685e-20	ATG16L2
24839.4732459328	0.441667674878028	0.0457687338040215	9.64998675229291	4.91620802670282e-22	6.37132156486281e-20	RPLP1
5526.50892803597	0.627116870174817	0.065158124742298	9.62453834660036	6.29891299584541e-22	8.09410319966135e-20	GSTO1
7920.22576134318	-0.619247477754303	0.0645656175063238	-9.59097894004733	8.72531726034425e-22	1.11178139175294e-19	LTBP2
11020.6163188639	-0.497217493052457	0.0519502865739738	-9.57102502879271	1.05850948189762e-21	1.33751493950114e-19	ASPM
2816.92645776336	-0.821630663715153	0.0858927101146221	-9.56577877934813	1.11359877480917e-21	1.3954957208621e-19	HOXB3
7324.57100529521	0.57620465664934	0.0606970946809814	9.49311758129151	2.24225848188452e-21	2.78683322629631e-19	PLEKHB2
6115.68613860044	0.580037999761464	0.0611454608300307	9.48619884268804	2.39612726700008e-21	2.95385997963596e-19	PSMD13
4053.50062333934	0.642773848899609	0.0680697051894061	9.44287693197833	3.6268192899661e-21	4.43495652368999e-19	PSMC4
793.625295531608	1.36448709777819	0.144865459074505	9.41899543545731	4.55424231734446e-21	5.52447810063152e-19	MAP1A
50839.5480178527	-0.514936968453781	0.0547257771310112	-9.40940440591722	4.98956153743581e-21	6.00450171366184e-19	MT-RNR1
127404.759172502	0.46493804509339	0.049593014821648	9.37507120237503	6.91290949007333e-21	8.25357847228204e-19	HSPA8
32017.3252932421	-0.477289518670317	0.0509988592480866	-9.35882734844161	8.0626531598977e-21	9.49916285928479e-19	CCN2
4992.90768898132	0.679749529625553	0.0726338234856334	9.35858112660149	8.08146151057006e-21	9.49916285928479e-19	GNPDA1
11484.7362414077	0.483806686285443	0.0518338229324698	9.33380288997314	1.0213890022382e-20	1.19133241853368e-18	IL6ST
4950.82684939378	0.63836860807471	0.0684249447698583	9.32947202546982	1.06399589891573e-20	1.23155494772972e-18	PSMB2
3422.44910964608	0.667420433557754	0.0716930491132588	9.30941620997847	1.28536883185212e-20	1.47651875737679e-18	GNG11
4245.45978512596	0.674733151172522	0.0725201690508666	9.30407581784945	1.35162646284079e-20	1.54095579368834e-18	CTSL
11289.5586768553	0.501156959868067	0.053998129594627	9.28100590947012	1.67885987959582e-20	1.89974271300831e-18	CD63
38039.2180914633	0.419300668071835	0.0451910931215531	9.27839180486337	1.72055778651664e-20	1.9325050160705e-18	CTSB
5049.67360804452	-0.585546712496334	0.0631880129686957	-9.26673723363358	1.91927117142678e-20	2.13984623326061e-18	PHLDB1
66514.1376203924	-0.401525006140738	0.0434220774010907	-9.24702432893393	2.30829241470626e-20	2.5547910864373e-18	APLP2
7762.11218944302	-0.63954737928606	0.0691850948133838	-9.24400524435417	2.37438948491899e-20	2.608903460857e-18	MIR100HG
346.724468638151	1.97842665849518	0.214281817384887	9.23282564353831	2.63584928052591e-20	2.87535126910895e-18	OSGIN1
11526.7549165428	-0.483313946153648	0.0523572962431466	-9.23107151884131	2.67937943861916e-20	2.90195931627016e-18	COL4A1
5217.895529846	0.580491867211154	0.0631961595255182	9.18555607760872	4.09406474184153e-20	4.40271657308816e-18	PSMD8
4074.17122073677	-0.647739221744422	0.0706880171816468	-9.16335253936927	5.03095303872307e-20	5.3721366849407e-18	TIA1
8641.45718744844	-0.524772368047114	0.0572995291902379	-9.15840628122506	5.26693859735164e-20	5.58479650011489e-18	CCNL2
9455.47134595934	0.516477223524238	0.0566274214588742	9.12062054422399	7.46953933462837e-20	7.8653211757618e-18	PTDSS1
566.888192680159	-1.43204776093795	0.157437716358946	-9.09596375034424	9.37512626171506e-20	9.80379582802658e-18	SNED1
42985.2209842276	-0.453869953342077	0.0502216209520867	-9.03734178104459	1.60527833959561e-19	1.66718051118412e-17	FLNB
4872.28263096234	0.651011720213308	0.0721532611033804	9.02262365218041	1.83637552002854e-19	1.8942151027342e-17	PSMB3
10671.3488145328	0.529167032902492	0.0586778688227006	9.01817062411397	1.91256275124934e-19	1.95947222954012e-17	ETF1
10212.6401689308	0.475666787066066	0.053053971421374	8.96571499404157	3.08274260188514e-19	3.13715611224057e-17	UBA52
1209.4454826435	-0.970443474572429	0.10828988502466	-8.96153388981286	3.20192761560572e-19	3.2367218956953e-17	ENSG00000295821_gene_sourcehavana_tagene
6190.90355866083	-0.562746069246696	0.0628203282593912	-8.95802497120142	3.30545646018189e-19	3.31924743746609e-17	NABP1
18604.5946775174	0.431250955860091	0.0482806541022793	8.93216887547785	4.17737176099584e-19	4.16720315868289e-17	RPS12
6489.55810863658	-0.543323562615384	0.0609117823899836	-8.91984344074503	4.66947836955225e-19	4.62766670049155e-17	LAMA4
6619.66234554263	-0.522125537553752	0.0585415004078247	-8.91889572211861	4.70960554756325e-19	4.6371265530975e-17	DSP
616.359848440105	-1.32010817884937	0.148106765595277	-8.91321995685703	4.95715057087343e-19	4.84937252297767e-17	ENSG00000289396_gene_sourcehavana_tagene
22921.1133198887	-0.414890641635032	0.0465705209137029	-8.90886838916492	5.15560694916541e-19	5.01118385706379e-17	CENPF
33384.075358611	-0.556145837942532	0.0624384614567208	-8.90710348985816	5.23831545701211e-19	5.05914504934233e-17	MAT2A
1973.70788065482	0.876696264725396	0.0984585353620102	8.90421801931115	5.37636930767148e-19	5.15961315267232e-17	ME1
7939.84616863968	0.529974213775353	0.0595737926534112	8.89609659164459	5.78452401202451e-19	5.51639859083822e-17	ATP5MC3
3445.28147468949	-0.747667180426755	0.0844554490514825	-8.85279977578464	8.53507002319443e-19	8.08857917260608e-17	RSRP1
3259.61301984393	-0.63575931200912	0.0719673865748395	-8.83399192699581	1.01004944193237e-18	9.51265819131712e-17	JRK
6469.96750634013	-0.529435399922075	0.0600055194615056	-8.82311168494617	1.1132221957826e-18	1.04196223176862e-16	ARHGEF28
16901.8220915801	0.462666586710322	0.0525157137731945	8.81005995097947	1.25078948065805e-18	1.16354115921583e-16	ATP13A3
5176.78560038264	-0.643527784291613	0.0731553329421781	-8.79673098884338	1.40859445288978e-18	1.3023486395834e-16	ADAMTSL1
3336.39595374623	0.699894937767507	0.0795837968935735	8.7944401384049	1.43762990107365e-18	1.30857387786465e-16	MAP1LC3B
10492.1899020306	-0.541433796490055	0.0615656792272837	-8.79440953605383	1.43802174478077e-18	1.30857387786465e-16	LRP1
6713.76758922692	0.514819718921786	0.058541089149608	8.79416024539806	1.44121768517706e-18	1.30857387786465e-16	GSTP1
10223.8529873288	0.505789924871274	0.0576466070130624	8.77397562629601	1.72466576512085e-18	1.55661351169806e-16	LRRC59
3875.10042881089	-0.629276589483784	0.0718960863694426	-8.75258475475572	2.08520808862847e-18	1.87088818034755e-16	MAST4
6074.28455961067	0.579831233757853	0.0662697278258046	8.74956413404907	2.14178378111343e-18	1.91034514547194e-16	PTGR1
41739.6265956253	0.396151704498955	0.0453626119833725	8.73300030968594	2.48004412416889e-18	2.19911748858321e-16	YBX1
89205.1102125849	-0.426310013593169	0.0490612459252004	-8.6893434023899	3.64540199233164e-18	3.2136761866119e-16	MYH9
13695.6426980253	0.452980848829653	0.0522001886379899	8.67776267957746	4.03630178364217e-18	3.53771352285354e-16	EIF5A
3856.40769409384	-0.712548828183814	0.082161480104363	-8.67254128429431	4.22581492712417e-18	3.68253055976918e-16	HSPG2
49240.4187558401	0.376768663313619	0.0434912247722579	8.66309618288681	4.59120712607998e-18	3.97808420872861e-16	RPS2
10137.0787455693	0.495614376220309	0.0572258449184825	8.66067380789755	4.68983767530675e-18	4.0404550381066e-16	OGFRL1
16787.6464180949	0.437119438652343	0.050536711710293	8.64954255746151	5.17062717783228e-18	4.42950394900965e-16	RAB7A
2326.41136569202	0.746512089386283	0.0865191111723247	8.62829124422481	6.22753368732461e-18	5.30494906184849e-16	SRPRB
31173.5342634105	0.395670803916109	0.0458841872802871	8.62324969382423	6.50803365795115e-18	5.51292258969348e-16	CALR
1962.64659057888	-0.778185762352866	0.0902804962653796	-8.61964427029054	6.71624325591573e-18	5.65768869385835e-16	MIR222HG
102.887958692612	3.65337806780895	0.424135970809475	8.61369541667589	7.07424836569918e-18	5.92634408669043e-16	ENSG00000290862_NMRAL2P
10219.7918537155	0.459026539655501	0.0533415249908096	8.60542588039221	7.60339195307265e-18	6.33462814200223e-16	RSL1D1
28537.4024556259	0.393010806107493	0.0456840763132279	8.60279637510578	7.77969298385573e-18	6.42811346989404e-16	RPS19
11827.7366800555	-0.569688698263955	0.0662236857140196	-8.60249157263911	7.80038830350527e-18	6.42811346989404e-16	LENG8
2265.48937684472	-0.736453829378749	0.0856262771126231	-8.60079235268049	7.91676079420401e-18	6.48874832013597e-16	ALS2CL
17581.8939162116	-0.43227698655299	0.0503020720991608	-8.5936218631479	8.42700294406181e-18	6.86981965810802e-16	MYOF
12344.8106586662	0.459234776885864	0.0535013517677004	8.58361072594639	9.19407245753177e-18	7.45506527666065e-16	RPS5
481.641150315727	-1.40518512816847	0.163938467349935	-8.57141798922048	1.0221849940969e-17	8.24435694972944e-16	LINC01355
3746.49433551139	0.622109729205866	0.0725895784597975	8.57023476931211	1.03274281075919e-17	8.28543875108017e-16	TOMM40
3163.84160807367	0.657407757507542	0.076854340394066	8.55394443744782	1.18952182197376e-17	9.49301020346744e-16	EPAS1
5368.19976256437	-0.547287516660514	0.0641116097106844	-8.53648066442648	1.38371824005978e-17	1.0956236116848e-15	RIMKLB
20570.6574431337	0.405753697149825	0.0475334049241935	8.53617993065978	1.38732265015816e-17	1.0956236116848e-15	EIF3H
876.981416693424	1.10114552651944	0.12910155142715	8.5292973968698	1.47239220954425e-17	1.15678150638961e-15	ICAM1
38320.2196418129	-0.394930791677507	0.0464267829668266	-8.50652934448845	1.79217260465939e-17	1.40075841260053e-15	MKI67
14567.2153576513	0.420829221883211	0.049578336789087	8.48816739604387	2.0992104965703e-17	1.632324551769e-15	MGLL
5796.68852202229	0.603428552626403	0.0711514422242512	8.48090402334432	2.23450886041457e-17	1.72866621686052e-15	AHSA1
6376.49860354045	0.50612274220699	0.0599101189753902	8.44803433648487	2.96248261664688e-17	2.28020933584856e-15	FKBP4
13524.8995904971	0.465699415894657	0.0552454223487526	8.42964712903804	3.46709109788398e-17	2.65512637965731e-15	CDKN1A
9489.95949590961	-0.493041952584007	0.0585030338030927	-8.42763050961543	3.52734778041886e-17	2.68769720575332e-15	SLC25A37
2426.56631669422	-0.68551707736399	0.0814788227731846	-8.41343865843874	3.98162535100939e-17	3.01866925986777e-15	MANCR
4922.94936244889	0.538469822521782	0.0640343416171307	8.40907876809853	4.13243535696043e-17	3.11741877201945e-15	AP2S1
2184.08736542962	0.789699236635707	0.0940799309187738	8.39391811753682	4.70203674173147e-17	3.52955361954823e-15	AKR1B1
5092.72723256765	-0.589448920179837	0.0702752082732716	-8.38772213790831	4.95652015837089e-17	3.702251978393e-15	FBN1
1814.1507142179	0.776440909501026	0.0926680184512418	8.37873650993798	5.34988901782284e-17	3.96296368677121e-15	ATP6V0B
1026.67843540369	0.976568358751106	0.116555605385371	8.37856193635861	5.35782863409681e-17	3.96296368677121e-15	GCLM
476.392537833268	-1.54336152692467	0.184789065226145	-8.35201761011076	6.71066536759805e-17	4.93950577518879e-15	ENSG00000280138_gene_sourcehavana
1054.11768378739	-0.952405367245904	0.114172717213829	-8.34179469918531	7.31714092654637e-17	5.35989409996245e-15	TENM2
1055.07531089348	-1.02987717872263	0.123488945213673	-8.33983298618861	7.43955342951979e-17	5.42336291595234e-15	LTBP1
80866.6074353053	0.361895292427008	0.0434762921918415	8.3239686316884	8.5066127077079e-17	6.17156787019019e-15	RPL8
15028.5281535373	-0.45470787154072	0.0546342099126568	-8.3227683216735	8.5932307207691e-17	6.20472178185818e-15	LUC7L3
7552.25721440379	0.510092228347639	0.061392798110636	8.30866557716432	9.67842592198542e-17	6.95516456185142e-15	GPI
3341.38561863851	0.631066671268495	0.0760695480038289	8.29591719457477	1.07750573824926e-16	7.70670731560072e-15	ATP2B1
979.339310377898	-0.993098508957195	0.12016958850151	-8.26414171289866	1.40703385488222e-16	1.00163635406475e-14	KCNQ1OT1
34920.2686642993	-0.386142955235399	0.0469251085719604	-8.22891980405847	1.88909193902958e-16	1.33851874165914e-14	MACF1
3750.65993350495	0.629523495532577	0.0766424841102128	8.2137668532157	2.14355593421164e-16	1.51175528513726e-14	PSMA5
15017.9221613091	0.46515816042867	0.0567341834927029	8.19890464253352	2.42587256524591e-16	1.70294007901962e-14	IRAK1
29553.3931758256	0.416680008429266	0.0508317542369259	8.19723841296384	2.45972303031479e-16	1.71874563634392e-14	CANX
2482.10885944291	0.699312876485496	0.0854129238171017	8.1874363414015	2.66849293188441e-16	1.85607148285153e-14	INSIG1
3296.26428573677	-0.585895150290179	0.071587122724928	-8.18436512026708	2.73742944190454e-16	1.88932565425699e-14	HIF1A-AS3
91824.8119641425	0.37720825751339	0.0460898236091244	8.18419833220437	2.74122300294492e-16	1.88932565425699e-14	ENO1
895.682849184129	1.02836299731779	0.125952760516145	8.16467216044837	3.22309353116414e-16	2.2113921815856e-14	BLVRB
4057.46546497388	-0.569515876517524	0.0698970409957242	-8.14792541149722	3.70220578021907e-16	2.52867325430008e-14	LINC-PINT
2117.86160462666	-0.73565082868026	0.0902983815934278	-8.14688830185859	3.73408299459384e-16	2.53900898865589e-14	MLPH
6312.94032065816	0.581619219936356	0.0714628327432862	8.13876525194137	3.9932937361772e-16	2.70313896971674e-14	GHITM
163.75473832947	2.34339710286779	0.287995692048162	8.13691720942792	4.05469782628087e-16	2.73250591732875e-14	CLU
14911.7006041973	0.513373061877927	0.0632942150652845	8.11090020388767	5.02461105949987e-16	3.37115829624764e-14	STRAP
134.295692830385	2.63082341284055	0.324537842028025	8.10636872544857	5.21550105952894e-16	3.48381685311178e-14	IL6
7201.40238745807	0.630073080143488	0.0777756635713786	8.10115981286663	5.44376821971612e-16	3.62034462787524e-14	POMP
2116.95942852165	-0.689917785403008	0.0852350580049843	-8.09429595698361	5.75964992940532e-16	3.81369309517785e-14	ANKRD36
7267.77847529371	0.466444073935151	0.0576382317264582	8.09261595929624	5.83967624012279e-16	3.84987003604269e-14	LIMS1
20437.423660829	0.460082768406006	0.0569414772164301	8.07992329839402	6.48075222849707e-16	4.2540106511126e-14	CCT5
4201.25188259822	0.537515036561556	0.0666308263901131	8.06706243465283	7.20097297828108e-16	4.70639453748603e-14	ANXA7
62239.3717298879	0.450525656541925	0.0559013332858364	8.05930073685869	7.67321106209794e-16	4.99351499290091e-14	HSPD1
17289.3337158616	-0.548746709998289	0.0681838322458892	-8.04804734382428	8.41254078530175e-16	5.45125452681754e-14	ENG
2654.63291121898	0.767220095780941	0.0954078608825527	8.04147675761634	8.87621842999065e-16	5.72723830016801e-14	ATP6V0E1
25017.1363825131	0.41392961857899	0.0514923607436963	8.03866073725632	9.08256623116538e-16	5.83554880352376e-14	RPL27
609.369804428193	-1.17157539781012	0.145888895398179	-8.03060023597073	9.6996929632674e-16	6.20575714776471e-14	ENSG00000304541_gene_sourcehavana_tagene
4332.88987624359	0.535126368726781	0.0666543572981198	8.02837789483682	9.87698478338185e-16	6.29263530547979e-14	OAF
14589.1652589011	0.406695463363357	0.0506908108926676	8.02306090988545	1.03142173622801e-15	6.54370200268839e-14	TAGLN2
1804.40464843772	-0.767430878484351	0.0956843028660423	-8.02044698552856	1.05361053397027e-15	6.65662355274631e-14	WDR27
2805.6977939022	-0.844466709806675	0.105341256873561	-8.01648598915302	1.08813332168565e-15	6.8462097745724e-14	LTBP3
26317.2331150798	0.406904509365959	0.0509022944801648	7.99383433539559	1.30805501450152e-15	8.19588354747375e-14	HSPA9
1933.84578884042	-0.718082847507861	0.0899423285238267	-7.98381428737008	1.41879431366703e-15	8.8531597440877e-14	NLRP1
3729.31390088615	0.550796772227402	0.0690732704198173	7.97409430420392	1.53502300990439e-15	9.53916143409025e-14	NCS1
1503.97770837511	-0.789204846427452	0.0990359046050817	-7.96887603111727	1.60123983829277e-15	9.91004068082991e-14	GSDMB
24080.4425564157	0.417718472956842	0.0524370142558463	7.96609949831898	1.63761104459224e-15	1.00939415728261e-13	PGK1
2034.97995450994	-0.780430777865742	0.0981944810616577	-7.94780693810784	1.89842200213278e-15	1.16541590357649e-13	THUMPD3-AS1
7458.44336807137	0.456764286100057	0.0575177309729426	7.94127790463304	2.00108760628188e-15	1.22348755540533e-13	KCNAB2
13166.0734403382	0.45231113854288	0.057011187600499	7.93372595063994	2.12667103278567e-15	1.29504870964374e-13	SLC25A5
7427.41754306614	-0.449672643994868	0.0567246592592563	-7.92728682493568	2.23985550138261e-15	1.35851715869858e-13	ATM
27141.6640776485	0.388766631202618	0.0490588973572558	7.92448775135627	2.29088730654538e-15	1.38393323622102e-13	RPS27A
6132.90560638673	0.556076613499834	0.0701889768500584	7.92256332055896	2.326635379012e-15	1.39995127983964e-13	HINT1
22860.1544539301	0.394169077639802	0.0497737312892854	7.9192189821753	2.39007092586216e-15	1.43243657900585e-13	RPL18A
2094.44936486972	-0.685760285644649	0.08668348960264	-7.91108305385716	2.55159223809119e-15	1.52322020103058e-13	ENSG00000290993_gene_sourcehavana
1697.64032238827	0.727612699979567	0.092076141533881	7.90229355681493	2.73817605578077e-15	1.62819464838446e-13	CTSD
16841.0674896829	0.398047936142635	0.0504557507622788	7.88904991262599	3.04495731115894e-15	1.80354248863683e-13	PFN1
3689.04029174582	0.610467034613165	0.0774148864403288	7.8856543319186	3.12891621946457e-15	1.84606056948409e-13	TMEM158
6783.32491734626	0.517909854873597	0.0659589592070196	7.85200162495104	4.09449186712411e-15	2.4063868287288e-13	PSMD14
5153.44037273975	0.573440451553674	0.0730870966241617	7.84598756881118	4.29559496582226e-15	2.51483036551208e-13	CYCS
5536.74398327401	0.476464833603442	0.0609177095421739	7.82145023482179	5.22182148705601e-15	3.04532612339347e-13	PPP1R15A
64994.4081052218	0.346673555991619	0.0443769756732861	7.8120140169964	5.62812997530274e-15	3.26970631477071e-13	RPLP0
4625.39121720933	-0.567080489726087	0.0726733744122667	-7.80313965482204	6.03856606313792e-15	3.49476248913589e-13	CAPRIN2
2916.67664559663	-0.727999762172778	0.0933537679018339	-7.7982900801423	6.2751631114211e-15	3.61788206306001e-13	OSCAR
20797.0105876989	0.366516137483717	0.0470438804882267	7.79094185428521	6.65115190791753e-15	3.820129408324e-13	RPL19
24470.9746791428	-0.385859473895566	0.0495552377742292	-7.78645187121328	6.89171555054575e-15	3.94336161860095e-13	DST
20715.2911610078	0.41283719772609	0.0530232021644402	7.78597257188961	6.9178957989711e-15	3.94346067668416e-13	HSPA4
124.458259971411	2.66513961751638	0.342350612716174	7.78482502593303	6.98097535952439e-15	3.96451420885649e-13	PIR
11709.5923074669	0.485856623808453	0.0626387105919833	7.75649146057989	8.73111858491745e-15	4.93992354862326e-13	H2AZ1
4832.71280256268	-0.579891705753217	0.0747717079469212	-7.75549631907392	8.79986307154195e-15	4.96030943322641e-13	LTBP4
2441.15475385168	0.682189537090118	0.0881232391004948	7.74131255334539	9.83956804128248e-15	5.52582852629504e-13	TMEM9
8348.91112230685	0.424958873467981	0.0549892339951183	7.72803770108358	1.09217003197041e-14	6.110912986999e-13	YWHAG
14727.7397609743	0.443969292372588	0.0574908791184027	7.72243004769908	1.14132559207258e-14	6.36247057080755e-13	CCT2
3991.77218203829	0.533026742946887	0.0691738541508372	7.705610009594	1.30219741825016e-14	7.23268111828834e-13	MYBL2
19738.5504339525	0.423530035408263	0.0549692664886822	7.70485150089215	1.3099553040218e-14	7.24921615871624e-13	PEA15
5415.12302856787	0.489890022064335	0.0635883035215093	7.70409013819067	1.31778810861318e-14	7.26604403305516e-13	PSMC5
6144.30149023986	-0.514861500219059	0.0668769937281518	-7.69863403716858	1.37528424251572e-14	7.55559238016881e-13	DDX39B
14764.8193896226	0.431185194306258	0.0560622286160719	7.69118896894238	1.45773940807374e-14	7.97967604498995e-13	VDAC1
8384.41610324734	0.458461464851268	0.0596899323009426	7.68071678385919	1.5820088581361e-14	8.6287770920567e-13	KPNA3
7454.73758760975	0.442245463379772	0.0576205839946416	7.67512983590897	1.65251186048512e-14	8.98101696793399e-13	PRMT1
3580.90234006101	0.556505935026478	0.0725149768046032	7.67435858837855	1.66248410930879e-14	9.00294519623187e-13	MAP2K3
2012.27179265633	0.666268334439323	0.0868340906960832	7.67288894371271	1.68165081997511e-14	9.07433145312547e-13	CSF1
21458.0041033377	0.415976378332203	0.05423513684672	7.66986869615247	1.7217250802142e-14	9.25763028059856e-13	CLIC1
2422.64227558501	0.615023509836612	0.0802138273481724	7.667300391578	1.75654074302753e-14	9.41145840513302e-13	IGFBP3
1938.09059609083	-0.671567238465963	0.087876959448648	-7.64213102819519	2.13655581200673e-14	1.14072520343162e-12	CRMP1
14001.5561454803	0.385450110522697	0.0504696633992372	7.63726334914535	2.21887360309321e-14	1.18051861205973e-12	COTL1
22036.8622647833	0.361225854221075	0.0473328717726865	7.63160654937317	2.3184610528082e-14	1.22918968334723e-12	RPL35
1465.28933276468	0.769390039803108	0.100966219317822	7.62027185925642	2.53142000994509e-14	1.33741887145636e-12	BET1-AS1
2243.49233722319	0.652016284982436	0.085599464544891	7.61706032215305	2.59518074952612e-14	1.36634464253696e-12	SRM
2501.74009519212	-0.601122779969481	0.0789328758745323	-7.61561989613803	2.62428911080967e-14	1.37409895264986e-12	MDM4
7202.92415447911	0.438647091755299	0.0575997363631119	7.61543575460213	2.6280333460955e-14	1.37409895264986e-12	NPLOC4
3072.5503161578	-0.597560726614161	0.0785101734936281	-7.61125214762975	2.71453056119234e-14	1.4144476597718e-12	COL4A5
3306.26156252138	-0.55570196209584	0.0730781130093178	-7.60421881754097	2.86629929648713e-14	1.48841425454227e-12	MAPK8IP3
1204.29114831888	-0.813045614821014	0.106942382639367	-7.60265102342803	2.90125089065636e-14	1.5014220906151e-12	GABBR1
5923.77031440663	0.454345969061362	0.0598237941159021	7.59473677281511	3.08418729150052e-14	1.59066435037491e-12	EDF1
2651.63591977998	-0.662852140251624	0.0873796339486312	-7.58588827050136	3.30216891384593e-14	1.69731482171681e-12	PAX8-AS1
1808.13416395686	-0.762487090879757	0.100593927302209	-7.57985209772213	3.45949108891373e-14	1.77217106017564e-12	TMEM161B-DT
5540.11092798062	0.495083231059307	0.0653496278293382	7.57591508175419	3.56605017262097e-14	1.8206066925068e-12	DNAJC8
11807.8896560602	-0.399353360774647	0.0527275582045984	-7.57390204236347	3.62177553161935e-14	1.84285175791759e-12	SUN1
9880.74607701204	0.430090587462227	0.0568058106387606	7.57124284692033	3.69670246729076e-14	1.8746856023923e-12	PGAM1
1648.6501234157	0.731146580492547	0.096701608382461	7.56085232420143	4.00436669892907e-14	2.02394040852871e-12	SAT1
8644.52978679399	0.475124985767349	0.0628822043900884	7.55579404977474	4.16312143795536e-14	2.0971897130803e-12	HK1
2404.77791703068	0.62943461802658	0.083697446090186	7.52035632423418	5.46271550057272e-14	2.74275348129749e-12	SEC61B
4847.78822497797	0.49147865258398	0.065372221034814	7.51815748041119	5.55535639267385e-14	2.78006168257801e-12	PGRMC1
1842.98480875846	-0.700454514067205	0.0932119657233981	-7.51464158738771	5.70670579859628e-14	2.84640723763537e-12	MTCO1P12
28340.0842096794	0.364621534426056	0.0486193633933864	7.49951272450546	6.40555044247601e-14	3.1845036511234e-12	RPS20
289.907198756281	1.61635262634381	0.21590867666165	7.48627915902051	7.08536084429839e-14	3.51095838176786e-12	IFI44
5485.63436144475	0.457499313213831	0.0611424118355551	7.4825198986964	7.29108503805961e-14	3.60113102384684e-12	SNRPD2
19121.287735607	-0.39169742960765	0.0523825445177495	-7.4776327346016	7.56733220006616e-14	3.72543695290919e-12	RBM39
776.894752826134	-1.049734281011	0.140494127709932	-7.47173065609056	7.91468846212647e-14	3.88383239971598e-12	MIRLET7BHG
2073.33517280051	0.665659784044899	0.0890965507687507	7.47121833899735	7.94556891659012e-14	3.88640843491148e-12	SCPEP1
4830.05746207737	0.523400113306532	0.070085154381008	7.46805964728481	8.13859538312134e-14	3.96802320881893e-12	BCCIP
23058.2574404416	0.387665523171181	0.0519252579331602	7.46583721683571	8.27716227297639e-14	4.02264780593401e-12	SCD
36380.6355402578	0.327868643039767	0.0439388619421497	7.46192842844774	8.52652007808722e-14	4.13059501418647e-12	TUBB6
3481.31099161926	0.556932826201091	0.0746675239754273	7.4588361385115	8.72900829857803e-14	4.21468899141961e-12	PSMD11
21538.763619354	0.366016538555552	0.0490741823511739	7.45843376332477	8.75570159135511e-14	4.21468899141961e-12	RPS11
9238.43617338893	-0.428799606601129	0.0574977412598471	-7.45767741837498	8.80609432188017e-14	4.22553190514775e-12	KIAA1549L
4914.34017935	0.512774325957169	0.0688034504984028	7.45274142855775	9.14203507227299e-14	4.37289204419165e-12	EIF3I
5023.42397422632	0.491235420271865	0.0660293456402153	7.43965301350309	1.00950108654795e-13	4.80073123420025e-12	SF3B4
14167.5788778468	0.426561801870545	0.0573367328576705	7.43959030469034	1.00998038891372e-13	4.80073123420025e-12	MRFAP1
2916.84973125863	0.595955540136406	0.0801542541222635	7.43510805087605	1.04482522427486e-13	4.95083902364991e-12	IMP4
22634.9049539613	-0.371637693197075	0.0500317095196441	-7.42804307038834	1.10216073884726e-13	5.19434166634123e-12	SPTAN1
1315.23460538157	0.776098388180304	0.10448374122495	7.42793451958605	1.10306536738236e-13	5.19434166634123e-12	KIAA0930
3563.08555566547	0.549267759230974	0.0740789162428565	7.41463006060027	1.21964766875708e-13	5.70325295189261e-12	DUSP3
2303.96288080183	0.615795074088695	0.0830533402704435	7.41445283336594	1.2212796257967e-13	5.70325295189261e-12	NFKBIZ
4445.64275606008	0.544444542629991	0.0734339421859747	7.41407210920477	1.22479269837571e-13	5.70325295189261e-12	PFDN2
7648.38320135986	0.471790134993003	0.0636372708389306	7.41373928789513	1.22787188879377e-13	5.70325295189261e-12	PSMC3
5223.27500981084	0.469221717573793	0.0632927385331261	7.41351580684429	1.22994375471139e-13	5.70325295189261e-12	HEXB
5775.86208545924	-0.496571545048974	0.0670235974805373	-7.40890617208621	1.27345359214598e-13	5.88700512735044e-12	WSB1
3508.51280913776	0.543815809731223	0.0734281974344366	7.40608960497486	1.30077960186649e-13	5.99505200702177e-12	PSMC1
42234.822228314	-0.352565796601506	0.0476943345278871	-7.39219448371502	1.44425068347638e-13	6.63611306471284e-12	APP
2059.48016118615	-0.627228340943988	0.08497274036188	-7.38152421909382	1.56487540862294e-13	7.16864224197876e-12	TRIM66
34645.8086300269	-0.403361563313515	0.0546915789564384	-7.37520420894762	1.6409333449409e-13	7.49441937028278e-12	SRRM2
5893.89935248224	0.47624666917731	0.0647263238725943	7.35785134522304	1.86894001245924e-13	8.51013135402987e-12	RPS26
1297.77760270522	0.767870506800816	0.104445070652805	7.35190758167385	1.95397897857398e-13	8.8707135485381e-12	GLA
9701.46995230699	0.492978583110277	0.067065011368579	7.35075672172695	1.97087849527611e-13	8.92072555936469e-12	PSME3
4507.59636353916	-0.488669296058603	0.0665719690303439	-7.34046631301929	2.12850943728428e-13	9.60553232069688e-12	ADAMTS6
2351.17152390156	0.622163448218965	0.0848182740349049	7.33525240047833	2.21304017972275e-13	9.9573674317911e-12	MRPS23
2853.88486079693	0.552912852802896	0.0754899718454326	7.3243218839053	2.40109736755175e-13	1.07417428986191e-11	CHCHD2
5646.90457457245	0.497436025635079	0.0679158701458803	7.3242973191186	2.40153719094629e-13	1.07417428986191e-11	VDAC2
7410.54860923736	-0.449654877471958	0.0614315582735831	-7.31960721994771	2.48697803762051e-13	1.10850808874142e-11	KANK2
2905.49900668178	0.64098562564225	0.0875748720976315	7.31928703164598	2.49291867216793e-13	1.10850808874142e-11	PSMB6
40599.2790404907	0.335036581298527	0.0458298509791509	7.31044448411896	2.66260140305247e-13	1.18049780919546e-11	PLK2
13211.8943252713	-0.366022228389803	0.0501712738693062	-7.2954541545681	2.97653318550438e-13	1.31583593853653e-11	GOLGB1
22591.549560772	-0.356448598986484	0.0488618301213437	-7.2950316863138	2.98588798603928e-13	1.31613428873005e-11	SMURF2
1089.43962631626	0.815686175561749	0.111924848085528	7.28780239164085	3.15051603914278e-13	1.38467462902962e-11	TMEM70
1816.02840579349	0.649761533717429	0.0892970501027853	7.27640535683454	3.42832431720865e-13	1.50241854398366e-11	HTATIP2
2970.88943043629	0.570463370850546	0.078439856553194	7.2726212912397	3.52577756637964e-13	1.54067334982751e-11	TIMM50
2983.1221049529	0.569959521035425	0.078430574819136	7.26705780685369	3.67401611507115e-13	1.60083638944896e-11	OSTM1
117751.216982845	0.338115426196567	0.0465353870943731	7.26577014414587	3.70918849536668e-13	1.61153080674054e-11	HSP90AB1
16067.4761175299	0.419290319544973	0.057716224876342	7.26468719053108	3.73902509242376e-13	1.61985249932633e-11	TCP1
2868.98784650505	0.556872937488283	0.0766970247573101	7.26068500375833	3.85134887579569e-13	1.6637607693359e-11	ACOT7
5402.74828751525	-0.513078271549609	0.0707007171356928	-7.25704479863874	3.95638702405472e-13	1.70428114902675e-11	KNTC1
6794.92287523059	0.421472981622829	0.0580938578723286	7.25503516308195	4.0155750251081e-13	1.72487717013354e-11	MLF2
3347.95892864699	-0.527500293085129	0.0727182992063953	-7.25402407429707	4.04568163713393e-13	1.73290030123903e-11	SULF2
3071.62489292839	-0.718062368689406	0.0989973739113771	-7.25334764265786	4.06594699028196e-13	1.73667476658156e-11	SPEG
10885.1438863384	0.392183669592343	0.0541442293685181	7.24331427681888	4.37850694193309e-13	1.86492417866662e-11	RPS15
2266.3935452408	0.652398906820888	0.0901511737163136	7.23672116431725	4.59661818671308e-13	1.95233953963951e-11	TIMM17A
1465.88244919271	0.725269310872536	0.100282674461659	7.23224938670566	4.75058776437414e-13	2.01209950478227e-11	LYN
6884.02133951418	-0.434675334224791	0.0601297081349468	-7.22896131890854	4.86702020194451e-13	2.05567207025305e-11	SPRY4
6918.17680118761	0.502492191846784	0.0697216288572774	7.20712066086986	5.71473621164655e-13	2.4025510128376e-11	PSMD4
1028.32655523249	0.854610546729737	0.118580693847858	7.20699566681757	5.71998229660603e-13	2.4025510128376e-11	BIRC3
2846.57697012575	-0.542387294688373	0.075289256690789	-7.20404634775375	5.84514833161378e-13	2.44834210365358e-11	ZNF621
11789.3489693144	0.366547687150439	0.0509397601496732	7.19570893293244	6.21370566074633e-13	2.59554873096134e-11	SURF4
2718.58512890605	0.557177095819895	0.0774696442472828	7.19219897333449	6.37560239609815e-13	2.65585876736363e-11	GRPEL1
2036.06973730864	-0.617030683009184	0.0858613649937891	-7.18636004743015	6.65414298132464e-13	2.7642950692007e-11	FAT4
14816.2614465339	0.3750064267155	0.0522193175816565	7.18137356217062	6.90144923398129e-13	2.8591987632475e-11	TUBA1C
1859.72087458443	-0.634410574095436	0.0886437501457801	-7.1568562143649	8.25481985410009e-13	3.4105676688752e-11	ENSG00000269825_gene_sourcehavana
3501.61728053637	0.504268586226775	0.0705262562873562	7.15008300131734	8.67254456078642e-13	3.57341829280447e-11	MAFG
2659.76028824871	-0.555875817392731	0.0777896078205395	-7.1458879015708	8.94160087361604e-13	3.67429523161626e-11	ENSG00000242588_gene_sourcehavana
2687.05062941641	0.578272936138954	0.0809316887382826	7.14519794599835	8.9866293879137e-13	3.67910327929795e-11	RRP7A
15891.3033519206	0.386849003004837	0.0541449425880084	7.14469319781888	9.01971161348101e-13	3.67910327929795e-11	EEF1B2
6686.58847536083	0.467187447033497	0.0653903235081296	7.14459604983318	9.02609259314672e-13	3.67910327929795e-11	EIF2S1
13731.8103409342	-0.393580375825546	0.0551270328467202	-7.13951677609585	9.36595878831495e-13	3.80740035139999e-11	PLXNB2
1550.83010847328	0.880328968472809	0.123343569652285	7.1372100787623	9.52442263907533e-13	3.86146578813634e-11	GDF15
494.906657324462	-1.17421943953031	0.164954912531633	-7.11842661433398	1.09166033591627e-12	4.41409217959956e-11	ENSG00000278864_gene_sourcehavana
2474.63843297557	0.607077780756796	0.08531312096277	7.11587823661638	1.11202438085967e-12	4.48447491674873e-11	C7orf50
4091.25027861713	0.48393692770761	0.0680627423100183	7.11015911617739	1.1590924593173e-12	4.65391617368921e-11	ALYREF
3482.48551082301	0.519151836274757	0.0730168305724689	7.11002973156307	1.1601795908821e-12	4.65391617368921e-11	GRINA
2528.28241147753	0.561487284778767	0.0790107052030929	7.10647099447465	1.19047663088453e-12	4.7628488533251e-11	USB1
1791.91603977362	-0.64446475048084	0.0907286009003725	-7.10321490781629	1.21887639965311e-12	4.86363759156318e-11	MIR34AHG
16042.2290997545	-0.416687127781057	0.0587085513059682	-7.09755424911495	1.26983968207678e-12	5.05369530166147e-11	AEBP1
3263.15920498197	0.52734544011951	0.0745067471893439	7.07782127139932	1.46438415350424e-12	5.81268505748293e-11	STOML2
1622.61440695423	-0.868032935907052	0.122731325683567	-7.07262739217095	1.52027307039309e-12	6.01877299383041e-11	PRDM8
9923.54208795402	0.40235738519363	0.0568970180027524	7.07167790716494	1.53071390491234e-12	6.04432680734004e-11	TMSB4X
2359.84875513366	0.587730722215142	0.0831255124803068	7.0704011882559	1.54486407130412e-12	6.08435686056736e-11	EMP3
695.246523029074	-0.992730921216409	0.140426920653375	-7.06937755664978	1.55630183784828e-12	6.11352455111231e-11	ALPK2
2827.69870183821	-0.548260725554302	0.0776630799267838	-7.05947698792232	1.67130450925098e-12	6.54831790019964e-11	DMTF1
2655.21898914105	0.547000019173816	0.0775074390412846	7.05738734165187	1.69662214293677e-12	6.62577408951673e-11	FARSA
17682.056137697	0.373759377570294	0.0529619803638457	7.05712616867022	1.69981278165403e-12	6.62577408951673e-11	CNBP
2512.31363867583	0.553928979126482	0.0786238358945972	7.04530595364332	1.85054435616592e-12	7.19482155706252e-11	RPF2
10900.4548900215	-0.385401712020678	0.0547677681327618	-7.03701693825519	1.96398988121213e-12	7.61636280532468e-11	VPS13A
3511.58914525049	0.516926981463004	0.0736232237750233	7.02124893420344	2.19893668223317e-12	8.50573390630142e-11	DNAJC3
4442.71067259037	-0.487413465641047	0.0694530770043172	-7.01788152036445	2.25257424521866e-12	8.69103900260829e-11	RBM5
3701.89731906329	-0.528764104018312	0.0753493996002066	-7.01749591667433	2.25879758957873e-12	8.69293092659447e-11	GOLGA8A
1339.45679223193	-0.72122511901314	0.102865601897446	-7.01133426246977	2.3605601001015e-12	9.03879144716653e-11	PIF1
2006.71308425871	0.628744458953975	0.0896754583491346	7.01133253767241	2.36058920601329e-12	9.03879144716653e-11	PNO1
8936.30569597594	0.397108341176005	0.0566873201455026	7.00524103373955	2.46560989003584e-12	9.41713923491523e-11	GLO1
7555.07761187406	-0.422431665328384	0.0603187564757732	-7.0033218522675	2.49963696911357e-12	9.52311441273092e-11	DDR2
8639.31605489345	0.386224933756736	0.0553097698102382	6.9829423460237	2.89061059937442e-12	1.09850447414322e-10	PPM1G
1733.80309469744	0.651688063677347	0.093340993814913	6.9817990685806	2.91423738623092e-12	1.10471453718548e-10	TUBA4A
5835.38794356987	0.535407840847315	0.076779124616933	6.9733517218199	3.09477601118497e-12	1.1702266498154e-10	PSMB1
7040.29374444862	0.466960654373408	0.0669879373609905	6.97081702720609	3.1510557959222e-12	1.18854375705394e-10	GTPBP4
9335.97912220384	0.371980814303312	0.053365745160658	6.97040420186133	3.16031662207447e-12	1.18907893152643e-10	PUF60
8819.76225226806	-0.418779861107167	0.0601926719231539	-6.95732300506297	3.46799224985083e-12	1.30161303179426e-10	PNISR
4061.47466587038	-0.466515435758399	0.0670939699087299	-6.95316488788807	3.57180793670514e-12	1.33726725294469e-10	NID1
4007.79582836489	0.498600569398475	0.0717918026998154	6.94509053468518	3.78217691229103e-12	1.41254060396721e-10	TMX1
2297.17165050409	-0.623984546088087	0.0899085919571334	-6.94021041265545	3.91516359941229e-12	1.4586148810292e-10	ENSG00000264112_gene_sourcehavana
27361.1830164073	0.320906336100794	0.0463069186138147	6.92998682933436	4.20879802954412e-12	1.56416677749945e-10	RPS8
6074.86885567992	0.410171351185818	0.0593453239201162	6.91160354500623	4.79205555260172e-12	1.7749043643695e-10	S100A11
8205.23679306042	0.38207147374045	0.055281417579354	6.91139067105151	4.79925337592493e-12	1.7749043643695e-10	SLC3A2
11547.9584758625	0.353853734382635	0.0512075393531306	6.91018820378062	4.84011138085784e-12	1.78565958316174e-10	NUDC
4071.24458562476	0.526585205594714	0.0762383444883151	6.9070912954494	4.94691599652476e-12	1.82063318580837e-10	PSMB5
5850.95987824507	0.420340019537552	0.0608998070974271	6.90215683056425	5.12188426314847e-12	1.88046322232737e-10	SLC39A14
2769.53579703121	-0.538453502609647	0.0780353423767967	-6.90012353645741	5.1957336029694e-12	1.90296880729046e-10	BNC2
79896.7845142664	-0.298235508981449	0.0432264494608057	-6.89937556060128	5.22316187628198e-12	1.90840490433888e-10	PRKDC
5220.27011185323	-0.432469064541025	0.0627433369226648	-6.89266917814829	5.47551122286245e-12	1.99579751616018e-10	VPS13C
66940.534142287	0.387134566555027	0.0561867250178852	6.8901429373539	5.57363559183669e-12	2.02669152227865e-10	NPM1
4906.8554877538	0.449216578143998	0.0652168319581696	6.888046607847	5.65636811893426e-12	2.05185430113398e-10	NUP62
779.824291205879	-0.909902115712066	0.132108290032993	-6.88754744675619	5.67624445521881e-12	2.05415023089458e-10	MPP4
6083.73168569986	0.440020051538955	0.0639861464678624	6.87680186772866	6.12111495489617e-12	2.20986823954978e-10	ATP6V1C1
2606.88585685672	0.563757424226593	0.0821141433153459	6.86553377365912	6.62430897606155e-12	2.38585266042806e-10	PDCD5
6127.7684611107	0.416084377463388	0.0606088005155529	6.86508186804681	6.64531317726503e-12	2.3877460594045e-10	NAA15
4697.67751604653	0.475465238622301	0.0693833707884292	6.85272613912255	7.2455716823502e-12	2.59727194845097e-10	BAG3
3304.33092458788	0.528740467804137	0.0771695267190426	6.85167436272047	7.29905598958662e-12	2.61027325401184e-10	CASP4
3772.53254956007	0.483930830334494	0.0707641204461429	6.83864686345962	7.99446804323287e-12	2.85223809269506e-10	PES1
6352.94403619786	0.410161228064149	0.0600177952222026	6.83399359382694	8.25827141204528e-12	2.93944059673339e-10	COX7C
15454.6498968324	0.343556382533855	0.0503240431410968	6.82688355485674	8.67790758994004e-12	3.08157172801548e-10	CCT4
11557.5117780167	-0.407820239277361	0.0597496605478708	-6.82548211216396	8.76305207667315e-12	3.1045364167896e-10	SRSF11
6211.73492688862	-0.461185151636048	0.0675716670320672	-6.82512614965064	8.784808562476e-12	3.10498956253668e-10	NUMA1
668.298767031199	1.01306043622634	0.148608507251956	6.81697471403007	9.29776215014135e-12	3.27865040657194e-10	PTX3
25978.2524618115	-0.362556846400972	0.053222556050172	-6.81209008562452	9.61908366791099e-12	3.38408737022122e-10	GANAB
4242.86420832719	0.453934564224231	0.0666864045447458	6.80700312639657	9.96527667462571e-12	3.49171886266016e-10	LHFPL2
5003.08098044287	-0.451206544103954	0.0662864532520505	-6.80691939253812	9.97107609003395e-12	3.49171886266016e-10	BTAF1
1470.98560967415	0.702046194568288	0.10317643619147	6.80432684518646	1.01522813392096e-11	3.54698253332801e-10	ALDH3A2
4387.36122623982	0.455600912214828	0.0670384825653921	6.79611015613929	1.07481608830877e-11	3.74653709127032e-10	C1QBP
2196.517055918	-0.574585478574831	0.0845645904108037	-6.79463444195223	1.08587513165363e-11	3.7730847831593e-10	TTC14
33666.9696958968	0.327698980035268	0.0482305262433709	6.79443094569819	1.08740885724501e-11	3.7730847831593e-10	PTMA
293.103269163853	1.46409613806152	0.21577541117905	6.78527794275232	1.15863232969009e-11	4.01103698974677e-10	MLLT11
3255.50315474088	0.559241655655434	0.0825955200182902	6.77084732357873	1.28030328822866e-11	4.42215005909139e-10	GLRX3
1311.42471277203	-0.804331679835041	0.118829805385341	-6.76877048840362	1.29881385229729e-11	4.47588964599633e-10	NTSR1
3374.21950344347	0.572379097258197	0.08459173081679	6.76637174498608	1.32051990233927e-11	4.53638695634931e-10	ATP6V1E1
1334.51011217973	0.751766658622744	0.111106659684243	6.76617099964312	1.32235245974174e-11	4.53638695634931e-10	TAF13
1248.20720782263	-0.730917252975972	0.108074815109156	-6.76306734587277	1.3510039773389e-11	4.62421519376745e-10	CAVIN2
3272.29672888712	0.496068683219266	0.0733728844395575	6.76092656038231	1.37112016056995e-11	4.68136912314569e-10	DBI
10831.755289483	0.353029703259205	0.0522203044980353	6.7603915115525	1.37619346637497e-11	4.68136912314569e-10	ARF1
57619.0148027705	0.299775170448666	0.0443434032310674	6.76031040934271	1.37696407631932e-11	4.68136912314569e-10	RPL13A
23042.3182266249	0.314560216603008	0.0465362678000414	6.75946377897387	1.38503379129201e-11	4.6982701067921e-10	RPL32
9775.24459695313	0.403540108035398	0.0597701739895609	6.75152975304837	1.46294377110711e-11	4.95147687528952e-10	TRAM1
149.361703367475	2.08030388688804	0.308179384772882	6.75030190102154	1.47537835409888e-11	4.9824414216484e-10	ABCC9
7737.2881283612	0.400479966267305	0.0593431154778727	6.74854973559034	1.49330213447134e-11	5.0140170752181e-10	PRDX6
4929.1426485199	0.424363519205283	0.0628824835955984	6.74851715359071	1.49363744358146e-11	5.0140170752181e-10	CRK
142.607070858608	2.51155956061303	0.372170071683446	6.7484189399014	1.49464863021736e-11	5.0140170752181e-10	TNIP3
5625.84373879657	-0.42017141396172	0.0622809786199453	-6.74638426164937	1.51574868990572e-11	5.07357558168663e-10	BLTP1
2165.0216878473	-0.61637351546615	0.0915344455494759	-6.73378761149528	1.653024222415e-11	5.52088244151511e-10	LINC00472
4960.97879818242	0.496878682298875	0.073872917332285	6.72612779137832	1.74237555159974e-11	5.80651439316634e-10	STOM
2140.60122202699	0.586139638364388	0.0872071634530652	6.72123269643838	1.80193556707038e-11	5.99183092181757e-10	UPP1
6315.72922171436	0.396234538751116	0.0589907532759893	6.71689233899635	1.85641021774464e-11	6.15946348614049e-10	SNX3
9398.91963965523	-0.393520389799878	0.0586228739936728	-6.71274475288179	1.90997055004107e-11	6.32312218821184e-10	N4BP2L2
2237.6000095178	0.557443590799951	0.0830464467345938	6.71243156954652	1.91407576626606e-11	6.32312218821184e-10	H2BC12
5883.45846247754	0.427080246277454	0.0636297777597652	6.71195564897145	1.92033069195875e-11	6.32999440916751e-10	EIF3J
848.155170395431	-0.886663917484257	0.132217877874886	-6.70608189857107	1.99919547847757e-11	6.57566183083631e-10	MTND2P28
414.496236967833	-1.25982747078109	0.187994144420077	-6.70141867805191	2.0640571470784e-11	6.77430703920991e-10	KRT7-AS
5578.80797068016	-0.441260232591332	0.065997619045701	-6.68600229783706	2.29349425880243e-11	7.51106985879508e-10	DNMBP
1561.21923935593	0.644760811758125	0.0964957873711017	6.68175087559539	2.36104155387479e-11	7.71561919857833e-10	CBR1
2366.19418594945	-0.566844401698501	0.0848771899425205	-6.6784067908277	2.41553777880097e-11	7.87673104085142e-10	TUBGCP6
10874.275629218	0.347797045104455	0.0520874794427437	6.67717172774247	2.43597452970894e-11	7.92632656523105e-10	EIF4H
27602.1792019798	0.307113469599742	0.0460205544245977	6.67339786405511	2.49947557032076e-11	8.11553491922347e-10	HDGF
3617.55334386389	0.497545250145515	0.0745820963506955	6.67110840926202	2.53878588413993e-11	8.22555776949012e-10	FBXO45
4156.69077729564	-0.445665742197857	0.0668433862871469	-6.66731245905704	2.60530049456961e-11	8.40516908445374e-10	ANKRD10
4550.99659407981	0.502399441206659	0.0753526220378877	6.66731200082262	2.605308626059e-11	8.40516908445374e-10	ELOC
877.492112958756	0.814082494220795	0.122214619139251	6.66108931938195	2.71805382593139e-11	8.75028665872562e-10	GEM
7740.41497911855	-0.397990799669963	0.0598091823422423	-6.6543427628314	2.84568793237341e-11	9.14177248274956e-10	F3
34197.9457310222	0.311018984134732	0.0467461299973358	6.65336326563199	2.86469955542859e-11	9.18339098498177e-10	TPM3
21439.2620143215	0.340337548311863	0.0511944261286706	6.64794146644927	2.97220450471774e-11	9.50791917827745e-10	MTDH
558.322878534286	-1.08621955714913	0.1634117883629	-6.64713095689822	2.9886111238001e-11	9.54027588845915e-10	ENSG00000293268_gene_sourcehavana
125304.079650266	0.30566773291681	0.0459923809976606	6.64605150432107	3.01059948578689e-11	9.59027731155179e-10	ACTB
3980.83134373212	0.447451970371616	0.0674402740631512	6.63478873102771	3.24967648042707e-11	1.03301560739446e-09	ICMT
11177.701809044	0.351033865402362	0.0529290200838188	6.63216256122752	3.30803958323258e-11	1.04936828871455e-09	PHB2
3364.61342589189	0.470216918779735	0.070906037100832	6.6315498370197	3.3218034480958e-11	1.05153456541705e-09	CDK4
20758.3691953479	0.332967536876356	0.0502718699001147	6.62333701805663	3.5117909571889e-11	1.10936013091365e-09	YWHAQ
3136.85209531013	0.488151918047964	0.0737123207797268	6.62239246959406	3.5343115307764e-11	1.1141531339119e-09	NIP7
4466.05603970005	-0.452588859395937	0.0683754653649643	-6.61917044337725	3.61220172535836e-11	1.13634470459769e-09	CNTRL
3371.50566343554	0.493947869616493	0.0746917528851235	6.61315139271385	3.76223335570363e-11	1.1810920159945e-09	DAD1
14312.1546592267	0.336701498169207	0.0509410169361598	6.60963440504471	3.85270292092106e-11	1.20699451218856e-09	TUBA1B
5839.13790785035	-0.421228033193916	0.0637379388713143	-6.60874889670291	3.87581477210925e-11	1.21173153380397e-09	DOCK9
3916.79627617862	0.486917013248905	0.0736936051901688	6.60731703914334	3.91347373772677e-11	1.22098770134056e-09	LARP4
1880.23493592373	0.588855841931118	0.0892157113436473	6.6003603296164	4.10159645502923e-11	1.2770535328051e-09	ARMC6
940.995264907122	-0.836134715940023	0.126713212840139	-6.59863874649667	4.14950036528931e-11	1.28932118932135e-09	COL13A1
829.535111014457	0.869428241117603	0.131847753970698	6.59418317668743	4.27603499257216e-11	1.32592062561087e-09	AIFM2
5363.51731766282	0.407154397763223	0.061772829687642	6.59115665936018	4.36413081508158e-11	1.35047582753228e-09	PHB1
2420.38805233146	0.56050404894627	0.0850598167516982	6.5895280562673	4.41226852270481e-11	1.36259119368173e-09	TIMM23
1885.44024668354	0.60175762449149	0.0913281699145579	6.5889596282775	4.42919192464158e-11	1.36503734051505e-09	TIMM13
49563.8544500952	0.311239389129643	0.0472388941167096	6.5886256431128	4.43916502959641e-11	1.36533588932597e-09	RPSA
3754.66299275586	-0.498565764042216	0.0757480646817004	-6.58189441720037	4.64491405477358e-11	1.42572534033465e-09	MEGF8
30988.6343383149	0.339295841309265	0.0515651962983545	6.57993890580985	4.70641614112737e-11	1.4390527755982e-09	CCT3
5264.07947319791	0.4601524216886	0.0699329300795324	6.57991051090358	4.70731502141205e-11	1.4390527755982e-09	EBNA1BP2
3227.97933543035	0.484396657081428	0.0737666220747656	6.56661025620059	5.14735381903616e-11	1.5704089729989e-09	VTA1
1446.85368217378	-0.668810217981432	0.102029464547304	-6.55506937088108	5.5616016572083e-11	1.69338485799698e-09	ENSG00000291091_gene_sourcehavana
1507.53407376755	-0.636020604579262	0.0970563126781485	-6.553109087179	5.63513197334881e-11	1.7123347918214e-09	SMOC1
8648.40906853878	0.449592711391169	0.0686662880007745	6.54750277728858	5.85071333305629e-11	1.77428732538265e-09	EFHD2
9168.49073770243	0.436653085989464	0.0667485080181997	6.54176548591028	6.07967882425347e-11	1.84004331361588e-09	BCAP31
5496.62981722941	0.400933876255456	0.0613118865912009	6.53925198760716	6.18272775477714e-11	1.86750400290211e-09	LRRC58
3259.55054084661	-0.47379554660289	0.072466342924085	-6.53814622740427	6.22860122013481e-11	1.87761988669790e-09	TRHDE
16702.8704037527	0.345568777837168	0.0528597597348616	6.53746402879053	6.25706872032024e-11	1.88245898821857e-09	DDX21
6016.06841535955	0.390897212118387	0.0598674871781102	6.52937396479392	6.60451605325948e-11	1.9830549884272e-09	SRP14
2072.98507545722	0.644218621020383	0.0986987093706538	6.52712305083018	6.70449658717354e-11	2.00909647729866e-09	HSPE1
1274.05918016637	-0.690424840986702	0.105849308633151	-6.52271469603595	6.90461249527929e-11	2.06498302299645e-09	MT-TP
5095.84727818953	0.407877169720391	0.062551115588735	6.52070176337266	6.99792044037593e-11	2.08876904798071e-09	TMED9
2900.38352309042	0.503057592577307	0.0771980129231472	6.51645778859768	7.1987054913402e-11	2.14447880874639e-09	WSB2
12033.0280461836	0.340013346236394	0.0522088627740833	6.51255990209345	7.38807357236232e-11	2.1965756779947e-09	RRAS2
7605.2047327156	0.379557584294962	0.0582930075450246	6.51120263441199	7.45514932677957e-11	2.21218061138862e-09	SETD7
4788.13722654492	0.440048854935745	0.0675908881826321	6.51047599414173	7.49130404850446e-11	2.21856725170846e-09	SELENOT
3592.79078559659	-0.48647533887512	0.0748264862297683	-6.50137890186784	7.95870900337773e-11	2.35239580152469e-09	COL5A2
8559.77668509599	-0.384408138184307	0.0591309658533573	-6.50096159662985	7.9808205584424e-11	2.35434206474051e-09	GLG1
2404.03400279476	0.562700424207427	0.0865910356495838	6.49836810457563	8.1195936127074e-11	2.39062908639772e-09	BAG2
99.765123351002	2.45100202124045	0.377481977524291	6.49303057410928	8.41266074470411e-11	2.47211579209202e-09	ALDH2
9868.71452797562	0.366274217158581	0.0564305093514315	6.49071258381773	8.54313241787175e-11	2.50559993911391e-09	RPL7L1
1524.3726640785	-0.624147099914585	0.0961753504982447	-6.48967845379442	8.60197631243521e-11	2.51798777655319e-09	SH3TC2
6558.0651015196	0.381890905810312	0.0588530154264412	6.48889276179277	8.64694837473572e-11	2.52627510994447e-09	RUVBL1
1297.18289655307	0.684655964033559	0.105609467853035	6.48290326570265	8.99741897210297e-11	2.62361276680764e-09	DNER
4610.96264247805	-0.42474036669175	0.065607536257968	-6.47395697076135	9.54690995814031e-11	2.77849895768295e-09	NISCH
4301.88171090301	0.480316064390514	0.0742073287883466	6.47262301760607	9.6316046440453e-11	2.79777818424634e-09	TMCO1
2380.87255898604	0.531172292513834	0.0822091443163602	6.46123125269079	1.0385446660807e-10	3.01098523361027e-09	RRP9
3692.34417320492	-0.454472470625809	0.0704977136821677	-6.44662708743655	1.14366720792444e-10	3.30943241865615e-09	MPDZ
1039.38416113823	0.732177592107281	0.113584350349116	6.44611330572246	1.14754885234351e-10	3.31433966630183e-09	PDRG1
5802.28163761862	0.429300081705351	0.066609433414799	6.4450342796336	1.15574291356459e-10	3.33165965748666e-09	PSMD12
1138.84754852198	0.765381451409943	0.118779483430084	6.4437176295725	1.1658189750543e-10	3.35432886503762e-09	GPX3
27785.2653782141	0.373586617439542	0.0579896218614501	6.4423013195727	1.17675357770782e-10	3.37937774598176e-09	CCT6A
62.3052029763907	3.26053956710724	0.50631139308611	6.43979102906087	1.19638106086823e-10	3.42924877617106e-09	OASL
5042.90779437356	-0.413416681052444	0.0642115554869235	-6.43835331378377	1.20776601975302e-10	3.45535021839907e-09	MRC2
4069.24445324453	0.475871473947574	0.0740042662513315	6.43032487250709	1.27331506803004e-10	3.63408699680085e-09	PSMA4
17047.1966148721	0.402866220574126	0.0626529883010927	6.43011979952279	1.27503415043069e-10	3.63408699680085e-09	DNAJA1
6398.48940834543	-0.380284630999097	0.0591638490578838	-6.42765197083509	1.29590016293579e-10	3.68662930029931e-09	LMO7
11389.8464771977	0.395688504856278	0.0616472136375167	6.41859512390798	1.3753765648427e-10	3.90539978515166e-09	NAA50
7779.05940437919	-0.359149677683277	0.0559874780429007	-6.41482149647956	1.40987960244743e-10	3.99588867512343e-09	CHD2
2632.523023842	0.495518004400549	0.0772524321356128	6.41427060226003	1.41498678099236e-10	4.00288144779611e-09	CHCHD3
10463.7977587206	0.470451295886845	0.0733641539851354	6.41254986709401	1.43105592209255e-10	4.04080092117119e-09	CACYBP
52988.3944945418	0.335574344948078	0.0523341320034888	6.41215077238135	1.43480828224828e-10	4.04386579623247e-09	TPT1
4593.7183148395	0.425740321314497	0.0664071825814027	6.41105833382736	1.44512883687958e-10	4.06539676319205e-09	CMPK1
46533.8818187428	0.325351174223612	0.0508289248481885	6.40090608241948	1.54457565172874e-10	4.33711122354867e-09	HSP90B1
19643.8950392142	0.30253767152829	0.047276306595207	6.39935082320838	1.56038946357305e-10	4.37341690132314e-09	SLC25A3
5668.14156257468	0.444770754939195	0.0695070120019177	6.39893360581984	1.56465855681281e-10	4.37729108799865e-09	PA2G4
21686.5291371676	-0.310880784767108	0.0485874814266657	-6.39837208348261	1.57042224318192e-10	4.38532458073066e-09	LAMC1
5599.2996198353	-0.420703766588634	0.0657708929359574	-6.39650379991469	1.58974878561039e-10	4.43113250665632e-09	CIT
5918.75868782727	0.452085647539376	0.0706829715728185	6.39596266936276	1.59538980930405e-10	4.43869645476647e-09	UBE2V2
1104.51759049999	0.735985817247193	0.115097259061938	6.39446867150098	1.61106575173295e-10	4.47410073141514e-09	GCNT2
6173.18111919363	-0.37843555721378	0.0591849704051133	-6.39411584771334	1.61478970757507e-10	4.47624430273506e-09	DOCK4
35747.6361701055	0.327732818489182	0.0512819501759599	6.39080256044586	1.65017340898866e-10	4.56598164242611e-09	RPL10
5055.15364352956	0.408351105845918	0.063920713166424	6.38840034188503	1.67630012810905e-10	4.62982492577733e-09	TBC1D2
2842.49332353968	0.493686716970774	0.0773593539188088	6.38173267952721	1.75095422462747e-10	4.82722161964115e-09	DCUN1D1
34478.3626306836	0.365797702713814	0.057361936869644	6.37701100548776	1.80577489424069e-10	4.96932209099302e-09	ANXA1
31137.7566330053	-0.316895879880566	0.049709114717889	-6.37500550309587	1.82956382056968e-10	5.02566598030762e-09	DLG1
1978.38613187149	-0.558773729394243	0.0876878386449503	-6.37230587535322	1.86207038585116e-10	5.1057094503908e-09	CLMN
2684.0636516179	0.50105822335129	0.0786555591060841	6.370283665208	1.88678905621433e-10	5.16414845837146e-09	MANF
6795.80315505269	0.385953534777252	0.0606312196356325	6.36559081438022	1.94539427641877e-10	5.31495737177257e-09	PSMD3
2217.50791174213	0.579184597843681	0.0911185452336668	6.35638547957943	2.06556302424158e-10	5.63311729075092e-09	TXNDC9
532.911879454858	-1.072932783885	0.168944379318746	-6.35080485193713	2.14191288042969e-10	5.83084829550366e-09	TTLL3
2700.75808226435	0.541666484161223	0.0853394897718249	6.3471961879488	2.19274430326857e-10	5.95852721692856e-09	PSMC2
6476.07083863673	0.401366032104104	0.0633368525574702	6.33700627513682	2.34272454120948e-10	6.35469270453656e-09	SELENOF
47721.0230777431	-0.311097845448837	0.0491192243917433	-6.33352519917092	2.39622149900564e-10	6.48819760525403e-09	ITGA6
2735.22881476584	0.48666424064249	0.0768456043510887	6.33301338120838	2.4041870314894e-10	6.49816184643027e-09	CSTB
948.12676478008	-0.785543580925915	0.1240678973836	-6.33156197124168	2.42691655959203e-10	6.54792451834412e-09	TNFRSF25
826.500940269367	0.798435992517278	0.126130620396051	6.33023123179909	2.44794070021389e-10	6.59291737785846e-09	XDH
4253.79039117073	0.443699410089594	0.0701552603468945	6.32453515097296	2.53996030845219e-10	6.82862024061358e-09	CDC6
24022.8616002021	0.309182900979607	0.0489664347979176	6.31418036162101	2.71597041868067e-10	7.28889547937257e-09	RPS16
13943.1065576568	-0.312032903830571	0.0494288047617857	-6.31277461258397	2.74076522156463e-10	7.3424422357923e-09	PRKCA
7865.26071255932	0.360960267135533	0.0572091959962264	6.30947981089163	2.79974884174941e-10	7.48722957450553e-09	MAPKAP1
17914.9663457421	0.415981542080673	0.0659375097868832	6.30872387242357	2.81345550631877e-10	7.51063835251964e-09	PTGES3
10286.4420126429	0.409924772096392	0.0650100820628732	6.30555690884902	2.87159464589382e-10	7.65237075846889e-09	ST13
4690.90422431487	-0.459785012431691	0.0729218284705888	-6.30517668131613	2.87865326307622e-10	7.657722706671e-09	COA1
2199.70958896096	0.534452435111373	0.0847978012925898	6.30266854758742	2.92564108730234e-10	7.7690885826209e-09	UBL5
4853.29258127453	0.485210662268985	0.0770350998857637	6.29856601715983	3.00411777482762e-10	7.9635380803691e-09	SNRPD1
2910.30793705347	0.485455936089099	0.0770860576223808	6.29758416842624	3.02320211612738e-10	8.00014200468403e-09	CLGN
5755.44931693856	0.391707297897719	0.0623306939888815	6.28434039203207	3.29248596221267e-10	8.68414579542386e-09	DAP3
5417.94821933	0.391389826442949	0.062280480623597	6.28430966691446	3.29313713141774e-10	8.68414579542386e-09	PSMD6
1843.81456447814	-0.572908939288692	0.0911808639114388	-6.28321464298848	3.31642667073306e-10	8.73037805700094e-09	TROAP
8850.26593690909	0.351792331127936	0.0560054545899441	6.28139408390948	3.35550368690093e-10	8.81793802503965e-09	NMT1
20302.8428626035	0.354923066566581	0.0565098699042137	6.28072701579721	3.36993407624255e-10	8.84053813115325e-09	RAN
4151.76135874777	0.422125206142035	0.0672402557882511	6.2778643714766	3.43255135635487e-10	8.98925323254038e-09	FGF5
9802.4338200013	0.353086635877622	0.0562496700351754	6.27713257085457	3.4487401577316e-10	9.01607707098003e-09	RPN1
1202.37730684884	0.692349490411146	0.11041524392016	6.27041580338106	3.60085220736368e-10	9.39754251639508e-09	CDC25A
2986.31573303381	0.470532298995235	0.0751070690001994	6.26482041249654	3.73255322644293e-10	9.72451968600586e-09	SH3BGRL3
1228.10631401111	0.686980034060576	0.109785211000617	6.25749158560815	3.91218756095542e-10	1.01750428793769e-08	MRPS12
5609.66051718571	0.380579205726876	0.0608319932070436	6.25623435404398	3.94383974367478e-10	1.02398017180378e-08	SZRD1
629.760619193938	0.915636566747035	0.146370392985898	6.25561322934516	3.95956936325813e-10	1.02630684196723e-08	PAG1
1429.09205712046	-0.61639195547365	0.0985390850122338	-6.25530423178908	3.96741734073908e-10	1.02658616275813e-08	EFHC1
223.105161665546	1.56466395649682	0.25034425453989	6.25004939447296	4.10322896224224e-10	1.05991926327903e-08	PDE7B-AS1
7341.08790386649	0.357035102482234	0.0571831971720186	6.2437065456169	4.27321378302519e-10	1.10195137061243e-08	UQCRC1
4788.81001996627	-0.398668429445526	0.0639359277399387	-6.23543668697703	4.50519539386603e-10	1.15800588280689e-08	KIF18B
7839.68598510817	0.36231413466804	0.0581060063190485	6.23539901673237	4.50627971805273e-10	1.15800588280689e-08	RPL34
2422.47738415325	0.508925658202982	0.0816220585883167	6.23514852486003	4.51349651611735e-10	1.15800588280689e-08	LYAR
3230.76323452436	0.466909619955219	0.0749128462503773	6.23270431341897	4.5845101762149e-10	1.17423864530315e-08	MRPL37
54901.2195230486	0.27463618311543	0.0440691533807772	6.23193690022702	4.6070305527213e-10	1.17801693542855e-08	PKM
30242.496414632	0.286949847782291	0.0460524514676471	6.2309353495303	4.63658435962797e-10	1.18357792331715e-08	RPL29
4328.80261054794	0.413219687404094	0.0663703788613877	6.22596547575974	4.78599457441242e-10	1.21966446608093e-08	SEMA3C
5838.82419292347	0.396028569924694	0.0636805342101296	6.2189894421724	5.00366969903262e-10	1.27299737661798e-08	GOT2
2194.80347879863	-0.516029775586388	0.0830176844971028	-6.21590181311786	5.10307077808289e-10	1.29611159477506e-08	PLCE1
1067.88782836103	0.692777808048502	0.111505573252645	6.21294333404157	5.20012061660983e-10	1.31855232290393e-08	EPDR1
4169.8488602615	-0.475193452040728	0.0765084015167537	-6.21099699667193	5.26494800517884e-10	1.33276137900712e-08	ENTPD4
3292.91748805694	0.482585788747012	0.0777840817600662	6.20417157119116	5.4985773336737e-10	1.38958213517491e-08	GYG1
4383.41019706722	0.409518288176136	0.0660266174453557	6.20232118531677	5.56363839980402e-10	1.40368467647635e-08	SNX2
1044.92237088059	-0.75974064496983	0.122596667350814	-6.1970742059065	5.75223857944936e-10	1.44885703621579e-08	ENSG00000288928_gene_sourcehavana_tagene
3059.21097658037	0.529515710037243	0.085494272133557	6.19358112330669	5.88123965722433e-10	1.47889281795178e-08	PRPS1
1937.41452103725	0.585694102338414	0.0945830635638256	6.19237821518841	5.92631364418965e-10	1.48775983090807e-08	HDAC9
40228.6316714068	0.346576915174782	0.0560273465390779	6.18585274126897	6.17676485770242e-10	1.54807083532796e-08	LDHA
1368.85309261724	-0.641459848537867	0.103830154444334	-6.17797259351827	6.49299821285336e-10	1.62464244061874e-08	ENSG00000293313_ZNF37BP
5937.72415754186	-0.400694808168831	0.0648783623519602	-6.17609313248525	6.57072365168076e-10	1.64138192307142e-08	MYO6
28505.4206055742	0.301370054900143	0.0488083631184909	6.1745577119338	6.63489427391251e-10	1.65468588610749e-08	HNRNPC
1575.80851201314	0.624381504824917	0.101215978340331	6.1688037310224	6.88085730045998e-10	1.71320918303571e-08	RRS1
16823.1601170107	0.320346891332517	0.0519376597801514	6.16791154411893	6.91978333122915e-10	1.72007663362996e-08	CSE1L
12611.3048989882	0.36552138845945	0.0593782895017315	6.15580865543106	7.46953650940814e-10	1.85369201460157e-08	MAPRE1
2806.63031868076	0.48388074690501	0.0786584526435077	6.15166877357775	7.66718755338147e-10	1.89963341293992e-08	GRWD1
12032.5567224017	0.405261339011311	0.0659053357513044	6.14914307607165	7.79026823771421e-10	1.9261664926598e-08	SRGN
1838.3315489348	-0.566088762726349	0.092066317519169	-6.14870647572588	7.81173884457294e-10	1.9261664926598e-08	NTNG1
11762.9989912656	0.412132963889035	0.0670277316203337	6.14869329344886	7.81238800359941e-10	1.9261664926598e-08	EIF2S2
53141.9816793433	0.316294131967545	0.0514488477941436	6.14773985285534	7.85947982282793e-10	1.93073978476856e-08	RPS3
11105.0105773661	-0.392680938874425	0.0638742385961954	-6.14772007470653	7.86045961987653e-10	1.93073978476856e-08	AHNAK2
1441.88518985725	-0.632969395401401	0.102962953950971	-6.14754502578482	7.86913662854956e-10	1.93073978476856e-08	STARD9
24097.2513912854	0.334134716617533	0.0544268507111327	6.1391521326658	8.29630866048283e-10	2.03226055280939e-08	CDV3
2219.66131342501	0.544563681624107	0.0887648663813703	6.1349011588035	8.52121572225717e-10	2.08398699994493e-08	GET3
3093.94532101604	-0.451326778476587	0.0735906999006245	-6.13293227386137	8.62738828436056e-10	2.10655537126826e-08	RBMS2
434281.424349136	0.322310148331105	0.0525566323896356	6.13262558265939	8.64404239606176e-10	2.10722853458978e-08	EEF1A1
2824.42848649069	0.475942867722959	0.0776157896152737	6.13203666524705	8.6761100634959e-10	2.1116509934637e-08	HEBP1
3731.83039312261	0.48352429193594	0.0788950655818685	6.12870131192416	8.85992752040401e-10	2.15293399025458e-08	MRTO4
4804.4231261373	0.387990550919446	0.0633268561557695	6.12679318810772	8.96678996108085e-10	2.1754149788779e-08	FAU
2418.75695094027	-0.541673416215811	0.0884608827897164	-6.1233100906696	9.16510784346192e-10	2.21997652125261e-08	TP53INP1
6756.83012088307	0.384498739285192	0.0628335094260633	6.1193261811619	9.39718722167643e-10	2.27256060354513e-08	ADH5
7133.22635175451	0.391776327205863	0.0640322629057798	6.11842076832957	9.45072514505848e-10	2.28186855691914e-08	PSAT1
6867.65709012769	-0.390088755288916	0.0637849701313663	-6.11568453329242	9.61433542750052e-10	2.31768152761829e-08	CDH4
4098.30673592153	0.42340831030337	0.0693439355058787	6.10591693728539	1.02212157469552e-09	2.46006816462033e-08	PRKAR2A
541.998835319226	-1.01657211703783	0.16651101878796	-6.10513420936042	1.02714335255389e-09	2.46823687080422e-08	ENSG00000269954_gene_sourcehavana
2063.10241859248	0.553682481219097	0.0907594070187685	6.10055199131699	1.0570279260121e-09	2.53603076615845e-08	MRPL47
1843.7019818269	0.597357493073491	0.0979433359461751	6.09901109966042	1.06726659737661e-09	2.55655030268904e-08	PAK1IP1
1679.1885813127	0.58425853882062	0.0958555540270744	6.09519755793802	1.09302379609278e-09	2.6090635389743e-08	NDUFA8
6214.4547434571	0.439075677428267	0.0720365229820682	6.0951814336953	1.09313397780013e-09	2.6090635389743e-08	MRPL3
2729.12647337853	-0.49165988708635	0.0806660557402684	-6.09500343824192	1.09435099306711e-09	2.6090635389743e-08	PCMTD2
3762.46443372218	0.531454512487789	0.0872143237867747	6.09366087372427	1.10357322043998e-09	2.6269200536156e-08	UTP4
3198.36688285762	-0.472225903826685	0.0775683796916037	-6.08786603128956	1.14425553879656e-09	2.71949008382011e-08	MYSM1
3791.16238616168	0.417380145836712	0.0685861231450771	6.08548969816893	1.16135792239303e-09	2.75581692914639e-08	NDRG1
16802.1812824029	0.299255923556708	0.0492750917149732	6.07316827105516	1.25410918100887e-09	2.97125898619337e-08	MICAL2
1314.47959024012	-0.671747917800221	0.110623003383748	-6.0724071599281	1.2600695007501e-09	2.98072290793664e-08	DHRS3
2931.34098032046	0.495206447566338	0.0816238907724594	6.06693019506766	1.30378188451503e-09	3.07932160668245e-08	SOAT1
5412.52958023252	0.379396168566601	0.0625651509069147	6.06401747725459	1.32762718871431e-09	3.13076377332426e-08	PPP1R14B
4422.62449684834	0.40404396939498	0.0666422968596009	6.06287580763014	1.33708911141379e-09	3.14818046527442e-08	ACTR1A
1595.3701008506	0.585675906954967	0.0966153104884724	6.0619368089165	1.34492057571994e-09	3.16171018444054e-08	OSGIN2
244.185192201321	1.36585675024133	0.225376973616108	6.06032075205621	1.3585036770605e-09	3.18869833672885e-08	DDIT3
426.383602279308	-1.06879178906821	0.176529828135993	-6.05445436815838	1.408944057322e-09	3.30198125829575e-08	ENSG00000260279_gene_sourcehavana
4632.95294613948	0.423997606321981	0.0700375685107936	6.05385959760494	1.41415878595292e-09	3.30908791225372e-08	PRPF4
1118.64428005892	0.674406945535436	0.111710786140693	6.03707993502135	1.56927998146979e-09	3.66640868397943e-08	DCTPP1
17418.3141896221	-0.31210942696435	0.0517182697200912	-6.03480024860737	1.59159441375182e-09	3.71282247626445e-08	NRP2
5970.88269614396	0.41727807575337	0.0691520019834724	6.03421540641877	1.5973687273833e-09	3.72056866563947e-08	M6PR
11232.6969860283	0.319775161300904	0.0530181673339774	6.03142615787801	1.62518983174954e-09	3.77956340779421e-08	LAMP1
4811.88517374023	0.405800403940259	0.0672971521063995	6.02997885109124	1.63981136998746e-09	3.80772738179476e-08	AMD1
12040.0269970809	0.311365897260478	0.051699977203617	6.02255385982441	1.7168620989068e-09	3.98054740148683e-08	ZFP36L1
1066.46139429601	0.675076545310324	0.112138351578361	6.02003271680507	1.74381820296342e-09	4.03687258191363e-08	CGAS
1287.54927658339	-0.648268873884046	0.107695440127545	-6.01946445565655	1.7499507749787e-09	4.04489384161615e-08	COLEC12
4374.1268177683	0.408051716769021	0.06782736333269	6.01603389427872	1.78742161758225e-09	4.12168765773611e-08	ILRUN
3886.2140790227	-0.477327219988645	0.0793439290909816	-6.01592617680057	1.78861074905385e-09	4.12168765773611e-08	CARD8
4938.48631776193	0.393981173470574	0.065520234355128	6.01312216521001	1.81983785845147e-09	4.18186513374571e-08	SAP18
2657.76716369609	0.468583860677127	0.0779273466904307	6.01308629868528	1.8202407098016e-09	4.18186513374571e-08	TOMM22
1146.79752680366	-0.709112081166924	0.118012772403268	-6.00877402272849	1.86931458574971e-09	4.28811150737109e-08	STX1A
4096.69183603111	0.442452404744636	0.0736727089600974	6.00564864506716	1.90568479043816e-09	4.36493934704136e-08	IDI1
14051.8240236058	0.311660611026654	0.0518992098529454	6.00511283138477	1.91198893454825e-09	4.37277348635825e-08	RAD23B
958.490929162801	-0.706456875711644	0.11766647244074	-6.00389270671335	1.92642028493263e-09	4.39914318982433e-08	ZNF514
21155.0340987381	0.28725135489527	0.047884801769005	5.99880012620628	1.98780848253134e-09	4.53091774953807e-08	CFL1
1904.7789290479	0.528808371306186	0.0881551089906814	5.99861286952847	1.99010170889161e-09	4.53091774953807e-08	PSMD7
16593.0180287847	-0.295313402680931	0.049261994152629	-5.99475128363577	2.03797109572038e-09	4.63294688521861e-08	CRIM1
1819.72899450201	0.555217165489631	0.0926504025245952	5.99260392141568	2.06507386221543e-09	4.68753218155279e-08	NDUFS6
1004.99008158328	-0.722154637811143	0.120528451556428	-5.99156986160276	2.07825011268608e-09	4.71038960518073e-08	ANGPTL2
5993.83968489146	0.458133836080543	0.0764718197548504	5.99088445324312	2.08702885601467e-09	4.72322664832097e-08	FBL
9726.94707016711	0.372516035106759	0.0622051678103796	5.988506232188	2.11777025681885e-09	4.78565579793507e-08	SEC62
4130.28757735515	0.396123631680156	0.0662195755758033	5.98197176946117	2.20452487203952e-09	4.97428729683561e-08	SHISA5
3620.57912906365	0.474300756051714	0.0793589571117174	5.97665056742137	2.27772035311592e-09	5.13180887285241e-08	MSMO1
23235.7740415733	0.326904379645364	0.0547123722596251	5.97496262991694	2.30142932944712e-09	5.17753307454105e-08	ATP5F1B
859.739348219155	-0.751584210518475	0.125831761513592	-5.97292926267501	2.33030959572841e-09	5.23473842963406e-08	SNX14
3201.00133131849	0.438134312044464	0.0734204043039993	5.96747343191351	2.40955506872153e-09	5.4047460809208e-08	GTF2H1
8821.09164516445	0.369704605541017	0.0620014264563704	5.96284031950738	2.47890644608921e-09	5.55209135037676e-08	EIF3M
5103.11842259729	0.409808182098562	0.0687339602067435	5.96223731130736	2.48807441676593e-09	5.56440595596191e-08	HACD3
3817.66697540468	0.437688792449084	0.0734160147906093	5.96176179948505	2.49532724813354e-09	5.57240752039012e-08	DSTN
3337.83565357722	0.450774653751422	0.0756811564641075	5.95623368896597	2.58117174187618e-09	5.75563340030419e-08	GTF2F2
7009.27092142755	0.388817297334151	0.0652835062295224	5.95582743315219	2.58759260444155e-09	5.76147821749592e-08	ATP5PB
466.274073949753	-1.106484451157	0.185852727567471	-5.95355508438964	2.62379487712007e-09	5.83351931404276e-08	ENSG00000290923_PGM5P2
2425.00187089367	0.478573145890265	0.0804295762509758	5.95021344383197	2.67793032639502e-09	5.94516215799821e-08	UQCRFS1
4120.75429586266	0.419965764822812	0.070652899780533	5.94406975690084	2.78031192209856e-09	6.16343123900299e-08	SNU13
1291.46024298081	0.619875614724571	0.104358138108239	5.93988764040274	2.8521749211627e-09	6.31350778534161e-08	QDPR
4833.31174857671	-0.39427495013276	0.0663950219971312	-5.9383209504742	2.87955903727423e-09	6.36483289827831e-08	AKAP13
3496.06586107627	0.449185913226437	0.0757132337769355	5.93272656336167	2.9794482582101e-09	6.57603696349924e-08	LRP12
4824.18094427592	0.462944532304677	0.0781308900479597	5.92524329392004	3.11835361536457e-09	6.87261567874606e-08	TMEM33
2957.30600798305	0.512230946505692	0.0864869832415441	5.92263630094617	3.16821018206471e-09	6.97236153710409e-08	ATP6V1G1
2347.62146129672	-0.520164242690021	0.0878998144715989	-5.91769443220031	3.26485800649933e-09	7.17464376123904e-08	PLEKHG5
2207.63894661444	0.491810936026037	0.0831413184054053	5.91536128436066	3.3114789377268e-09	7.26656369504364e-08	ADRM1
3198.25660977416	-0.475027634655489	0.0803116552179533	-5.91480319221834	3.32272642535632e-09	7.28070820631183e-08	SCN8A
1519.72030682965	-0.573552484220061	0.0970000200051254	-5.9129109889849	3.36113837465103e-09	7.35424836577686e-08	ABTB1
536.952053772074	-0.907714543416313	0.153582146133738	-5.91028688078029	3.41512435271982e-09	7.46160382713121e-08	GABRE
6335.10671271284	0.350171195689188	0.0592568188080169	5.90938229106915	3.43392947752279e-09	7.49189534786735e-08	ATP1B3
48559.4326644271	0.267177522512492	0.0452421572107112	5.90549918449151	3.5158052594096e-09	7.65950505006145e-08	TUBB
8877.79724101869	0.334138498828288	0.0565935951899101	5.90417515810801	3.54415458759495e-09	7.70252363696438e-08	COLGALT1
1689.76909677638	0.550458969810497	0.0932332974774549	5.90410276911642	3.54571094018409e-09	7.70252363696438e-08	WDR77
977.692924120403	-0.735356368719395	0.124639537925833	-5.89986436853583	3.63800509041193e-09	7.89171261601088e-08	PLAT
6735.61520519234	-0.362600003679095	0.0615463873688146	-5.89149126668031	3.82725890383128e-09	8.29038953697053e-08	SASH1
4320.11898721962	0.387261729904672	0.0657500330945233	5.88990927727654	3.86407688419595e-09	8.35820225321871e-08	NXPE3
1527.39693861915	0.58929397245903	0.100120770928457	5.88583135141975	3.96058024968854e-09	8.5547405022831e-08	TMEM192
5271.5158496776	0.420332171276517	0.0714259545995227	5.88486599350716	3.98376639556179e-09	8.59258177182126e-08	PRELID3B
4845.78391140481	-0.386017618549197	0.0656167171327979	-5.88291574794817	4.03101150834126e-09	8.68213458820718e-08	CSPG4
845.089537336544	0.73442624001856	0.124862593322585	5.88187559200502	4.05643204144281e-09	8.71349479911203e-08	AGTRAP
2034.90836176894	-0.545000782145782	0.0926580586534817	-5.88184978258557	4.05706478148987e-09	8.71349479911203e-08	PLAC8
4308.52004711639	-0.389760363363808	0.0662769482414635	-5.88078319393664	4.08329729554284e-09	8.75743096072363e-08	NOL4L
3852.87898490111	0.400251013825143	0.0681660437236898	5.87170667330432	4.31331430198267e-09	9.23768146341289e-08	DUSP5
23671.9551980772	0.289559873780365	0.0493555150725008	5.86681900401639	4.44235143360933e-09	9.50061703636366e-08	SERBP1
48337.3545388439	0.266788004495053	0.0455110375425841	5.86205059037432	4.57185676560575e-09	9.76381185026479e-08	TMSB10
6183.6710414742	0.348780855804241	0.0595007054375351	5.86179362478984	4.57893904683146e-09	9.76518323025392e-08	PRPF19
431.42743223086	-0.999397034082261	0.170529607004527	-5.86054850906757	4.61340741283995e-09	9.82487311810284e-08	TMEM80
3132.53068132936	0.46288121436933	0.0790471197784936	5.85576319120062	4.74824402218741e-09	1.00978434934681e-07	CNIH1
1035.87975145958	0.676288754719633	0.115522591328769	5.85416884213551	4.79401407572268e-09	1.01809013207539e-07	ADISSP
1955.89105901331	0.515791373933739	0.0881206778661491	5.85323883591999	4.82091033875193e-09	1.02237011841253e-07	C19orf53
6818.83700910643	-0.360470302989118	0.0616256183356008	-5.84935798982281	4.93473986894947e-09	1.04504833286146e-07	KMT2A
3319.49555027874	0.448566948761983	0.0766927626638859	5.84888238708879	4.94886843829589e-09	1.04657869079331e-07	DUSP1
7167.67190168432	-0.371338703695175	0.0635134705854199	-5.8466133289907	5.01681821882801e-09	1.05947095615723e-07	ITGA2
4076.11254527157	0.401690030848241	0.0687139503869722	5.84582939251881	5.04050449797972e-09	1.06299262451831e-07	DFFA
13089.3000818536	-0.313156306786649	0.0536107280600103	-5.84129927196869	5.1795260992484e-09	1.09079380892922e-07	OGA
9967.68526571947	0.311772021406625	0.0534283629373286	5.83532798435793	5.36848569491844e-09	1.12902009142924e-07	NOLC1
2117.36660537697	0.502787783017016	0.0862065806866382	5.83235965296727	5.46489664016725e-09	1.14770398552432e-07	GNPNAT1
1001.65553854491	0.696338477318187	0.119543985353305	5.82495618880531	5.7127584143702e-09	1.19809897423368e-07	SELENOS
15864.1266031764	0.358240894788091	0.0615692675394816	5.81850181274882	5.9377415975414e-09	1.24356320225857e-07	RRM2
5677.12183270028	0.370798658729395	0.0637749410174036	5.81417485949861	6.09336950222625e-09	1.27439671396216e-07	SUMO3
3143.32070848217	-0.437096143402825	0.0752070674560198	-5.81190250049882	6.17668134345300e-09	1.29004158692531e-07	PHLDB2
23108.3862761607	0.289190576671406	0.0498351791822459	5.80294044120608	6.51619425088293e-09	1.35907913928663e-07	STIP1
1541.43820846781	-0.570513892383028	0.0983619930336813	-5.80014571469359	6.62573190054614e-09	1.38002709901073e-07	ACP6
340.838266622981	-1.15039681834553	0.198386851593979	-5.7987553565291	6.68089119387481e-09	1.38960703940636e-07	PLEKHH2
800.420419145477	-0.739413080408446	0.127627890483363	-5.79350702740662	6.89315996497892e-09	1.43179430889007e-07	RPL36A
2848.73275057717	0.502380347783255	0.0867603223282086	5.79043892763311	7.02027216577788e-09	1.4562022824855e-07	TTC1
3122.52560182799	0.432730460498507	0.0747910243926074	5.7858608571389	7.21419123432491e-09	1.49438226347088e-07	RBBP8
558.642831381483	0.882232115181691	0.152502845098569	5.78502069657432	7.25034028512364e-09	1.4998214153251e-07	CYSTM1
3995.0879459282	0.393457708661642	0.0680281238179929	5.78375069867172	7.3053182774273e-09	1.50913543652085e-07	C8orf33
18846.4626954853	0.321319122136852	0.0555648392216707	5.78277786164339	7.34770623031566e-09	1.51582679687451e-07	RPL24
6589.91222073885	0.336139930177185	0.0581742467140973	5.77815698807714	7.55233250562844e-09	1.55592415465821e-07	PPP2R1A
573.555263287201	-0.864562023665864	0.149659295677461	-5.77686818417969	7.61038603242697e-09	1.56575689836757e-07	CSMD3
4473.20044605404	0.384008655971042	0.0664864016794871	5.77574731480045	7.66122764608897e-09	1.57266528409169e-07	WBP2
6265.62299966011	0.355302798574151	0.0615171479650851	5.7756708548291	7.66470780811026e-09	1.57266528409169e-07	RUVBL2
16551.2887256969	0.329475080795186	0.0570836828151803	5.77179089621682	7.8433411154291e-09	1.60714299098988e-07	EIF1
12791.4384350123	0.320880401350435	0.0556018888235615	5.77103418858068	7.87864862135906e-09	1.61219904245165e-07	HNRNPF
3392.10078732683	0.420037999051309	0.072821430994473	5.76805472393407	8.01917685871006e-09	1.63874364836416e-07	WARS1
10957.4241564969	-0.313235160741464	0.0543145549016795	-5.76705749146769	8.06675401438154e-09	1.64487533016454e-07	FAT1
29064.6628783666	-0.289890773992318	0.0502674207935026	-5.76697131892212	8.07087809564345e-09	1.64487533016454e-07	PXDN
7848.40365903072	0.376934236982295	0.0654109332643005	5.76255708597288	8.28490068776932e-09	1.6862275050825e-07	KARS1
884.566335500036	0.737542144496709	0.12799666865686	5.76219797152649	8.30255293533871e-09	1.686580962853e-07	NEU1
1711.81507093291	0.54538917702549	0.0946516159749157	5.76206936783866	8.30888332949411e-09	1.686580962853e-07	EIF6
262.766795643831	-1.25776350925603	0.218391278371708	-5.7592204168304	8.45032981345685e-09	1.71213983169618e-07	SH3TC2-DT
1091.348932182	-0.639900883517125	0.111111658025583	-5.75907960413829	8.45738134894438e-09	1.71213983169618e-07	SVIL
7677.53242496706	0.375232071093351	0.0652020230511088	5.75491454918851	8.6685631789989e-09	1.75255231310881e-07	ABCE1
4914.1615957945	0.379631449221027	0.0660171800577479	5.75049477861593	8.89826520255283e-09	1.79659647491756e-07	RCC1
4356.75619585338	-0.383715096194132	0.0667420400109467	-5.74922636663784	8.96527199796558e-09	1.80771834182383e-07	ZFHX4
4093.7858336368	-0.425443255555133	0.0740185638786575	-5.74779127372134	9.04167561234066e-09	1.82070288592193e-07	NBPF15
11719.6953217653	0.34319583354937	0.0597599259944093	5.74290927973166	9.30635920198206e-09	1.87151624110947e-07	CAPZA1
23197.7172889447	0.312051941329316	0.0543696983473375	5.73944588281126	9.49868298561894e-09	1.90766265047603e-07	RPL35A
2398.67947962756	0.467732825284851	0.0815214774335214	5.73754107518812	9.60609871479121e-09	1.92668352926427e-07	ME2
40948.1893977279	0.272464946055428	0.0474954810865345	5.736649883786	9.65675925017384e-09	1.93428587199981e-07	RPL12
270.078650807993	-1.30166772625792	0.226913926765973	-5.73639416852714	9.67134348836073e-09	1.93465146852261e-07	EDN1
6362.6516455225	0.365066685096378	0.063676939056949	5.7331066867062	9.8607564242618e-09	1.96994268328171e-07	SDC4
1014.2860064166	-0.667320624085794	0.116443202485382	-5.73086800983139	9.99179957533749e-09	1.99349548632687e-07	TXNIP
828.615817377756	-0.724466607897326	0.126480529318108	-5.72789038599954	1.01687233265057e-08	2.0261281445441e-07	NES
78518.2353110835	0.280854198200506	0.0490414594517439	5.72687275909606	1.02298836927411e-08	2.03563945450175e-07	NCL
1968.21604144427	-0.524160318480722	0.0915368229990251	-5.72622362572387	1.02690838541067e-08	2.04076171008939e-07	ZBTB37
1073.91248355577	-0.682145539762599	0.119212564902962	-5.72209431378192	1.05218866926095e-08	2.08826397801097e-07	TPT1-AS1
2984.31294737967	0.451640298082722	0.0789547065294176	5.72024541582516	1.06370298793053e-08	2.10835665437785e-07	SNRPG
1168.08465368153	0.635895679661606	0.111180657494907	5.71948119384645	1.06849799444127e-08	2.1150959647145e-07	STX3
257.296723806083	1.25282413725296	0.219098422088051	5.71808836099	1.0772912233952e-08	2.12972188009666e-07	ADAMTS9
515.839888638322	-0.890242711541977	0.155769777414467	-5.71511833886269	1.09627706471615e-08	2.16443348076705e-07	PCGF3-AS1
2134.79762917093	-0.503088799026327	0.088064229888945	-5.71274852071898	1.11165897860998e-08	2.19194864664019e-07	EPM2AIP1
2691.30660548738	0.453219279925077	0.079374594437714	5.70987837022238	1.13056941716793e-08	2.2263407886386e-07	SLC31A1
27354.2790773151	0.269550037858671	0.0472189418527181	5.70851500017581	1.13966135486268e-08	2.24133399789661e-07	RPL10A
1699.96820740718	-0.544504191549413	0.095404260916903	-5.70733619564094	1.14757971968793e-08	2.25398332767203e-07	FTX
2160.88115604688	-0.490087948214167	0.0859067122982466	-5.70488539373623	1.16421394549011e-08	2.28369677302284e-07	ENOSF1
3600.93148802084	0.425824332090221	0.0746522784382076	5.70410362548668	1.16956912620876e-08	2.2900232033195e-07	IFRD2
5577.94381121563	0.41219417576866	0.0722643859680473	5.70397395960601	1.17045966007559e-08	2.2900232033195e-07	RAP1B
1658.40414435898	-0.619180683492984	0.108591897052609	-5.7019050251329	1.18475836994512e-08	2.31501174787085e-07	ANKRD36C
2516.7530050409	0.470187127034466	0.0825124226067639	5.69837985820965	1.20951322314486e-08	2.36034092696854e-07	UNG
413.732208477779	-0.982961507816773	0.172617346634208	-5.69445381349626	1.23767483278437e-08	2.41219325057962e-07	STARD4-AS1
22148.0647767585	0.281056373117975	0.0493665857402821	5.69325119214472	1.24642801010451e-08	2.42444553946116e-07	RPL31
40194.6214637214	0.295702549592133	0.0519400494248042	5.69315110144887	1.2471592170281e-08	2.42444553946116e-07	RPL23
21423.7736174766	0.27920269497458	0.0490702436158298	5.68985752670099	1.2714541164108e-08	2.46850944521599e-07	YWHAB
31437.9467490394	0.304959848151674	0.0536122771838901	5.68824650192832	1.28350462485631e-08	2.4887187502169e-07	ANXA5
1756.03361803436	-0.514030188757002	0.0903841374287339	-5.68717258780397	1.29159909393457e-08	2.5012154612171e-07	PABPC1L
1409.77330709846	0.589053687096166	0.10360769279005	5.68542423089973	1.30488328939081e-08	2.52371751492765e-07	NABP2
25318.1958390899	-0.307852706389203	0.0541637554391712	-5.68374005629906	1.31780529360295e-08	2.54546263272631e-07	SF3B1
179.125212825662	1.49591715061682	0.263279964093976	5.6818495693917	1.33245836591818e-08	2.57049188325921e-07	LURAP1L
1984.58659424817	-0.615440888334101	0.108332232377995	-5.68105055000337	1.33869900606769e-08	2.57924943189382e-07	ENSG00000293434_AHSA2P
2657.49896624031	-0.459637850667746	0.0809215769207292	-5.68004070308722	1.34662692176564e-08	2.59123147395082e-07	MAN2C1
30270.6458759986	0.275159996065123	0.0484518630650866	5.67903850664099	1.35453986399107e-08	2.60315436726193e-07	RPL11
1607.08832557087	0.566462164797819	0.099772553194759	5.67753501999761	1.36649557281843e-08	2.62280662919568e-07	NDUFAB1
326.487800843377	-1.10563304393749	0.194766257877202	-5.67671759979377	1.37303864429892e-08	2.6320334972825e-07	LGR5
11507.4977090724	0.319924460638659	0.056360760191143	5.67636879903077	1.37583988885504e-08	2.63407326195821e-07	RPL38
666.441283516265	-0.797885453442824	0.140705706534045	-5.67059768290043	1.42300206074004e-08	2.72093067427507e-07	RAB30-DT
2141.08805137841	0.502311333592828	0.0886612994438992	5.66550836434184	1.46589273364178e-08	2.79941203025319e-07	EMC3
1725.23724131145	0.524470990226901	0.0926182087204952	5.6627200792628	1.48992100814046e-08	2.84171977942564e-07	PGAM5
24038.5890152638	0.26862831951867	0.0474488255017771	5.66143243121178	1.50114613926447e-08	2.8595325263401e-07	AP2M1
570.594844200869	-1.03847047114941	0.183488366176762	-5.65959844096604	1.51727596834658e-08	2.8866318077841e-07	MIR23AHG
3291.11871420583	0.413750080901544	0.0731741495236475	5.6543203248004	1.56464174203212e-08	2.97301538025477e-07	CCDC124
14270.8387497552	0.313126042850767	0.0554209258219987	5.64996051954214	1.60484691289056e-08	3.04559370965702e-07	RPS13
16251.7923977217	0.273224401555736	0.0483693141659861	5.6487135752665	1.61652930587886e-08	3.0593745005719e-07	RPL37
329.351581864218	-1.14437816307019	0.202596775159148	-5.64855073419227	1.6180610181747e-08	3.0593745005719e-07	NUDT16-DT
13120.9264628468	0.364435876550143	0.064518596519192	5.64854005219621	1.61816154419222e-08	3.0593745005719e-07	SRSF3
6343.23574885763	0.360806553345287	0.0639219044094453	5.64449004889117	1.6567156302109e-08	3.12836601505453e-07	STARD7
4626.81270970793	0.363630844801693	0.064447425552177	5.64228658765113	1.6780647218253e-08	3.16164383177535e-07	WDR45B
4578.40060917714	0.380155921217833	0.0673767604162357	5.64224101707074	1.67850905795631e-08	3.16164383177535e-07	APH1A
2173.96046614719	0.477211724880268	0.0846230202252707	5.63926604852801	1.707765038394e-08	3.21275946366852e-07	FABP5
8995.53129010329	0.327102652653793	0.0580073659270332	5.63898476385313	1.71055669106283e-08	3.21402368111348e-07	SAE1
33185.9549670291	0.319494344775237	0.056669941583819	5.63780967204072	1.72226707368603e-08	3.23202173741352e-07	RPS14
3406.58015038663	0.398625096158223	0.0707188107711587	5.63676187157822	1.73277456574525e-08	3.24772073428866e-07	CLMP
4622.20419275653	0.363809172659186	0.0645616915088396	5.63506259140336	1.74994767056797e-08	3.27585883071878e-07	POLR2E
6052.82422717632	0.354562467942289	0.0629286382329604	5.63435786787102	1.75711806479422e-08	3.28522579734583e-07	CHMP4B
7427.0251497473	-0.323188969936276	0.0573907703985451	-5.63137535342214	1.78778160623495e-08	3.33843996248037e-07	MYH10
4639.92499641607	0.373610378087862	0.0663648402709461	5.629643295494	1.80582691697355e-08	3.36798936556826e-07	TMED7
7539.55804159579	-0.337384387238551	0.0599403146987464	-5.6286722706447	1.81602070689869e-08	3.38284053792443e-07	SUGP2
3606.10194752703	0.419020377273058	0.0744920692730679	5.6250333943207	1.85472090970716e-08	3.45069118452634e-07	DNTTIP2
2353.66376404868	0.486391899378513	0.0864885785280734	5.62377030188598	1.86834046134181e-08	3.47177039403503e-07	SEC61G
2988.42602858862	-0.415833804836416	0.0739886823615763	-5.62023530577652	1.90697550622566e-08	3.5392251653488e-07	SNHG14
7979.16497932937	0.347434078239497	0.0618366184508544	5.61858146424396	1.92531612785125e-08	3.56889589811841e-07	ADIPOR2
4523.760387469	0.41383331670578	0.0736790623935201	5.61670172315027	1.94636989284814e-08	3.60351729978711e-07	ATP6V1B2
3811.91916287788	-0.399317589053858	0.0711128936341823	-5.61526283978853	1.96263676900256e-08	3.62920260102265e-07	MECOM
1271.51601852944	0.589420279642806	0.104981503724193	5.61451549780931	1.97113763055673e-08	3.64048232547281e-07	RIPK2
8344.99610606045	0.312839696521574	0.0557222863190406	5.61426526417806	1.97399196736076e-08	3.64131875925684e-07	KPNA4
701.584691808722	-0.768208624332781	0.136866899518162	-5.61281527555052	1.99061070108858e-08	3.66751276556574e-07	PLXNA3
27754.7969899884	0.297195452156463	0.0529771436564606	5.60988063236625	2.02466217350109e-08	3.72572239524235e-07	RPL37A
8154.13861056262	0.348417660762555	0.0621333411519663	5.60757967144229	2.05175573131546e-08	3.77100268532562e-07	QPRT
35528.0179092619	0.247915248573532	0.0442368562328974	5.60426914761557	2.09135519106304e-08	3.83913060073716e-07	TUBB4B
2057.65008366253	0.514041057707856	0.0917788155268746	5.60086829141236	2.13280748124969e-08	3.91049091151017e-07	COA7
5390.1648652923	0.370191962020555	0.0662446030706239	5.5882584370819	2.29358139308905e-08	4.20019017674025e-07	SNRPB
899.551464782326	-0.68204006604426	0.122218953512023	-5.58047705732618	2.39859791038391e-08	4.38720628650799e-07	CCDC150
497.976263973758	1.00377114892921	0.179990635806381	5.57679650628597	2.44988169953117e-08	4.47560918192665e-07	IL32
385.909191183707	-1.00177850847076	0.179761668060591	-5.57281493478963	2.50655801676435e-08	4.57363889388662e-07	ENSG00000293188_gene_sourcehavana
7562.45172322101	0.323998824095624	0.0581542483197072	5.5713698217612	2.52744179734246e-08	4.60620191984419e-07	RAB2A
3305.59530151547	0.43944970106135	0.0789242748521575	5.56799162088643	2.57692213047512e-08	4.69074072801852e-07	POLR2K
5588.02897980381	0.349223167965301	0.0627383330445047	5.5663443865742	2.60138877393778e-08	4.72959927808376e-07	METAP2
7032.52459878029	0.332329818745983	0.0597137456964319	5.5653822226369	2.61578409107757e-08	4.75007594886337e-07	SF3A3
2405.35562467875	0.448927481849885	0.0806800061731053	5.56429657289162	2.63211975605344e-08	4.77402294988496e-07	ST3GAL1
853.921260597851	-0.738321966415864	0.132792061720615	-5.55998571638448	2.69796729972125e-08	4.88760790509836e-07	ENSG00000230551_gene_sourcehavana
5626.61263925388	-0.346924112203485	0.0624093568290283	-5.55884774063431	2.71561463596093e-08	4.91370700776558e-07	DOCK5
2424.17306351243	0.484391851802894	0.0871434983521253	5.55855412007431	2.72018615034335e-08	4.91611234775402e-07	UTP3
6199.57171051292	0.366812248846562	0.0659951493668676	5.55816984074768	2.72618045650063e-08	4.92108026927607e-07	ZC3H15
3758.6094762601	0.429217311500481	0.0772413099979735	5.55683625137562	2.74708247295714e-08	4.95291457044579e-07	COX7A2L
9756.28189066903	0.305043453984076	0.0548972642360843	5.55662396348649	2.75042408302161e-08	4.9530499252799e-07	SMG5
49834.5868779562	0.272425616876468	0.0490595412666042	5.5529589116218	2.80874114042962e-08	5.05206902874666e-07	RPS6
889.374289711815	0.67703078197203	0.12196356198645	5.55109059578998	2.83892905596878e-08	5.10031768668894e-07	TRMT61A
3752.39161126314	0.482355321152357	0.0869777493887105	5.54573238032031	2.92726269395674e-08	5.25279103295456e-07	DNAJA2
2439.01654111423	0.472816981786614	0.0852928691759273	5.54345265149153	2.96564894114943e-08	5.315382375254e-07	SDHB
3496.42879981407	0.403550330916007	0.0728596701372465	5.53873398213078	3.04666004424238e-08	5.45413296940344e-07	LMAN2
1673.99782848801	0.531748700253627	0.0960310279533158	5.5372592753264	3.07241553771857e-08	5.49375433943712e-07	MRPL14
2178.66963823636	0.469759331397449	0.0849058713825519	5.5327072645059	3.15325491203296e-08	5.63166127575451e-07	NR1H2
3504.52672683268	0.447496830188298	0.0809049521513849	5.53114263451966	3.18151484351828e-08	5.67544818497266e-07	RTRAF
1421.09103671439	-0.556440877391024	0.100607365865522	-5.5308164825108	3.18743658374346e-08	5.67933030779108e-07	TARBP1
24330.3944768665	-0.270566026641618	0.0489277035036485	-5.52991469590315	3.20386547184457e-08	5.70190283445766e-07	ADAM19
7929.07613188275	0.305654716587495	0.0552791984318584	5.52928995459784	3.21529524130766e-08	5.71553596060352e-07	GTF3A
282.135169607845	1.27928853524097	0.2315882676947	5.52397817029072	3.31408657643884e-08	5.88424997172624e-07	PLVAP
10194.2078652855	0.374554843886887	0.0678624198518358	5.51932637687624	3.40301634044019e-08	6.03508032398768e-07	PFN2
16469.9599669488	0.305927983577304	0.055461128318735	5.51607933071857	3.46645831132205e-08	6.14040974002059e-07	RPS9
8702.82771452769	0.338122993962029	0.0613510826830654	5.5112799835782	3.56233528289678e-08	6.30288096786042e-07	SSB
1761.3366240464	0.516922722064161	0.0937986369137884	5.51098330500551	3.56834572030289e-08	6.30615689474973e-07	UTP11
302.481027586709	-1.13609034844313	0.206179840526069	-5.51019122696178	3.58444072246376e-08	6.32722638820932e-07	LNCTAM34A
9036.9725895394	0.390909122994102	0.0709623049798104	5.50868694450272	3.61520175317973e-08	6.37410513761212e-07	RPL22L1
3947.87153320036	0.388209982697316	0.070489202452793	5.50736806757465	3.6423819479978e-08	6.41456881271668e-07	MPZL1
9242.95440489945	-0.313898747490849	0.0569990143837464	-5.5070907959482	3.64812128572899e-08	6.41722309228638e-07	QSOX1
3386.88796892062	0.404307677354685	0.0734688316520867	5.50311837364303	3.73131705334216e-08	6.55596297564625e-07	COX6B1
2973.65719330868	0.502504562461191	0.0913257765688106	5.50233002489251	3.7480451314716e-08	6.57773244542869e-07	MTCH2
1122.51617480948	0.60421426557709	0.109825993032906	5.50155977552652	3.76445938882206e-08	6.59890146967733e-07	SELENOK
8891.13022037337	0.318447388123647	0.0578939442952075	5.50053018498531	3.78650919775674e-08	6.62988902604913e-07	BOP1
241.974072770042	-1.243623694289	0.22613518808269	-5.49947005078327	3.8093439961667e-08	6.66217797161197e-07	RFX3-DT
419.46171845055	0.952759443173477	0.173452897036723	5.49290014436461	3.95386374902355e-08	6.90696267585762e-07	SQOR
2622.98364788097	0.430774498273347	0.0784388802863185	5.49184915313591	3.97747054979339e-08	6.94020551743581e-07	RSU1
1337.65722319722	0.648246931401021	0.118044001547942	5.49157028650662	3.98375721036939e-08	6.94318512423346e-07	RPS19BP1
1182.42125906507	-0.601259162233364	0.109543663581833	-5.4887625862924	4.04759216591494e-08	7.04634213682758e-07	MSANTD2
6039.28443584635	-0.327306708691124	0.059644244091727	-5.48764954062891	4.07317158524745e-08	7.08274091136549e-07	FRYL
1524.35969286646	0.527676480537903	0.0961688294121326	5.48698038401341	4.08862515524122e-08	7.1014688692924e-07	ATP6V0D1
4569.97158535552	-0.353640046272601	0.0645057246416268	-5.48230483786224	4.19820019126727e-08	7.28344502290453e-07	STARD13
1812.06636323604	0.509261558928402	0.0929257100966858	5.48030850018293	4.24584850095806e-08	7.35071235867785e-07	BRMS1
14723.5082793469	0.284960951090227	0.0519975706517142	5.4802743189471	4.24666888228042e-08	7.35071235867785e-07	DHCR24
17558.9439136154	-0.303489478164442	0.0554072859029228	-5.47742906404359	4.3154991723853e-08	7.46133568425067e-07	TRIO
5302.10596244032	-0.354601585860909	0.0647464993902091	-5.47676846162485	4.33163402006483e-08	7.48070235150832e-07	TUG1
450.636868165604	-0.913632813064982	0.166942387128813	-5.4727431946928	4.43122030857159e-08	7.64398106244267e-07	LOXL1
22405.3278856002	0.29742174123019	0.054349894688731	5.4723517484912	4.44102238724413e-08	7.64498085767219e-07	CAP1
1085.59749721963	-0.609853507058556	0.111443372711293	-5.47231739511736	4.44188362171681e-08	7.64498085767219e-07	PAN2
11237.2190858449	0.298950551481153	0.0546587030407806	5.46940441045789	4.51550373913268e-08	7.76287791343185e-07	BPNT2
285.983334083236	-1.17744195307523	0.215332092341691	-5.46802819900552	4.55069497466894e-08	7.81451731607079e-07	CCND2
404.576494352354	0.97762221859678	0.178806805329145	5.46747768798391	4.56484647046855e-08	7.82995102168717e-07	SH2D2A
11272.2988403606	0.316380460060756	0.0578817341979351	5.46598101188273	4.60353618968163e-08	7.88739200498786e-07	STT3B
10089.8293774685	-0.294255540002341	0.053840552121167	-5.46531431067284	4.62087286906829e-08	7.90815974195062e-07	MDN1
535.489372301104	-0.883400973049256	0.161693097003717	-5.46344271598031	4.66988011577656e-08	7.98302054064487e-07	NHS
17798.8221436144	0.287288799781196	0.052637140023162	5.45791051061626	4.81770348947049e-08	8.22644572194156e-07	RPL28
6847.23661350684	0.31394513110575	0.0575877307664254	5.4515975352303	4.9919330101688e-08	8.51436223095496e-07	TOMM34
4614.07964014806	0.425820307108021	0.0781212468144185	5.45076178980581	5.01545131723707e-08	8.5448638565467e-07	NDUFA4
2871.96449396821	0.44801408895116	0.0822354660692054	5.44794247988007	5.09558303060598e-08	8.67164146948131e-07	NRBP1
3965.7163183119	0.392179776729952	0.0720441227615857	5.44360541425129	5.22128111885154e-08	8.8755925566307e-07	GIPC1
34898.7541622105	-0.266420725403711	0.0489597866591619	-5.44162349518441	5.27971720575567e-08	8.96487704265097e-07	TLN1
12417.8303157826	0.321403204514603	0.0590986865161057	5.43841536016225	5.37565363195376e-08	9.11756555048265e-07	GNB1
1726.73304911324	-0.499805050386447	0.0919111591700556	-5.43791477443669	5.39077476984073e-08	9.13299640615587e-07	ZGRF1
6304.14746604001	0.451939387117112	0.0831274587945746	5.43670399252729	5.42751935334918e-08	9.18498615567339e-07	CLTA
3167.85804410069	0.403458088361197	0.074252086417523	5.43362628347617	5.52201711261903e-08	9.33448667543392e-07	PSMF1
1941.09330235744	0.480984483909318	0.0885445467154977	5.43211865384289	5.56888717297866e-08	9.40323343027566e-07	POLR2C
65202.4342868085	0.313425292737293	0.0577079662318881	5.43123095826762	5.59666444997914e-08	9.4396243665221e-07	PPIA
7910.5465999294	-0.311317800559841	0.0573240200954765	-5.43084382500256	5.60882041142614e-08	9.44628062965458e-07	SREK1
133.09175117791	1.86995366722366	0.344329586333401	5.43070866240654	5.61307053176732e-08	9.44628062965458e-07	ANGPTL4
2820.55820624606	-0.438377096804304	0.080749252422193	-5.42886879636078	5.6712355058418e-08	9.5335858065498e-07	DYSF
195.899236657753	-1.42488589549254	0.262490422337432	-5.42833480476803	5.68822603008102e-08	9.55155828284813e-07	HSD17B2
1162.82406047017	0.606452207410629	0.11174796602098	5.42696416771265	5.73206301133297e-08	9.61452117708428e-07	SLIRP
6257.16128718784	0.326252638280164	0.0601204925318813	5.42664613246732	5.7422814047725e-08	9.62101800448237e-07	CMTM6
3632.52944718766	0.412561017538432	0.0761358055051514	5.41875159527298	6.00166361685233e-08	1.00445061172552e-06	PPA1
1896.20968138261	-0.491952705435835	0.0908243867682169	-5.4165265843335	6.07679590621932e-08	1.01590359786112e-06	EZH1
7012.06250723783	0.35077698568377	0.0647888212378431	5.41415909383579	6.15773990209659e-08	1.02830187373888e-06	RPS28
4521.71341258073	0.384051393565889	0.0709536343581739	5.41270925781191	6.20782420008065e-08	1.03445762724893e-06	TBCA
2780.70552893307	0.41934894365135	0.077475043901741	5.41269707679284	6.20824665829007e-08	1.03445762724893e-06	SNRPC
798.476503554938	-0.794360017170032	0.146766204375579	-5.41241780115293	6.21794005052002e-08	1.03493551027481e-06	SEC31B
9553.33155271824	-0.330581532995182	0.0610850369441783	-5.41182504804374	6.23856256344495e-08	1.03722943146399e-06	CCNL1
1529.09777376165	0.51620849786403	0.0954260104863663	5.40951565755524	6.31954258471362e-08	1.04954243386651e-06	CD276
2253.24318899034	0.450374237771198	0.0832759779712689	5.40821313352312	6.36566450398664e-08	1.0560456331942e-06	SLC52A2
1442.26633447187	0.599835344174813	0.110925319925648	5.40756019073803	6.38890752802676e-08	1.05874322237672e-06	CCND3
3284.37519739576	0.42763329871142	0.0790877684214911	5.40707251255829	6.40632118965743e-08	1.06046995850192e-06	ETFA
392.946855250664	-0.956774763722876	0.176991124478019	-5.40577820805756	6.45276054425905e-08	1.06699245509924e-06	VWDE
1470.13938265758	0.532433665837643	0.098514124914208	5.40464290071417	6.49376348294687e-08	1.07253146736841e-06	POLR2F
5024.56092739431	0.349487218003856	0.0646664495628142	5.40445965978663	6.50040505514458e-08	1.07253146736841e-06	MTHFD2
2589.88457375121	0.488999905555887	0.090509235634205	5.40276251511161	6.56223165061797e-08	1.0815556360687e-06	METRNL
3491.96839440474	0.457111850712136	0.0846210776725273	5.40186751675628	6.59506527644753e-08	1.08578691408006e-06	SDHC
81219.0787511601	0.230296827168292	0.0426470711226325	5.40006197626255	6.66178783538613e-08	1.0955823096308e-06	TGM2
2479.0357603595	-0.452030203319552	0.0837501232831452	-5.39736761689668	6.76257365240744e-08	1.11095237585541e-06	ZKSCAN8
1207.2589641859	0.578307388499167	0.107150533950924	5.39714891914618	6.77081881276078e-08	1.11110309153563e-06	CCDC86
4530.37241686015	0.349425025224332	0.0647562966708014	5.39600074724298	6.81426625568977e-08	1.11687244080866e-06	ARMC1
8659.88154690296	0.306086704673857	0.056726516693312	5.39583113006381	6.82070751295138e-08	1.11687244080866e-06	KDELR2
1988.06531917665	0.515287678672137	0.0955008401313367	5.39563503277554	6.82816171062029e-08	1.11688690418701e-06	PHF5A
6743.69898218365	0.320560869127215	0.0594229694437336	5.39456160013591	6.8691058796057e-08	1.12237341004807e-06	DNAJC5
3648.60841236387	0.399487992025906	0.0741076956725192	5.3906411257373	7.02067553807066e-08	1.14590423233332e-06	ATP6V1H
12173.4932270242	0.323639893076378	0.0600457031557446	5.38989263289883	7.04997906518356e-08	1.14944981253095e-06	PSMD1
1346.7279216185	-0.557218906207714	0.103389155889417	-5.38952950543195	7.06423816780095e-08	1.15053752243143e-06	CEP43
5535.82008303562	0.402678104637728	0.0748431912658598	5.38029041556132	7.43657715950153e-08	1.20988003722663e-06	SUB1
1200.47750170713	0.592204298252818	0.110082318843351	5.37964956112103	7.46309713925016e-08	1.21289326819346e-06	CYB5R4
4806.92549033662	0.356976885816619	0.0663728526299324	5.37835683825395	7.51687190767444e-08	1.22032471880158e-06	YKT6
2092.4950831647	0.458730437220518	0.0853439946283618	5.37507576506233	7.65504861824135e-08	1.24142783099886e-06	MRPS15
1809.46994553644	0.586875948207413	0.109301850598089	5.36931392283008	7.90367379914971e-08	1.28037826727037e-06	ABRACL
1360.5581990642	0.571939936038225	0.106560533771746	5.36727731923086	7.99341040516495e-08	1.29353342554446e-06	DNAJB4
2829.3925863889	0.4255715422045	0.0793007631143216	5.36655040243419	8.02567803492744e-08	1.29737053351391e-06	PFKFB3
2892.40439633994	0.406183872353979	0.075707162477536	5.36519741410863	8.08607300545202e-08	1.30574148010297e-06	NFKB2
1316.62292246694	0.554456315694577	0.10336355996719	5.36413718597321	8.13370702390761e-08	1.3120361659948e-06	TM2D2
4943.8916720432	-0.34060432021146	0.0635032892462597	-5.36356973401218	8.15931307285039e-08	1.31476795030425e-06	TLE4
13130.9888545215	0.350257817472688	0.0653555916792568	5.35926320109893	8.35620415903772e-08	1.34453777650263e-06	CCT8
9316.81701731623	0.364001631477306	0.0679216204445676	5.35914233339554	8.36179597205022e-08	1.34453777650263e-06	UQCRB
4783.90046311323	0.379352601693158	0.0708684863608313	5.35290961008622	8.65510902130152e-08	1.39022688654656e-06	TK1
1463.95587934765	-0.525694733485611	0.0982160155656727	-5.35243392289827	8.67789960199586e-08	1.39241261021231e-06	RFX8
1794.18949322484	-0.56484936409404	0.105588831170791	-5.34951810556923	8.81887384438689e-08	1.4135368298355e-06	SCN5A
4537.39115746263	-0.408218034416549	0.0763130499591494	-5.34925592195659	8.83165802541998e-08	1.41409113663615e-06	PCNT
305.551096149315	-1.07834918375451	0.201622883631972	-5.34834719318297	8.87610703508598e-08	1.41970897650853e-06	H1-10-AS1
330.20588642306	-1.05412871097991	0.197117747753293	-5.3477108124187	8.90736344713918e-08	1.42320708060033e-06	ERV3-1
314.842927575357	1.10744198001955	0.207097274597048	5.34744835331278	8.92028537596193e-08	1.42377144374432e-06	PTPRR
3504.78264123596	0.380645882746989	0.071192366766195	5.34672325190536	8.9560794712574e-08	1.4279814197968e-06	FXYD5
4294.09646844994	-0.367505279502261	0.068748534480545	-5.34564528944629	9.00954944436304e-08	1.43499788051341e-06	CREBZF
1856.36102622693	0.478495069984078	0.0895170829435844	5.34529337026806	9.02707244987591e-08	1.43628016324731e-06	RRP36
3098.40413216449	0.424234875165246	0.0793785094953555	5.34445504031627	9.06894818497512e-08	1.44143041225134e-06	COX7A2
1361.84239249137	0.607142659208115	0.113650193922633	5.34220521982939	9.1822615578685e-08	1.45791237698387e-06	EIF5A2
4466.03633312267	-0.36801193861986	0.0689270875549806	-5.33914824598254	9.33842631932502e-08	1.48078406038089e-06	CCDC82
6968.70408117643	0.340266880877401	0.0637322735488235	5.33900427413329	9.34584413232548e-08	1.48078406038089e-06	DKC1
7150.21194453905	-0.354416128592231	0.0663882644124347	-5.33853583504509	9.37001885560258e-08	1.48306467544365e-06	GAS6
4831.41591362604	0.359695385192677	0.067431727764796	5.33421576334669	9.59583686840523e-08	1.51722288254044e-06	YWHAH
103699.928426226	0.223734814819325	0.0419485071666218	5.33355844894881	9.63065440606401e-08	1.52114179957446e-06	ACTG1
18753.3686450978	0.296003485171073	0.0555222952203521	5.33125448067879	9.75366236711497e-08	1.53896755954802e-06	RPS3A
360.716717797929	-0.988402985249852	0.18545470440087	-5.32961937225042	9.84188139283313e-08	1.55127284365415e-06	BLK
1621.13643742926	0.496891500581693	0.0932439155860364	5.32894288553563	9.87860532953611e-08	1.55544436772332e-06	PANX1
4029.27200547762	0.368492683145264	0.0692110297385549	5.32419015491097	1.01403786728798e-07	1.5950058279759e-06	EIF1AX
5011.71431355433	0.351630675903207	0.066050781477586	5.32364141705925	1.01710312160444e-07	1.59816939200913e-06	RPS29
46845.5608509308	0.273258649210981	0.0513569917432255	5.3207682135515	1.033299849849e-07	1.62136164416064e-06	RPS18
586.640969835884	0.793330542587032	0.149104213225032	5.32064470498709	1.0340016552815e-07	1.62136164416064e-06	ZC3H12A
8789.15808787916	0.318582169603895	0.0598846510132404	5.31993030289944	1.03807012114013e-07	1.62605963293882e-06	GMPS
5302.37239731382	0.374096220210189	0.0703399233907725	5.31840528360975	1.04680689498054e-07	1.63805293587099e-06	SSR1
3921.20071043921	0.372226077006359	0.070042938823706	5.31425555891123	1.07094233451053e-07	1.67409264104982e-06	GTF2F1
5235.51301861909	0.328811617858092	0.0618913240402515	5.31272553878872	1.07997634985325e-07	1.68647594158856e-06	C6orf62
4046.66634479389	0.357512209673884	0.0673102126512294	5.31141108595732	1.08779640699263e-07	1.69694001226638e-06	LSG1
3042.57858047568	-0.404677691550156	0.0762126141410325	-5.30985186784558	1.09714371321633e-07	1.70976260262069e-06	DIP2A
3398.16443809957	0.449589660679255	0.0847365650537627	5.3057338398601	1.12220603045756e-07	1.74702361805215e-06	TSPO
1126.17551877942	-0.604311233369252	0.113927122355081	-5.30436669405	1.13064831085271e-07	1.75836106025228e-06	MATCAP1
10769.6957691279	0.296550775830538	0.0559798649947861	5.29745428750424	1.17428289636391e-07	1.82434954483258e-06	RPL39
10437.2973122386	0.283666386945587	0.0535652942765076	5.29571228492243	1.18553377048892e-07	1.83994355802697e-06	TFDP1
15807.1770409493	-0.265631179967676	0.0501741920570073	-5.2941795189421	1.19551947804496e-07	1.85354415599139e-06	PNN
3198.3005342954	0.48699103526788	0.0920479451448924	5.29062364728847	1.21899977151586e-07	1.88801772579111e-06	SPCS2
10967.3224319859	0.313820481477566	0.0593249770442052	5.28985424206278	1.22413874537537e-07	1.8940424281762e-06	TCEA1
4578.61894501847	-0.345670501060531	0.065350334598304	-5.2894985647021	1.22652144696351e-07	1.89579456679996e-06	CENPJ
469.771022152816	-0.996617397732671	0.188461338028036	-5.28817957126258	1.23539669080312e-07	1.90756823041219e-06	MHENCR
24844.3344103676	0.302562749411173	0.0572270899963921	5.28705460001982	1.24301546866346e-07	1.91545630276992e-06	CCT7
5181.80547093131	0.366102244419906	0.0692450594552252	5.28705220704782	1.24303172322469e-07	1.91545630276992e-06	NCLN
2421.1655708003	0.449853181862616	0.0851213568339289	5.284845056456	1.25811196894264e-07	1.93672606955099e-06	MRPL18
939.435489586526	-0.652935484438804	0.123587610626472	-5.28317912393516	1.26961143455687e-07	1.95244606310202e-06	ENSG00000290683_gene_sourcehavana
4026.83930390778	-0.412594141885282	0.0781167530018131	-5.28176256731646	1.27946946543607e-07	1.96561251311115e-06	FAM20C
9872.82773396394	0.303934524476664	0.057573800402212	5.27904224410009	1.29860866388796e-07	1.99299627232117e-06	MYL6
14691.3518806718	0.284638565179471	0.0539469746346595	5.276265575727	1.3184298091534e-07	2.0213701917283e-06	DEK
3465.62703634959	0.411977663690605	0.0780965282078346	5.27523659687187	1.3258492049699e-07	2.02939355998504e-06	NDUFB4
5718.9473879616	0.321458548508731	0.0609380596891294	5.27516875575995	1.32633978628581e-07	2.02939355998504e-06	EI24
2257.07040460072	0.437442187205691	0.0829461285609499	5.27381078291379	1.33619675047022e-07	2.04241444832459e-06	GLTP
724.874764254701	0.727320758449672	0.137939099467191	5.27276719406643	1.34381984752111e-07	2.05199802094286e-06	HCCS
10599.6119012756	-0.283875994208569	0.0538438368811662	-5.27220960933906	1.34791005976705e-07	2.05617306199676e-06	ASXL1
5669.41260802047	0.345738680129424	0.0656304446799507	5.26796187067498	1.37946749845048e-07	2.10219755567886e-06	FARSB
4491.27085094014	0.360088863040111	0.0683612698333052	5.26743964701309	1.38339620263749e-07	2.1060679337944e-06	RTCB
2254.4585839337	0.434114503565159	0.0824463557454173	5.2654177330244	1.3987094433591e-07	2.12724486355607e-06	LAMTOR1
24085.6012397638	0.297440576517	0.0565165331763693	5.26289494065014	1.41804618088949e-07	2.15449240890053e-06	RPL9
5073.74545235376	0.386792120774246	0.0735116449440705	5.26164420709844	1.42772844456351e-07	2.16703167216382e-06	TWF1
11813.6908651024	0.279425580114181	0.0531118524762929	5.26107765190276	1.43213531360528e-07	2.17003108270525e-06	FDFT1
2513.18303752875	-0.523876005067114	0.0995768462524685	-5.26102226353776	1.43256684942818e-07	2.17003108270525e-06	MAPKBP1
8401.95945673697	0.315472288795051	0.0599700913593692	5.26049371685281	1.43669113640348e-07	2.17410655701457e-06	PAICS
2108.3133494461	0.463942342388883	0.0882759253329398	5.25559308088913	1.47548203924063e-07	2.2305816710873e-06	ARPC4
2812.18435174047	0.435322753961843	0.0828476661483306	5.25449628457174	1.48430142137953e-07	2.24167952712926e-06	MRPL13
1013.32133704788	-0.61992831717306	0.117999218483797	-5.25366460167009	1.49102298208276e-07	2.24959019674834e-06	GOLGA8B
41668.6509086242	0.259911011917967	0.0494901835138898	5.25176900677729	1.50645314282292e-07	2.270611233064e-06	RPL15
5605.24414343677	-0.317352019684988	0.0604442891391063	-5.25032263932553	1.51833034410889e-07	2.2862406164571e-06	INTS3
5467.74550077644	-0.367902500459299	0.0700847377423936	-5.24939540776448	1.52599211709905e-07	2.29549786424334e-06	EVC
2473.9747653878	-0.438614991138388	0.0835812154223022	-5.24776995551265	1.53951364701599e-07	2.313542659039e-06	CALCOCO1
2443.24704706805	-0.437564404247002	0.0834156513309815	-5.24559117222269	1.55781999113336e-07	2.33873510154012e-06	FANCA
6311.81462007432	0.342487951280062	0.065302888961021	5.24460642904315	1.56616280248465e-07	2.34893437923588e-06	FYTTD1
4100.89917166823	-0.358731592423057	0.0684604408332064	-5.23998367607729	1.60590802224825e-07	2.40434893048759e-06	CFLAR
274.498263681767	1.20345540049433	0.229669660237645	5.23994070113175	1.60628204615441e-07	2.40434893048759e-06	PANX2
3212.36320783287	0.393269841736325	0.075080896374925	5.23794814292689	1.62371668016044e-07	2.42804891728528e-06	POLDIP2
10085.1239407495	0.276663112665407	0.0528583067897873	5.23405174073531	1.65833998221845e-07	2.47731034739815e-06	RPS21
5988.19877165436	0.325890759502137	0.0622656745576244	5.23387503335466	1.65992700188388e-07	2.47731034739815e-06	NOC2L
3234.6702206603	0.378392520337901	0.0723175036210929	5.2323780743385	1.67343032383198e-07	2.49500727632884e-06	TRIP13
6700.73456295383	0.310158210301986	0.0593040164018061	5.22996972415076	1.69537802561474e-07	2.52524724974423e-06	CAPZB
6576.6279426558	0.354071576290883	0.0677401685103517	5.22690722620178	1.72368932657286e-07	2.56489708133703e-06	NSA2
22610.5056206568	0.271254184445929	0.0519144457035967	5.22502322368312	1.74133252650869e-07	2.58861030386778e-06	TMBIM6
1984.04959013553	-0.523303506372639	0.10017506230464	-5.22389000149788	1.75202882047492e-07	2.6019601375966e-06	ENSG00000166897_ELFN2
2519.41438284244	-0.421264291314608	0.0806531665844782	-5.22315873206745	1.75896484079787e-07	2.60970488072585e-06	SRPX
1329.20640950132	0.533514788972927	0.102149058181076	5.22290463047818	1.76138117902048e-07	2.61073536827835e-06	KCTD5
1563.31955912426	0.511861081141449	0.0980159950514786	5.22221991290928	1.76790837625091e-07	2.61785104580983e-06	PELO
2261.75056602578	0.440894487084784	0.0844302384846402	5.22199741464656	1.77003441162575e-07	2.61844212521768e-06	CLTB
1763.66148126655	0.481161428961287	0.0921493460198866	5.22153927014792	1.77441990253627e-07	2.62237124582431e-06	SYNGR2
43504.9936608477	-0.25910060097533	0.0496622662411905	-5.2172528679416	1.81596271244696e-07	2.68115312646867e-06	TOP2A
2864.23625579672	0.432107617618027	0.0828544601722506	5.21526079247508	1.83558798233594e-07	2.70749227394552e-06	ARL8B
1667.33126793493	0.492722479591912	0.094490786716883	5.21450288130446	1.84310838400182e-07	2.71267539099855e-06	GTF2A2
6373.00512417485	0.305585597304732	0.0586030203981163	5.21450251589003	1.84311201701346e-07	2.71267539099855e-06	PLIN3
5397.27723122114	0.423508959589734	0.0812196445842245	5.21436607803124	1.84446898906516e-07	2.71267539099855e-06	MMADHC
9341.71804212739	0.297196405697468	0.0570013015674856	5.21385297396425	1.84958082650211e-07	2.71755756514065e-06	FOSL2
3374.6997194559	-0.370406123317338	0.0710865033437495	-5.21063923381044	1.8819108478241e-07	2.76238278659795e-06	SLC1A3
2304.76909997402	0.438283161365183	0.0841178025157663	5.21034963179209	1.8848509096887e-07	2.76402266379205e-06	PLAA
1700.57235980021	-0.529300475407431	0.10159541245516	-5.20988559046447	1.88957115187736e-07	2.76826737931559e-06	PSMA3-AS1
541.434483097061	-0.802142884711662	0.15397500795705	-5.20956547010155	1.89283408375341e-07	2.77037096640472e-06	CCDC18-AS1
8023.19612995771	0.2920526370871	0.0560831572893558	5.20749278754549	1.9140927539535e-07	2.79878384071329e-06	PDE4DIP
5162.08488357051	0.351570345753182	0.0675209981766361	5.20682980475892	1.92094128471866e-07	2.80609178229182e-06	DYNLL1
7054.25844277547	0.353096494915124	0.067831725134658	5.20547714530576	1.9349876253073e-07	2.823890025268e-06	C1orf43
1822.57415677602	-0.514113122345166	0.0988480127970214	-5.20104661487598	1.98169386838089e-07	2.88927155060187e-06	PTCHD4
1551.40679120742	-0.507685807768455	0.0976204837725168	-5.20060737407843	1.98638322922206e-07	2.89332650381308e-06	IFT172
1870.53916125125	0.49215387942009	0.0946450434416094	5.19999633920312	1.99292451508317e-07	2.90006856259176e-06	SF3B5
2099.31734469669	-0.478591151032973	0.0921377196061089	-5.19430210644416	2.05489221511854e-07	2.98737590199832e-06	AASS
967.147219177358	0.636122930683716	0.122494628050315	5.19306798027441	2.06856608832235e-07	3.00437429092259e-06	TMEM38B
2615.70601713286	0.430429658973936	0.0828920488031073	5.19265315779963	2.07318195394637e-07	3.00819693470706e-06	FAM136A
13830.7970194612	-0.308415004474549	0.0594035360973409	-5.19186271957225	2.08200498928999e-07	3.01811105665431e-06	RNF213
12527.4514844314	0.314112696953812	0.0605176307160138	5.19043282490392	2.0980580526563e-07	3.03674148513637e-06	ILF2
11955.9890418862	-0.278854241833974	0.0537271193205028	-5.19019529356305	2.10073631616478e-07	3.03674148513637e-06	EPHA2
3112.80732376669	0.432369267541732	0.0833051926334449	5.19018387538242	2.10086514404013e-07	3.03674148513637e-06	EIF3K
14598.706856166	-0.260240249868072	0.0501509027627184	-5.18914387442556	2.11263123248007e-07	3.05084070267574e-06	TPM1
4103.63227005853	-0.352135982567113	0.0679491193348207	-5.18234799824197	2.1910991344386e-07	3.16114521175e-06	CHD6
26087.4970347544	0.236500023380367	0.0456561947756175	5.18002046694151	2.21861556453312e-07	3.19780112214978e-06	RPL27A
1244.36368519879	0.610580303454472	0.117893420746839	5.17908717540408	2.22974261017039e-07	3.21078700835837e-06	RAB32
372.858742607741	0.949754346571266	0.183463421713503	5.17680493310762	2.25717997193545e-07	3.24721251560316e-06	POPDC3
25079.6277911501	0.272400938189013	0.0526409277015921	5.17469866285761	2.28279103623793e-07	3.2805839876804e-06	YWHAE
2321.35386543941	0.445164143890384	0.0860296663625169	5.17454225632499	2.28470401041384e-07	3.2805839876804e-06	SERPINE2
9259.4834974188	0.354496912970516	0.0685136617422232	5.17410548430881	2.29005427932588e-07	3.28515544346436e-06	B2M
1106.72135138236	-0.591199501554067	0.114361669222935	-5.16955991960552	2.34645893393682e-07	3.36288816779623e-06	ENSG00000291072_gene_sourcehavana
5108.02820278575	0.323056270283549	0.0625451487434007	5.16516911022032	2.40221635471789e-07	3.43954736417255e-06	EIF4A3
8878.64039479955	0.280527144345477	0.0543277043642983	5.16361122981347	2.42230530976732e-07	3.46503918981149e-06	FAM168B
502.956412649938	-0.815273558837366	0.157909201711183	-5.16292622597452	2.43118975468301e-07	3.47447033461438e-06	LINC00705
3580.14206337689	0.392897777470722	0.0761210436583219	5.16148700265184	2.44995903591365e-07	3.49752612974018e-06	FAM50A
1443.04969387642	-0.549850164518371	0.106532525648521	-5.16133604428447	2.45193581475553e-07	3.49752612974018e-06	FAM106A
785.737248852876	0.672316766439718	0.130265276508487	5.16113567989788	2.45456193848511e-07	3.4979814542528e-06	NDUFAF4
508.811103313096	-0.834852367912293	0.161873340716158	-5.15744201125861	2.50346345167889e-07	3.56361233738284e-06	ADIRF-AS1
29791.9063513406	0.258813646647954	0.0501839089052311	5.15730345232186	2.50531606651066e-07	3.56361233738284e-06	RPS7
18454.7922623628	-0.256390649870483	0.0497335252171255	-5.15528808286037	2.53241293429781e-07	3.59877950541309e-06	PRPF8
4082.05950223536	0.354253581187819	0.0687342332823635	5.15396134168731	2.550405414448e-07	3.6209548033029e-06	NOL6
1024.62979049753	0.607472733370008	0.117911360413716	5.15194406407122	2.57799936979575e-07	3.656707618729e-06	IRAK2
1026.8603841176	0.619577082970484	0.120291711408126	5.15062156583992	2.59624583523596e-07	3.67914725230681e-06	IQCG
2764.11745168521	-0.423465132178344	0.0823152263679147	-5.14443257782748	2.68330597129364e-07	3.79896997597811e-06	ZNF655
6549.25406172759	0.311800857383707	0.0606529037574209	5.140740806586	2.73657345905829e-07	3.87077083579298e-06	AHCYL1
16457.78206413	0.269033550531172	0.052338494757411	5.14026151837463	2.74356342212373e-07	3.87704120872899e-06	EIF3D
1461.48001809952	0.502690058012618	0.0978364971312085	5.13806271435148	2.77585251123851e-07	3.91901784244968e-06	HAUS2
1245.37613071844	0.557838855092545	0.108621560493793	5.13561812734611	2.81218171974504e-07	3.96661501548782e-06	FAH
1587.02939719993	0.484099308851621	0.0943366543959566	5.13161413186994	2.87267950053712e-07	4.04689134360771e-06	MRPL22
1941.29987224322	-0.460204108285067	0.0896821920245941	-5.13149932997693	2.87443248503957e-07	4.04689134360771e-06	H6PD
7340.72221710268	0.320198946895482	0.0624298416299081	5.12894056008762	2.91377318062933e-07	4.09847335230822e-06	NARS1
5079.43469154347	-0.331436136302522	0.0646356231672491	-5.12776268041709	2.93205718360361e-07	4.12034915096976e-06	VPS13B
3616.37906916741	-0.356624064177671	0.0695500466725773	-5.12758914248555	2.93476032648377e-07	4.12034915096976e-06	GATD1
1962.60718211881	0.494466285704562	0.0964360177263235	5.1274025759526	2.93766909582034e-07	4.12061762256464e-06	NME1
1137.58537340407	-0.59297949410396	0.115656990185948	-5.1270527890324	2.94313014792227e-07	4.12446233206519e-06	TPM2
2907.88151224489	-0.427323522641259	0.083375798265995	-5.12527054047461	2.97110809901568e-07	4.15982567916665e-06	ARHGEF17
28460.1983762618	-0.26319829436208	0.0513880847146078	-5.12177668858054	3.02670207496574e-07	4.23375309619054e-06	SPTBN1
863.176114762911	0.666215635189154	0.130116167701967	5.12016029180273	3.05276066241274e-07	4.26523916880908e-06	BCL6
2575.55611802969	-0.510971041367737	0.0997984066939847	-5.12003205556723	3.05483725999252e-07	4.26523916880908e-06	SIGLEC15
4174.18263266303	0.353346148891135	0.0690188732779222	5.11955834845777	3.06252008268695e-07	4.2720323839726e-06	GTF3C4
2796.3693970495	0.393288172291052	0.076835403406121	5.11858017081383	3.07844374621881e-07	4.29029802609521e-06	SSU72
41745.3254119971	0.258464597182314	0.0505051878371319	5.11758510859926	3.09472428358441e-07	4.30902702589444e-06	RPL5
2101.72079220739	0.437976368019347	0.0856598200704414	5.11297324298816	3.17127232535796e-07	4.41155984122961e-06	ISG20L2
2185.26335926159	0.442921732122168	0.0866844136777329	5.10958906371358	3.22860267760182e-07	4.48719545375586e-06	DCUN1D5
1184.40191465387	0.543523326534152	0.106409153304411	5.10786252550346	3.25823560522227e-07	4.524233194321e-06	TRIB3
167.401714075376	-1.46103271477911	0.286402366498246	-5.10132905898339	3.37276567719008e-07	4.67897950258308e-06	ENSG00000297539_gene_sourcehavana_tagene
4018.62733801677	0.362623367418638	0.0711099495254615	5.09947440320988	3.40597923253494e-07	4.72073702951803e-06	LY6E
437.034090222198	0.858963734782189	0.168544525087427	5.09636094282287	3.46244682354504e-07	4.79461928633912e-06	SLIT2
3067.98897261476	0.37456532858822	0.0735085909267009	5.09553133676195	3.47764487412391e-07	4.81127091481213e-06	ARPC5L
1618.27875864291	0.492298449260766	0.0966710639205816	5.09251092617751	3.5335234425451e-07	4.88412178298189e-06	BYSL
584.50805527514	-0.7797880105483	0.153165009656299	-5.0911628726309	3.55874165412805e-07	4.91449906207137e-06	SCHIP1
2094.38629495943	0.472508990638613	0.0929079853305255	5.08577372502089	3.66130358672063e-07	5.05153287401682e-06	DYNC1LI1
928.385432605379	0.638229144270048	0.125544491980116	5.08368893134024	3.70174006704127e-07	5.10268042150425e-06	HOMER1
191.631322732385	-1.34034722423163	0.26375773646484	-5.08173614998516	3.74000674731999e-07	5.15074680377956e-06	C6orf141
7256.31444261099	0.327314420903994	0.0644526424594932	5.07837085360313	3.8068506607225e-07	5.23734335979487e-06	NMD3
3284.96329318183	0.392535803621273	0.0772978510914195	5.07822401371837	3.80979339566955e-07	5.23734335979487e-06	ATG3
4510.70812644093	0.357069922537702	0.0703260269121843	5.07735099245082	3.82733449674628e-07	5.25669139258731e-06	MRPL51
3708.49488119321	0.376853868495507	0.0742323744653085	5.07667808297881	3.84090803234577e-07	5.26630556901903e-06	AAMP
1469.29426194147	0.502161046609238	0.0989156418385637	5.07665963921859	3.84128072237357e-07	5.26630556901903e-06	NOB1
2520.33506749469	0.409825523021032	0.0807632590825884	5.0744054620424	3.88709424137426e-07	5.32430081137831e-06	SH3GL1
4683.66847091891	-0.326671512106329	0.0643894669016941	-5.07336879500915	3.90833986444381e-07	5.34857015925646e-06	MYO1E
2366.20434430468	0.411762664438443	0.0811997528219341	5.07098421027724	3.95763610947171e-07	5.41114845157074e-06	NBL1
1895.67531525818	-0.457320601574395	0.0902140500813437	-5.06928356682845	3.9931592784338e-07	5.45479947197223e-06	NBPF10
11991.6332292068	-0.302099165793173	0.0595982770097803	-5.06892448826326	4.00069897953933e-07	5.46017989439738e-06	RRBP1
968.209272057635	0.596899454099892	0.117806887065268	5.06676196077734	4.04639765452645e-07	5.51758342046624e-06	NFKBIA
6940.69515656478	0.310848355991021	0.0613550748272925	5.06638378106494	4.05444094570856e-07	5.52358383286423e-06	MDH1
4297.42899880364	0.35028450611289	0.0691503977564899	5.06554578827445	4.07231874425653e-07	5.54295952595707e-06	B4GALT5
590.609299686439	-0.766263786710135	0.15129022481006	-5.0648598590699	4.08700899563514e-07	5.5579656861718e-06	CABP7
4389.95487171043	0.368834298525702	0.0728321679325055	5.06416750998688	4.10188858399318e-07	5.57320220421941e-06	ARL6IP5
13384.8099224064	-0.259291717834423	0.0512075182017902	-5.06354783320388	4.11525065509763e-07	5.58635144881338e-06	CLSTN1
2643.01214240126	-0.436248902125688	0.0862035642799429	-5.06068288207882	4.17757537053835e-07	5.66588330442513e-06	THAP9-AS1
13155.0083653324	0.274482643461672	0.0542737381211087	5.05737494714625	4.25066984968563e-07	5.75603009815419e-06	PAPOLA
3243.39620438064	-0.377933580034999	0.074729839013916	-5.0573316498731	4.25163470944582e-07	5.75603009815419e-06	PCMTD1
30.4431664103078	5.33554572629854	1.05595949349853	5.0527939368405	4.35393562161091e-07	5.88927081449475e-06	ENSG00000301884_gene_sourcehavana_tagene
3729.66628810437	0.364835184323018	0.0722326094593106	5.05083766257307	4.39876790770453e-07	5.94460942821068e-06	MAPK1IP1L
1550.49916164174	0.500487698524952	0.0991878340087316	5.04585772566516	4.51491292987952e-07	6.09613755616769e-06	GBA1
1692.23104303257	0.521879439701068	0.10344257113907	5.0451127998302	4.53253890158732e-07	6.11449175843136e-06	GADD45GIP1
1912.28072281348	0.488570178709976	0.0968529195647204	5.04445483838509	4.54816236587409e-07	6.1301143069999e-06	TDP2
4689.53970998319	0.335987144877119	0.0667051997609484	5.03689586540776	4.73142013526878e-07	6.37144969014924e-06	PTPA
4407.91237903926	-0.330101998596304	0.0655422378904202	-5.03647738040621	4.74177114609347e-07	6.37972279398538e-06	SAMD4A
268.295027697228	-1.07062214013474	0.212807938254938	-5.03093140657264	4.88102767415884e-07	6.56126087085731e-06	EOLA2-DT
1061.45034566182	0.567451286702678	0.112826912812419	5.02939655582085	4.92025858551761e-07	6.6081382579454e-06	KITLG
1093.55904889599	0.567666276255534	0.112879172855997	5.0289726784207	4.9311464030595e-07	6.61690025748595e-06	RIDA
1182.75894761352	0.544016397720926	0.108197133154789	5.02801120379636	4.95592926904744e-07	6.64427546477156e-06	MRPL57
2958.22811147412	0.372030671469851	0.0740027021671501	5.0272579321434	4.97542939339636e-07	6.6544217442549e-06	SLBP
20777.4852411521	0.234868193021493	0.0467189892540157	5.02725330260232	4.9755494679129e-07	6.6544217442549e-06	MCM4
3838.14895163982	0.427409657558493	0.0850192504418148	5.02721037103241	4.97666309964061e-07	6.6544217442549e-06	PSMA3
5431.52475069472	0.335385546747527	0.0667420161525483	5.02510361660272	5.03160796861676e-07	6.72196225798555e-06	TMED2
6629.93373838867	0.349607075850739	0.0696184636929258	5.02175798352563	5.12006731078697e-07	6.83411801350905e-06	CYC1
2829.34270875844	0.38071907636581	0.0758239035815371	5.02109570178492	5.13775513931747e-07	6.85169579397281e-06	MTFR1
2603.81195627347	0.400742820432771	0.0798217483261201	5.0204715987364	5.15447723061518e-07	6.86795590929859e-06	TBC1D16
4641.18402521416	-0.346984496668548	0.0691424643337774	-5.01839932973057	5.21037847175016e-07	6.93528622065712e-06	POGZ
4402.53000674993	0.401774831293729	0.0800625772010524	5.01826003283402	5.2141570214002e-07	6.93528622065712e-06	MAGT1
3774.79925303296	0.371892988657507	0.0741552879317463	5.01505690328926	5.30177724652377e-07	7.04564841271166e-06	MAP2K2
935.405972449475	0.606072421081608	0.120904964093424	5.01280014121911	5.36436069747735e-07	7.12257454079238e-06	COPS9
2651.57333397569	0.391857431750354	0.078193984155133	5.01135011835345	5.40494726586124e-07	7.17018507368801e-06	NDUFS5
2542.3023630047	0.425206860774511	0.0849693693133096	5.00423698811551	5.60837266084358e-07	7.43354498744503e-06	FUCA2
4153.84035559905	-0.34894911017678	0.0697710564154427	-5.00134479975491	5.69317878358589e-07	7.53935981620199e-06	KIF14
2671.60282981083	0.408219434077095	0.081670033144055	4.99839927035478	5.78081912004397e-07	7.64428552007171e-06	PFDN1
760.10042998291	-0.68174648731388	0.136394487613234	-4.99834340260926	5.782493894033e-07	7.64428552007171e-06	SRPX2
4286.10403413519	0.336245284246835	0.0672931180924348	4.9967261702001	5.83117768981707e-07	7.7019292082488e-06	MCMBP
7009.13738299682	0.304071185375194	0.0608677759859653	4.99560203161202	5.86525033067123e-07	7.740190667012e-06	MFN2
2628.4824171048	0.395869734124255	0.0792797780371193	4.99332545985315	5.93484208668795e-07	7.8252183096043e-06	TRMT112
4577.75062754511	-0.323796396780192	0.0648636784992843	-4.99195241885278	5.97719818364369e-07	7.87421859761853e-06	NUP210
5968.51832441813	0.336255828385301	0.0673788303080115	4.99052635446715	6.0214983968254e-07	7.92569272491871e-06	TMBIM1
92.6010701357013	-1.98008968942078	0.39699815436411	-4.98765464688969	6.11166934773034e-07	8.0359454745005e-06	HSPD1P11
4955.54909580689	0.318059406799072	0.0637710267080333	4.98752212749	6.11586168803902e-07	8.0359454745005e-06	ABCF1
3667.93880162698	0.358728251956792	0.0719426938074431	4.98630552974482	6.15447933058636e-07	8.0796857220503e-06	CTNNBL1
5155.96863251219	-0.344881185025371	0.0691684479362243	-4.98610559171956	6.16084827381041e-07	8.08105037852831e-06	EP400
3611.19589466543	0.385821566956359	0.0774010712391062	4.98470577706199	6.20561706033926e-07	8.13273737994159e-06	CFL2
3272.69626099317	-0.363748474686253	0.0729849972009927	-4.98388009366541	6.23217086573434e-07	8.1604841828264e-06	ESPL1
2510.14730389892	0.415474704769524	0.0833946057213487	4.98203332428687	6.29195956894655e-07	8.23166375702645e-06	KEAP1
3136.32151434227	0.374361377978699	0.0751496676099384	4.98154402920061	6.3078927820171e-07	8.24539467704528e-06	CHMP1A
2894.5321848542	0.432830097612398	0.0869017517463819	4.9806832303633	6.33601792928729e-07	8.27502496656186e-06	OCIAD2
4069.7238604918	0.406868746636907	0.081706947121821	4.97961019190065	6.37124691202056e-07	8.3138740901005e-06	HAT1
1307.8031108786	0.542090397496446	0.109031163525823	4.97188491772865	6.6305062393879e-07	8.64474343145647e-06	MRPL50
3695.82841264156	0.352492675577636	0.0709015298847022	4.9715806718254	6.64092201857862e-07	8.65088492849722e-06	NUS1
73678.9454258534	0.223033238502656	0.0448753307238227	4.97006339352183	6.69310147552611e-07	8.71137319084999e-06	RPL4
635.761618499051	-0.731983410469624	0.147291711518729	-4.96961711505776	6.70852411083452e-07	8.72395806968986e-06	ENSG00000284430_gene_sourcehavana
261.979867544311	-1.10482679352782	0.222510681071434	-4.96527532165131	6.86036746404496e-07	8.91377479497118e-06	RIMS1
140.32873214173	-1.55211805958786	0.312606648613701	-4.96508332906848	6.86715781705096e-07	8.9149583886938e-06	LHX1
14681.5985070003	0.304146317357953	0.0612640006590645	4.96451936024442	6.88714162034724e-07	8.9332530700877e-06	TM4SF1
3243.10650248709	0.396948509491928	0.0800029105907854	4.96167585104894	6.98875571577115e-07	9.05730794172973e-06	AKIRIN1
1645.16445907574	0.468892888858088	0.0945088506820319	4.96136484016342	6.99995707306407e-07	9.06407763440397e-06	SORD
884.069274799062	-0.630863829033426	0.127166514508066	-4.96092726512064	7.01574605494306e-07	9.07677111186874e-06	TRIM52
1862.67252085391	0.43924738246573	0.0885630494546548	4.95971384421027	7.05970953599444e-07	9.12586323054422e-06	HMCES
1888.63770146392	0.453157756576942	0.0913740693941849	4.95936932196851	7.07224023344287e-07	9.13427416181382e-06	RRP1
2625.69300765478	-0.411120191838296	0.0829092924962578	-4.9586744677245	7.09757816438926e-07	9.15672380766214e-06	UGGT2
3454.02041542356	0.403326347675194	0.0813393832087856	4.95856166796739	7.10169966221109e-07	9.15672380766214e-06	SF3B6
3967.80332487626	-0.352433491015192	0.0711130968442785	-4.95595757539488	7.19749210099957e-07	9.27235112382807e-06	MAMDC2
964.267233599693	0.597479966952071	0.120562694020452	4.95576157953734	7.20475203331071e-07	9.27382470976998e-06	PBDC1
3971.16554036429	0.345413383516849	0.0697165950782108	4.95453604883243	7.25030746510349e-07	9.32454725134557e-06	JPT1
9206.98352600337	0.283255182582043	0.0571761270294795	4.95408131502155	7.26728131945796e-07	9.33845649550348e-06	ACSL3
5630.29876322825	-0.311458932689944	0.0628752876267839	-4.95359853522591	7.28534394445545e-07	9.35374007026063e-06	CD109
1444.73660061913	-0.487565551365329	0.098503472765468	-4.94972956462357	7.43166731115155e-07	9.53353396268959e-06	PDZD2
1146.25845871062	0.57994913300433	0.117211438104252	4.94788855408891	7.50228401304181e-07	9.61598753083287e-06	HS1BP3
3486.82228364758	-0.399150835530091	0.0806833190770298	-4.94712959377656	7.53158367712239e-07	9.64538879190936e-06	ABCC5
3099.5533755441	-0.406438401650992	0.0821910417779908	-4.94504501778718	7.61262702744121e-07	9.74095051621021e-06	PVT1
2230.41798891759	0.418379014680049	0.0846345916886973	4.94335715848821	7.67886182186257e-07	9.81741836466292e-06	RAB5C
665.834773315388	-0.780007526681301	0.15784614975164	-4.94156827967351	7.74966668030945e-07	9.89959527156968e-06	HMGA2-AS1
3166.05806380089	0.360793196419621	0.0730877569610459	4.93643821374783	7.9562227553837e-07	1.01548994646366e-05	SEH1L
3555.42843721234	0.352497671851488	0.0714190009504205	4.93562871449566	7.98929691585507e-07	1.01885373536678e-05	CYB5B
3806.46080172405	0.337741004196825	0.0684465604299525	4.93437511067434	8.0407775833772e-07	1.02455723106511e-05	VPS26A
1602.77952490672	0.542012995493213	0.109863185589731	4.93352702803727	8.07578609502726e-07	1.02815402652308e-05	HIGD1A
1928.43255848008	0.428682302715373	0.0869154570221463	4.93217567280517	8.13187302542123e-07	1.03442609634616e-05	ATG5
3237.31168159204	-0.361868198002468	0.0733769864301162	-4.9316306870562	8.15459822598039e-07	1.03644738391065e-05	TEP1
3852.74113647642	0.370153329651921	0.075103063730101	4.92860492325781	8.28188542684389e-07	1.05174395918956e-05	NSMAF
3797.43405450861	-0.362306153595223	0.0735183404093579	-4.92810571590523	8.30306903598245e-07	1.05355176395483e-05	FNBP4
2910.6854312847	0.368931320047888	0.0749147042491208	4.92468499670033	8.4496357723202e-07	1.07125273591715e-05	SIGMAR1
2832.02953957766	0.43635119670745	0.088609798862197	4.92441244998252	8.46142008328966e-07	1.07185056577211e-05	HAX1
2314.54858673666	0.449494357507573	0.091300058330035	4.92326473530524	8.51121859304162e-07	1.07725882743147e-05	NIPA2
2573.37713530219	0.397412515663073	0.0807450762207513	4.92181733257116	8.57442286816402e-07	1.08435341075872e-05	AP1S1
5471.84867101441	0.361393954128505	0.073457299354941	4.91978274864521	8.66403252769986e-07	1.09477271014594e-05	BANF1
4282.92337232177	0.325494840041756	0.0661628180636062	4.91960363188942	8.67196445755508e-07	1.09486259009082e-05	PPP1CA
280.459178798872	-1.05104893575424	0.213663977860767	-4.91916768693296	8.69129888976629e-07	1.09639072433882e-05	SLC25A27
992.858918579911	0.577764944729059	0.117551326000403	4.91500150944344	8.87817755064859e-07	1.11903413300486e-05	SLC39A8
1940.66845730566	-0.454126206799656	0.0925387236040675	-4.90741809604661	9.22831726133583e-07	1.16178172591202e-05	TENM4
1875.10136441619	0.468957032209577	0.0955626415326512	4.90732596638559	9.2326517161774e-07	1.16178172591202e-05	NIFK
1162.4067888934	-0.53194713430581	0.108403828734827	-4.90708806611468	9.24385335711264e-07	1.16222676993283e-05	ZSCAN30
3024.9055784553	0.360448795569615	0.0735359307716785	4.90166904514708	9.50258286955396e-07	1.19202844849105e-05	CERS2
3885.26218294168	0.337387731657491	0.0688315050251618	4.90164687716993	9.50365545540086e-07	1.19202844849105e-05	PNPT1
5414.33285665249	0.301536270275104	0.0615175491186279	4.9016300973505	9.5044674155885e-07	1.19202844849105e-05	FEN1
6244.41987230124	-0.290337933873739	0.0592627221515609	-4.89916634492788	9.62441373673175e-07	1.20522104632478e-05	PLEKHA5
1992.18840482378	0.42267198243253	0.0862746762061975	4.89914307440968	9.62555356525299e-07	1.20522104632478e-05	DDA1
8092.51025154715	-0.277538730318553	0.0566560086009601	-4.89866365760629	9.64906513235398e-07	1.20716810727627e-05	SMAD3
27.4469816977352	4.74521480561099	0.968899159316229	4.89753217348211	9.70477482153895e-07	1.21313685588619e-05	ENSG00000293352_RPLP0P2
1333.75607546064	0.554928869813784	0.113342237975574	4.8960465200394	9.77839271858015e-07	1.22133252711557e-05	POP4
5704.11793882183	0.33454038279671	0.0683876000455397	4.89182808833675	9.99036882679029e-07	1.24678158453186e-05	VASP
3987.02584575411	0.361326420451481	0.0738657198986253	4.89166586269479	9.99860835450354e-07	1.24678370459981e-05	IL13RA1
2876.68138507156	0.380211178675694	0.0777441963700565	4.89054098476904	1.00559217099198e-06	1.25262731266457e-05	CLPTM1L
2521.6497215428	0.410629573969367	0.0839660788071051	4.89042217765944	1.00619934500128e-06	1.25262731266457e-05	BHLHE40
8848.85116289513	0.268595837003271	0.0549290652330031	4.88986724721998	1.00904004169742e-06	1.25513323644446e-05	RPL36
864.125276395634	0.699589227023266	0.143105504380486	4.88862556371843	1.01542422512037e-06	1.26203914143444e-05	NFKBIB
9058.93938350491	0.295239223581135	0.0603993869381475	4.88811623011137	1.01805422126275e-06	1.26427159353047e-05	HMGN2
6799.60105521908	0.292663632129235	0.0598835346473066	4.88721371998034	1.02273053513139e-06	1.26903953389503e-05	GRB2
1055.90157535363	-0.555716455477396	0.113727912890057	-4.88636818662644	1.02713038013376e-06	1.27345690547573e-05	PTBP2
371.253433182809	0.93476251464827	0.191433127197395	4.88297155426186	1.04498950871373e-06	1.29454051639103e-05	SYTL3
8657.22447598635	0.299825450974511	0.0614194995248488	4.88160035972304	1.05228345842269e-06	1.30251216980108e-05	MTPN
2788.3795215413	0.389683759240901	0.0798326021773756	4.88126089608209	1.05409675843024e-06	1.30369242643374e-05	C9orf78
4361.17477801322	-0.320829524257825	0.0657397875412345	-4.8802945104833	1.0592753454612e-06	1.30902950800555e-05	PTK7
4249.30208330763	0.361609638746002	0.0741164250087901	4.87894064916266	1.06657150290522e-06	1.31697261388858e-05	RNF6
4622.7249430267	-0.312806418250591	0.064127544721814	-4.8778792265874	1.07232546441081e-06	1.32300008273891e-05	KNL1
16983.6426209038	0.317938272883895	0.0651827653505494	4.8776432109629	1.07360895672594e-06	1.32350671632809e-05	ACTR3
4588.40496546807	0.334653511822648	0.0686226259632018	4.87672261335645	1.07862946502346e-06	1.32861564404149e-05	LONP1
4422.11617584534	0.317971106733315	0.0652413159059776	4.87376905750274	1.0948897612435e-06	1.34754979299799e-05	POLE3
7502.37618227968	0.299336971544683	0.0614359749372879	4.87234021841824	1.10284040319124e-06	1.35623430929349e-05	ANP32A
2492.47833799087	-0.391150048687945	0.0802971758398169	-4.87128027352097	1.1087742319052e-06	1.36242655416358e-05	NBPF14
49704.2247615708	0.231039539289336	0.0474332452095788	4.87083559787048	1.11127277187264e-06	1.36439101537691e-05	EIF4G2
260.951174645486	-1.10130046608416	0.226112235098061	-4.870592100452	1.11264322799852e-06	1.36496838722828e-05	ENSG00000225313_gene_sourcehavana
1350.769569929	0.500816727714841	0.102908016490889	4.86664445387676	1.13508965797676e-06	1.39137950557006e-05	BID
1374.73422809132	0.534320313928855	0.109796982309949	4.86643897389191	1.13626987515585e-06	1.39170114030599e-05	DDX49
142.46570667882	-1.47169411596044	0.302553431549176	-4.86424532825447	1.14894335313791e-06	1.40608781788783e-05	ENSG00000285796_gene_sourcehavana
6943.25737358907	0.372288154925069	0.076555652613166	4.86297408770366	1.15634989963115e-06	1.41202435832262e-05	SUMO1
2046.08820033665	0.417123475058454	0.0857760429370939	4.86293679185414	1.15656788619988e-06	1.41202435832262e-05	ASF1B
1456.18940696134	-0.486343920044666	0.100010401844145	-4.86293336569709	1.15658791336589e-06	1.41202435832262e-05	CHROMR
639.050192037154	0.720198729406728	0.148161032147851	4.86091868398996	1.16842244798351e-06	1.42532498622478e-05	TMEM208
5075.81156406785	-0.30779165445097	0.0633329015347438	-4.85990136236089	1.17444252892136e-06	1.4304780301122e-05	BRD8
5692.53124417279	0.300472684218123	0.0618271051020607	4.85988602769157	1.17453350094948e-06	1.4304780301122e-05	FKBP8
2361.88436640533	0.415674875765426	0.0855439174225092	4.85919850633412	1.17861915466483e-06	1.43430194560055e-05	NAA20
6039.0831430241	0.360904811363372	0.0742901505893118	4.8580438793093	1.18551140667068e-06	1.44153243459082e-05	TSN
21969.6529944951	0.249521132202602	0.0513828672246316	4.85611538787365	1.19710960164431e-06	1.4544689815491e-05	XRCC6
3993.27777026813	0.330153659963913	0.0680366238454795	4.85258734639357	1.21861083299587e-06	1.47940721062581e-05	SSR2
5831.66568130146	0.328104617342018	0.0676392262395022	4.85080382469545	1.22962119750193e-06	1.49157969741774e-05	PRDX3
2689.23337294745	0.429321080411618	0.0885546862727549	4.84808990333134	1.24655908978469e-06	1.51091730442888e-05	DLD
411.92262496727	-0.85899533552242	0.177200464480247	-4.84759076699923	1.24969859581191e-06	1.5135127642409e-05	LAMTOR5-AS1
2457.83093253096	0.408009260313022	0.0841854034755956	4.84655585729062	1.25623230331857e-06	1.52021152555623e-05	MRPS10
14455.220439128	-0.265674271897497	0.0548273275471772	-4.84565423454012	1.26195130252285e-06	1.52591448167097e-05	HP1BP3
6435.91036314327	0.292351250864627	0.0603372505539676	4.84528625650813	1.26429257914056e-06	1.52752736075763e-05	ELL2
1174.95155097779	0.525068254268359	0.108392020646442	4.84415966357018	1.27148658451913e-06	1.53499610518022e-05	ZNF697
37364.7117024807	0.289224725856954	0.0597171479151446	4.84324412592392	1.277361855436e-06	1.54086219681592e-05	RPL21
7206.14905261331	0.332957737416877	0.0687855517150751	4.84051852627512	1.29500782180628e-06	1.56090648664933e-05	OLA1
4676.7858444509	0.372195951002323	0.0769069183992269	4.83956396575713	1.30124305631551e-06	1.56717620833297e-05	SBDS
3437.35201686049	0.348370378679062	0.0719925181588148	4.8389803216851	1.30506966188285e-06	1.57053740342299e-05	NOSIP
3205.88273432437	0.383049164241763	0.0792652028603853	4.83250090101266	1.348285015309e-06	1.62125659691755e-05	COX6C
2108.80122893351	0.405946946515155	0.0840221356283341	4.83142856914316	1.35556853536872e-06	1.6287231142469e-05	RFK
3803.43375300187	0.398310126618719	0.0824974349881709	4.82815164708856	1.37806138657412e-06	1.6544374350454e-05	MRPS35
2013.3247948675	0.457583561798487	0.0948144510196721	4.82609514559703	1.39236009520062e-06	1.67028133888663e-05	RPIA
4572.24605441447	0.378087024913251	0.0783564835970031	4.82521684941604	1.398510209164e-06	1.67633283016234e-05	PPP2CB
4306.75824975812	0.360800983246009	0.0747843762765847	4.82455027653921	1.40319519605154e-06	1.68061996506552e-05	UBE2N
6121.66507377409	0.30729270696467	0.0636977265510587	4.82423351041188	1.405426863814e-06	1.68196428855656e-05	PPT1
3415.5981173496	0.358637733917984	0.0743580556845021	4.8231187679203	1.41330757411469e-06	1.69006173078084e-05	RAB31
3405.99675812112	0.387217345139235	0.0802961287092623	4.82236630038889	1.41865117379954e-06	1.69511487378427e-05	RPL36AL
1080.41080996538	-0.564152697312359	0.117029261313456	-4.82061230653509	1.43118257882085e-06	1.70874184587878e-05	MFSD4B
701.854210052015	0.663799627166747	0.137738176675809	4.81928571429484	1.44073104023219e-06	1.71878873037299e-05	POLR3K
2022.57282398308	0.435050914781855	0.0903293769867236	4.8162727264885	1.46264582497831e-06	1.74356121416243e-05	SNRPF
5409.79748057014	-0.313714142924792	0.0651630286746344	-4.81429653141505	1.47719323689371e-06	1.75951932843828e-05	OSBPL3
886.833346061205	-0.614382496909467	0.127624835920595	-4.81397286411966	1.47958907641714e-06	1.76017934832097e-05	STAG3L5P-PVRIG2P-PILRB
5642.82280268548	0.348075902424409	0.0723063042051302	4.81390808520556	1.48006902928789e-06	1.76017934832097e-05	HMGCS1
2904.95246282642	-0.376982514803181	0.0783370022001246	-4.81231734959832	1.49190201561002e-06	1.77286130585382e-05	DGKA
531.715005739469	0.766087073952622	0.159250347956689	4.81058335998722	1.50490422906856e-06	1.78691173260505e-05	CTSS
8814.0704905741	-0.263198244131766	0.0547169485696078	-4.81017766911729	1.50796196636318e-06	1.78914141595969e-05	HJURP
2768.94499655627	0.390880029790371	0.0813242164717611	4.80644077187143	1.53640971289631e-06	1.82146837190358e-05	TTLL12
2409.882623195	0.460960637064317	0.0960801224473886	4.7976691257521	1.60522655737151e-06	1.90156642886126e-05	MRPS7
2788.99688113603	0.38106243895234	0.0794848222186129	4.79415350397685	1.63363153126335e-06	1.93370452057347e-05	PUM3
4764.85015941139	0.319498981832921	0.066656206227243	4.79323681794447	1.64111707063639e-06	1.94104977707172e-05	NLN
4399.82780018207	0.328723612973841	0.0686236675771191	4.79023672997982	1.66584660853214e-06	1.96806375271382e-05	ATP6V1A
4628.31406052828	0.364099682600914	0.0760100525857195	4.79015169987292	1.66655269965346e-06	1.96806375271382e-05	UQCRH
2058.33153686382	0.418273724324607	0.0873259479414059	4.78979884198063	1.66948591114977e-06	1.96999337515673e-05	MRPL35
779.868035460263	0.623783366755272	0.130291247506678	4.78760759983744	1.68781249904362e-06	1.99007005622071e-05	BRI3BP
1815.8958506336	0.438575624484123	0.0917119435704539	4.78209933635531	1.73473911153842e-06	2.0438111226307e-05	NDUFA12
1322.44463518856	0.489549300125506	0.102378619349953	4.78175329218025	1.7377286554516e-06	2.04574375796681e-05	SLC16A7
2540.9167857802	-0.380923862960952	0.0796784587992016	-4.78076344223628	1.7463075270687e-06	2.05424833459602e-05	SUN2
2629.2091252391	0.39341134372461	0.0823023683130905	4.7800731836539	1.75231395982669e-06	2.05971601339939e-05	ECHS1
1725.45622840178	0.448703607059794	0.0939302628198541	4.7769866025005	1.77941624257567e-06	2.08966231022922e-05	RTCA
8039.66558314396	-0.27781525749394	0.0581585660950378	-4.77685878706083	1.78054719040833e-06	2.08966231022922e-05	MACROH2A1
4285.22102413275	0.324778453571369	0.0680154347870471	4.77506987330499	1.79644868441087e-06	2.10669384390734e-05	PCYT1A
5022.72149453589	0.363850901534046	0.0762386459908223	4.77252575521668	1.81929834717723e-06	2.13184086848905e-05	GNAI3
1826.52745079266	0.441173242116244	0.0924619358011467	4.77140391117328	1.82946252906973e-06	2.14209577824589e-05	COMMD4
4435.42997785779	0.320686628969017	0.0672301284758733	4.76998387834557	1.84240663966315e-06	2.15558733620466e-05	KDELR1
2045.10793903711	-0.408801356349074	0.0857816541802225	-4.76560355772815	1.88289157882089e-06	2.19985155190268e-05	NDUFAF6
3638.78797097775	0.348712127491295	0.0731731207882119	4.76557680928476	1.88314140629801e-06	2.19985155190268e-05	CNOT7
4123.58297164816	0.32431292132206	0.0680557919504114	4.76539780123886	1.88481414141454e-06	2.20011061018235e-05	SH3BP4
2501.08145846407	0.400292979174025	0.0840141089701179	4.76459232956219	1.89235852632441e-06	2.2072178718967e-05	BLOC1S6
1776.9352638674	0.464672385059652	0.0975916029496251	4.7613972003258	1.92257225463885e-06	2.23987236740093e-05	ALDH1B1
71964.9943496992	0.254956860505829	0.0535475178464172	4.76131986616235	1.92330925434018e-06	2.23987236740093e-05	YWHAZ
2413.19823198699	0.413457508082774	0.0868432289697418	4.76096424543164	1.92670183877988e-06	2.24210130325552e-05	LSM4
4465.51360496236	0.31492589420929	0.0661912769446536	4.75781566312155	1.95699082246671e-06	2.27560213505082e-05	AGFG1
2144.60597712445	0.446563713978388	0.0939434958707878	4.75353519516245	1.99890288416332e-06	2.32166390114671e-05	TRMT10C
914.333743182404	0.57312362021453	0.120569827044316	4.75345809365617	1.99966566965482e-06	2.32166390114671e-05	RNF25
1683.99287435727	0.450261372545263	0.094759778129983	4.75160855619179	2.01804765942519e-06	2.34121321039512e-05	RNF7
1784.09819466063	0.428621718268283	0.0902421966485672	4.74968179173958	2.03736976686654e-06	2.36101424202881e-05	JMJD6
5393.92330013391	0.29043972549847	0.0611504005425829	4.74959645270383	2.03822966617141e-06	2.36101424202881e-05	MFSD14B
1166.01821158271	-0.598095839212081	0.125961702386917	-4.74823559763353	2.05198920603298e-06	2.37513834588382e-05	DLEU2
3814.95169422045	0.341749809894848	0.0719916605230088	4.74707497246328	2.06379468639722e-06	2.38698084133036e-05	VAMP3
9246.44981085895	0.270793559065527	0.0570512306043273	4.74649812452928	2.06968642800118e-06	2.39197067894679e-05	ELOVL5
973.799197326615	0.550499064995988	0.115987365193478	4.74619855427961	2.07275251352359e-06	2.39368974581555e-05	ST6GALNAC4
2881.51558554701	-0.397746724070608	0.083807568683349	-4.7459523085966	2.07527609150718e-06	2.39478016556495e-05	RBL2
1960.32083210139	-0.435083035321137	0.0917029652043555	-4.74448164627584	2.09040930535139e-06	2.4098582401587e-05	SZT2
3399.15054507795	0.339918482920214	0.0716466456063072	4.74437400444453	2.09152110007838e-06	2.4098582401587e-05	SGTA
802.656768248785	0.603112031058995	0.127163626171002	4.74280302645638	2.10781195271313e-06	2.42678455876911e-05	HBEGF
17058.0264430843	0.228775257529061	0.0482453430244519	4.74191379286312	2.11708714140208e-06	2.4356139852109e-05	EIF3B
3057.74449022872	0.379611829092099	0.0800591946255325	4.74163936906547	2.11995743705691e-06	2.43706706733086e-05	PPP4C
1257.22335736529	-0.522585876965651	0.110220455075066	-4.74127852774463	2.12373729289339e-06	2.43956277061686e-05	CCDC57
6601.72537887211	0.292140487299338	0.0616197103043563	4.74102338125866	2.12641388834464e-06	2.44078832618999e-05	GNS
4989.18581443169	0.30268937161133	0.0639278818485924	4.7348568865182	2.1920972334602e-06	2.51427914908903e-05	GPR176
2198.63228409722	0.462815805141269	0.0977539687891496	4.73449631635457	2.19599759537974e-06	2.51684894472736e-05	PEPD
2579.59058617745	0.379751214258771	0.0802388253129461	4.73276138798981	2.21485804202907e-06	2.53654777124523e-05	CSK
880.961318992418	-0.583110555233257	0.123222417682961	-4.7321791456287	2.22122240156732e-06	2.54191662452568e-05	EPHA4
2356.04873322582	0.390418504000585	0.0825504007701923	4.72945619110258	2.25122024275149e-06	2.57430260488996e-05	NRIP3
1590.09512524833	0.508038367058054	0.107459028082532	4.72774020129666	2.27032412237123e-06	2.59419176092802e-05	PSMG1
4711.47617275535	-0.322588891560331	0.0682379628486012	-4.72741093218235	2.27400758796402e-06	2.59644405544416e-05	SPG7
607.651658654899	-0.681519518137595	0.144169088164126	-4.72722361510488	2.27610562557547e-06	2.59688409334845e-05	COL6A3
1296.54965322024	0.504812198933755	0.106812400597172	4.72615722623427	2.28808512854571e-06	2.60858908301794e-05	BUD23
232.538326030778	-1.09538219531769	0.231792828892725	-4.72569492572455	2.29329726902568e-06	2.61256697898095e-05	EFCAB13
1527.6359559105	0.456353435704219	0.0965825372049592	4.72500980933835	2.30104248667587e-06	2.61942246437434e-05	PCBD1
2511.62830454075	-0.391901682376103	0.0829486400871191	-4.7246305902604	2.3053403378638e-06	2.62234625229023e-05	GIGYF1
6773.2480979468	0.311763626222991	0.0660567695523011	4.71963174003157	2.36271988638443e-06	2.68560132213247e-05	USP14
2058.8425328262	-0.419034582265749	0.0888263064091705	-4.71746039214446	2.38806872752655e-06	2.71238098243334e-05	DZIP3
1000.4404648369	0.544157338627065	0.115368677617775	4.71668177067866	2.39722198362858e-06	2.72073929174851e-05	IDH3A
12509.6256210028	-0.665842544770112	0.141178406241459	-4.71632002723784	2.40148598884739e-06	2.72354016820442e-05	SHANK1
650.037253583211	-0.672612486868274	0.142652631401735	-4.71503736215057	2.41666400231337e-06	2.73870525165004e-05	ENSG00000297188_gene_sourcehavana_tagene
1049.88591244169	-0.639252669830218	0.135614506906867	-4.71374843599308	2.43200885222106e-06	2.75403661136878e-05	SENP7
859.269227861642	0.584560207955497	0.124075092993276	4.71134209012582	2.46090742627518e-06	2.78468203765751e-05	MICB
7535.04609657332	0.286687634295128	0.0609330889454651	4.70495816405619	2.53918018379917e-06	2.87111030029432e-05	HNRNPAB
4170.80059657503	0.312835508638516	0.0665691237407967	4.69940854046116	2.60916037793606e-06	2.94804014982448e-05	PDAP1
1443.55622638185	0.508475922689938	0.108216003698419	4.69871280875407	2.61806297329327e-06	2.95589641578897e-05	PPIL1
5947.80661063928	0.305490285529349	0.0650279663393569	4.69782929909123	2.62941040449404e-06	2.96649925322494e-05	LTBR
1071.70834443496	0.521244430724485	0.110974656927249	4.69696816513879	2.64051586831191e-06	2.97681353986717e-05	LSM6
996.580818724715	0.543304482924291	0.115683947770113	4.69645524203534	2.64715206945001e-06	2.98207777333361e-05	ERG28
1798.8949101093	-0.428142455053914	0.0911769812715257	-4.69572965767426	2.65656702635523e-06	2.990462199007e-05	BRIP1
159.908434989524	-1.38229339920185	0.294390388598708	-4.69544337293599	2.66029060251881e-06	2.99243222596385e-05	LOXL2-AS1
5610.11125277612	-0.2876049537064	0.0612689312428027	-4.69414020895272	2.67730365520981e-06	3.00933694024806e-05	TNRC6A
12724.1878084662	0.290848266373893	0.0619845990884297	4.69226663802338	2.70194656666299e-06	3.03478635483784e-05	CBX3
2968.43618278127	0.392577424542904	0.0837536092046323	4.68728963767679	2.76847029836022e-06	3.10720319274878e-05	PDCD10
5625.86347004987	0.292751122899653	0.0624700351369878	4.68626473888949	2.78236314087129e-06	3.12048611723605e-05	SLC16A1
914.343606080585	0.577730005829285	0.123291400122562	4.6858905426897	2.78745214662937e-06	3.12208527078659e-05	ABHD5
14123.6743105796	0.249183151696679	0.0531777100791449	4.68585712558546	2.78790704784346e-06	3.12208527078659e-05	MYL12B
1270.18214653215	0.493726868852574	0.105388461589291	4.6848285040603	2.80194438983201e-06	3.13548950428212e-05	POU2F2
2152.29310663697	0.395988931748225	0.0845293538854781	4.68463218451566	2.80463121005748e-06	3.13618163997799e-05	ELOB
2063.0656982214	0.404559610524352	0.0864602557693648	4.67913964542883	2.88081192019793e-06	3.21899418909073e-05	ANAPC11
1033.22467103662	0.530522578027006	0.113427369686538	4.67720074522694	2.90817528847227e-06	3.24717687033174e-05	TPMT
12080.3038447983	-0.246671017755133	0.0527482454870185	-4.67638336550624	2.91978539886537e-06	3.25774142774066e-05	PARP4
2185.3287066051	-0.395694165191191	0.084633251566931	-4.67539835543554	2.93383563167146e-06	3.27101100610546e-05	ZNF445
3393.16568207168	0.359079513194406	0.0768124405248239	4.67475724948956	2.94301522385849e-06	3.27883466857945e-05	ATP5MC1
1776.01353433941	0.419949817081711	0.0898408953887098	4.67437257013898	2.94853642612507e-06	3.28257399628006e-05	KLHL18
13702.6744814748	0.238179192982517	0.05097743020929	4.67224793412815	2.97921023831234e-06	3.31428942358988e-05	VAT1
6799.66990742672	0.29632649495784	0.0634530008845744	4.67001545753336	3.01177072273092e-06	3.34590248649412e-05	LAMP2
6725.30085864176	0.276832251022682	0.0592788918941998	4.66999706264362	3.01204042344159e-06	3.34590248649412e-05	AHCY
2455.27993525311	0.377593916871566	0.0808807282406375	4.66852765900108	3.03365941598577e-06	3.36745078510924e-05	DTL
948.232810653468	0.590828835145299	0.126586179294236	4.66740396494612	3.05029242822351e-06	3.38343702188391e-05	TIMM10
1672.13306561117	0.459257101192598	0.0984071021650505	4.66691012222189	3.05762996940256e-06	3.38909672705052e-05	COPS3
2328.08315019098	0.446904634401834	0.0957848549049005	4.66571291302306	3.07548851318235e-06	3.40640119250431e-05	SCOC
2584.70277751477	0.362576463294569	0.0777149960397757	4.66546331816059	3.07922425645667e-06	3.4080494453031e-05	CDC73
2821.33584556056	0.384658413983458	0.0825011351419296	4.66246207790616	3.12448674359808e-06	3.45562308484155e-05	BRK1
176.721240011676	-1.25533166670319	0.269261376358446	-4.66213046847118	3.12952680682794e-06	3.45867456063644e-05	ENSG00000299582_gene_sourcehavana_tagene
6791.10917454755	0.328880413815522	0.0705736385156587	4.66010284764545	3.16051423577457e-06	3.49037708354333e-05	PARK7
5081.33058629324	0.292875782626383	0.062853771290386	4.65963738712335	3.16766913009945e-06	3.49573267974512e-05	DNAJC7
205.467716258834	-1.16185249531684	0.249448976772498	-4.6576759317657	3.19799097225204e-06	3.52662815361874e-05	CES4A
8752.60489186626	0.307004965921585	0.0659173279782749	4.65742431220465	3.20190080923168e-06	3.52837368970785e-05	AK2
4066.99314551925	-0.325741972624814	0.0699657776579901	-4.65573289583259	3.2283024402991e-06	3.55480830431134e-05	TGFBI
577.586195989806	0.697307821925345	0.149778688408598	4.65558771634508	3.23057827827015e-06	3.55480830431134e-05	POP7
461.96675226841	-0.794764740461415	0.170751266784692	-4.6545173891071	3.24740431495247e-06	3.57073180765949e-05	ENSG00000290763_SDHAP1
6607.56135525215	0.269149838033614	0.0578312365873742	4.65405642203361	3.25467679542257e-06	3.5761350905067e-05	RPLP2
2560.04870691635	0.367651174764227	0.0790266434507483	4.65224332845869	3.28343303282994e-06	3.6051191221434e-05	PIP4K2A
1438.82165396883	-0.456069195374087	0.0980436371317775	-4.65169600716769	3.29216149577175e-06	3.61208717513655e-05	GARS1-DT
3760.64489918253	-0.340891300096336	0.0733065074250182	-4.65021881508974	3.31583038990314e-06	3.63542561114254e-05	DDB2
2897.01962380545	0.367506577502369	0.0790359225099444	4.64986762767435	3.32148139306353e-06	3.63899005513167e-05	CCDC6
4649.50597975242	0.296858741007456	0.0638457373248464	4.64962507202387	3.32538977940522e-06	3.64064153249973e-05	FTSJ3
773.21567497007	0.61831225226396	0.133027680234616	4.6479969520138	3.35173865363169e-06	3.66684077958278e-05	HSD17B10
1498.85562182554	0.480506760884674	0.103436639922335	4.64542120901702	3.39383286748607e-06	3.71021541237861e-05	SPR
2103.11866429897	0.436219835446997	0.0939450632029632	4.64335027913673	3.42804434320904e-06	3.74491616542353e-05	FGF2
797.778511453217	-0.689338058963583	0.148467170513537	-4.64303358499535	3.43330515215879e-06	3.7479629965575e-05	MAMDC4
2854.38588104489	0.368541757604463	0.0794382954986428	4.63934624089158	3.49513062007752e-06	3.81270975483708e-05	TMX2
1099.64794191575	0.519898647833757	0.112068086626981	4.63913200877822	3.4987552572973e-06	3.81391991131552e-05	COMMD8
3143.2209122209	0.347171218675194	0.0748844317054336	4.6360933877529	3.55055603318777e-06	3.86760640310533e-05	B4GALT1
9287.6100221267	-0.289350973333384	0.0624173673811832	-4.63574459278802	3.55654893564001e-06	3.87135330302293e-05	SKIL
6724.84839293859	0.309919895814067	0.0668681087078483	4.63479380235099	3.57293445712512e-06	3.88639922334205e-05	PTP4A2
12911.5129588935	0.272465377257019	0.0588016203882708	4.63363722730621	3.59296396776012e-06	3.90538441886356e-05	DDX1
2894.665041397	0.372368292207238	0.0804194562760156	4.63032591179422	3.65090625493107e-06	3.96190855453323e-05	ITGB1BP1
36192.2005448767	-0.703451345454242	0.151926152072849	-4.63021893108261	3.65279309053191e-06	3.96190855453323e-05	MT-ND4L
2933.7235235669	0.344604111412439	0.0744250253846026	4.63021825832971	3.65280495893785e-06	3.96190855453323e-05	PHAX
2998.24788702922	0.355531197622628	0.0767908866818144	4.62986186232989	3.65909753808572e-06	3.96589678127189e-05	DNAJA3
3890.84251855606	0.329879478165914	0.0712630901630612	4.62903695883939	3.67370204218857e-06	3.97591193416051e-05	UBE3C
921.730273267014	0.59465534044907	0.128462293759941	4.62902633172897	3.67389055397674e-06	3.97591193416051e-05	SCCPDH
1114.37023237367	0.523360668086148	0.113063822277687	4.62889594162812	3.67620426808219e-06	3.97591193416051e-05	MRPL58
209.858544989905	-1.24955705542989	0.27000236559914	-4.62794854651403	3.69305736930494e-06	3.99129215187248e-05	MTCO3P12
1087.45553723367	0.516020586801946	0.111534411518661	4.62655946067022	3.7179016333795e-06	4.01528080248813e-05	ISOC1
534.245484375749	-0.711066428775221	0.153805290437685	-4.62315975446444	3.77938427269602e-06	4.0787760659708e-05	PDCD6
3101.67076309932	-0.361021740214081	0.0781166215923466	-4.62157390904693	3.80839603740588e-06	4.10716281046838e-05	GEN1
7040.75867474196	0.287987955481169	0.0623222573795005	4.62094872025442	3.81989193063228e-06	4.11663264706306e-05	GOLM1
31622.8870979006	-0.222890063269354	0.0483107921236679	-4.61367022711595	3.95619958885138e-06	4.26050102029499e-05	EGFR
1874.03346632625	0.435517837439651	0.0944089656932044	4.61309828194633	3.96710599342569e-06	4.2692142071195e-05	COA4
3053.68016614128	0.370344369693363	0.0802837307093481	4.61294419705188	3.97004915739159e-06	4.26935144493111e-05	TCEAL9
3604.11556883419	0.359282044318631	0.0778995146642715	4.61212172973158	3.98579447581788e-06	4.28324604088069e-05	ERH
354.210320936234	0.85450019442741	0.18529243091254	4.6116303306029	3.99523036633137e-06	4.29034547058658e-05	EEF2KMT
560.571800490982	-0.689901731923022	0.149634301168123	-4.61058545091127	4.01536545278763e-06	4.30891623217401e-05	ENSG00000300074_gene_sourcehavana_tagene
9801.63235313281	0.255345921761167	0.0554004174224057	4.60909743358535	4.04420785468179e-06	4.33679799862376e-05	TPD52L2
1604.06723443396	0.431899940279374	0.0937631434463183	4.60628690980958	4.09922710623903e-06	4.39269120932173e-05	HRAS
2066.59414633472	0.414096797985951	0.0899506392951957	4.60360038828616	4.15248891384071e-06	4.44662354523776e-05	MRPL17
3456.09616731526	0.34288230400053	0.0744855277555441	4.6033412708821	4.15766098593372e-06	4.44902000915405e-05	RHOC
1961.437106412	0.416424117612601	0.0905481557191272	4.5989243436864	4.24677960635836e-06	4.54117906708123e-05	ALAS1
19221.741281362	0.229042225114304	0.0498072547071777	4.59857156273456	4.25397592786457e-06	4.54566856900708e-05	CAPRIN1
9597.94014783025	0.29672021225977	0.064527534364572	4.5983503814564	4.25849372691684e-06	4.54729157614367e-05	MORF4L1
44856.7697230393	-0.2341843508383	0.0509359396317815	-4.59762502726425	4.27334193187365e-06	4.55993551815624e-05	DYNC1H1
1583.12969289985	0.436017906860294	0.0948548505034565	4.59668540455299	4.29265003871139e-06	4.57731733734042e-05	CAT
4683.08510117941	0.302879677692584	0.0659129955646764	4.59514356915226	4.324514130888e-06	4.60805395408677e-05	BICD2
2492.81250033447	0.375259610832019	0.0816847678982186	4.59399739373199	4.34834810460712e-06	4.63019679144367e-05	MRPL28
3822.33800602849	0.32232066120911	0.0701659321503925	4.59369171520808	4.35472571884527e-06	4.63373375963865e-05	CBFB
1282.90829429002	0.480323237875021	0.104568576853388	4.59338027090551	4.36123284602972e-06	4.63740348137088e-05	RABEPK
3407.53811356037	0.369791980672936	0.0805479820746444	4.59095276068178	4.4122720282207e-06	4.68838687904068e-05	HPRT1
2709.51304092918	0.387431386089683	0.0844385585074163	4.58832307109618	4.468207721587e-06	4.74449815703247e-05	SURF6
2233.84294105588	0.426858658228422	0.0930502353350799	4.58740009298501	4.48800081796912e-06	4.76017855171224e-05	UCHL5
1193.5852264358	0.496048347495542	0.108134158921012	4.58734180249078	4.48925366282958e-06	4.76017855171224e-05	ELOF1
1257.26204751703	0.477687384584063	0.10415272094239	4.5864129161665	4.50926360102328e-06	4.77805478562655e-05	EAF1
1673.33969275265	0.459993773977637	0.100332189718154	4.58470781181809	4.54621730982262e-06	4.8138472813436e-05	PFDN6
4862.59244233751	0.294727920549249	0.0642966855189245	4.58387424127021	4.56438819753122e-06	4.82971515974639e-05	ATP5F1E
7816.06742356765	0.346007606699398	0.0755350807303505	4.58075378160509	4.63303034828704e-06	4.89832641701273e-05	DCAF13
5390.76732791913	0.290397260946708	0.0633967435114282	4.58063371810825	4.63569109570222e-06	4.89832641701273e-05	PDIA4
3050.14132894557	0.409457073017972	0.0894435992629869	4.57782419750423	4.6983728693714e-06	4.96110221575756e-05	VBP1
2144.80811531846	0.394650522371043	0.0862200605723291	4.57724710179221	4.71134827930657e-06	4.97134126368306e-05	SPG21
151.811627738554	1.41521977347504	0.309285630714352	4.57576955711241	4.74472599507509e-06	5.00307929508508e-05	TM4SF19
1604.81633581391	0.442943067079232	0.0968431329422604	4.5738200905099	4.7891111168911e-06	5.04637191559553e-05	RAB29
8384.59221025754	0.27767056745594	0.0607157270107899	4.5732890163136	4.80127127981436e-06	5.05567197332119e-05	SRP72
1650.40102952947	0.443214798177571	0.0969313500458801	4.57246079795428	4.82029428176409e-06	5.07218058253913e-05	MPDU1
672.069173129802	0.641490402382947	0.140307796313981	4.57202250506037	4.83039043637968e-06	5.0792794859102e-05	COPRS
9688.63631266142	0.244518833963996	0.0534896759593349	4.5713276361945	4.84643838446992e-06	5.0926226766263e-05	TNFRSF10D
5998.5987676948	0.276678871704139	0.0605293173547936	4.57098946089844	4.85426698037619e-06	5.09731649746843e-05	CYRIB
1199.13236234595	-0.553426393057588	0.12111702476007	-4.56935260880057	4.89233081947019e-06	5.13373094917831e-05	CENATAC
18491.3002884222	0.216834148986467	0.0474964969847277	4.56526613017775	4.98861068465211e-06	5.23114134241909e-05	VCP
32723.7885089873	0.268290448124892	0.0587944029163104	4.5631970870898	5.03804791930805e-06	5.27933107121409e-05	RPL14
13870.08524273	0.25094939633047	0.0550092988199104	4.56194501137034	5.06819222260063e-06	5.30725128945396e-05	DDX3X
12715.3874905052	0.266795628649133	0.0584892755013698	4.56144526260862	5.0802720676651e-06	5.31346809479028e-05	INHBA
29075.3159662456	0.287300485195683	0.0629850958849756	4.56140426808837	5.08126420314156e-06	5.31346809479028e-05	CALM2
2896.65600563664	0.42884596158534	0.0940190897222356	4.56126476923248	5.08464169725034e-06	5.31346809479028e-05	MYDGF
5218.93462315577	0.286553729899149	0.0628368179849438	4.56028390819868	5.10845071075285e-06	5.33467204732407e-05	POLD2
2195.50054003943	0.430156143700745	0.0943571790666584	4.55880673792571	5.14450848556339e-06	5.36855543981639e-05	AAGAB
1276.15224756633	0.480517814848179	0.105408664301362	4.55861781413322	5.14913766149308e-06	5.36855543981639e-05	DNAJB2
14632.0627007471	0.272955962510339	0.0598781887452013	4.55852069393488	5.15151893750106e-06	5.36855543981639e-05	RAC1
17571.8088371996	-0.234841659537354	0.0515260264755012	-4.55772889161195	5.17097240629072e-06	5.38512737613917e-05	CKAP5
1776.00656065773	-0.453130790713249	0.0994279470910605	-4.55737852354783	5.17960288818045e-06	5.39041308122719e-05	TNS2
1864.30331086068	0.412671658526248	0.0905852212557136	4.5556179342027	5.22318001118463e-06	5.43203556307219e-05	NOL10
3439.72578927115	-0.325372007272587	0.0714299385057585	-4.55512092098969	5.23554520320221e-06	5.44116325676183e-05	WDFY2
105288.726572642	0.276084307639827	0.0606171338529475	4.55455891909351	5.24956101436978e-06	5.45199271649925e-05	RPL7
2080.99252404671	0.397136599309463	0.0872264289653985	4.55293887437489	5.29016477177833e-06	5.49040167244866e-05	ELF4
1895.80318692284	0.402826232329069	0.0884828728423774	4.55258988987236	5.2989507738624e-06	5.49575858988205e-05	RABL3
463.211939325567	-0.863090125105501	0.189669496458767	-4.55049515720694	5.35198190268996e-06	5.54696524883718e-05	ZNF83
7620.27737775803	-0.255023940266889	0.0560626653094558	-4.54890859824811	5.39248567760535e-06	5.5851270716892e-05	JMJD1C
28.0507373789467	3.72390431414704	0.818872277847296	4.54760090784448	5.42609059775512e-06	5.61609636407924e-05	OLAH
1498.00433777345	0.437389063817499	0.0963719828641099	4.53855001026847	5.66423634235459e-06	5.85580732625818e-05	PREB
1411.01859093711	0.447759509538567	0.0986579060182742	4.53850611278562	5.66541538456819e-06	5.85580732625818e-05	CIAO2A
4977.4229002059	0.336656228442833	0.0741880923029581	4.53787417889177	5.68241454816786e-06	5.86937682519546e-05	GATAD2A
1579.54285948538	-0.44128091388964	0.097253225769055	-4.53744243854224	5.69405652175331e-06	5.87739816469336e-05	GABPB1-AS1
3349.70784324473	0.352754845894959	0.0777821743748482	4.53516308498861	5.75589921430629e-06	5.93719046166845e-05	MTSS1
1288.04824460256	0.474169683746915	0.104585431924155	4.53380241419072	5.79312239198277e-06	5.97152378175627e-05	NAXE
330.822560600923	-0.873821715716137	0.192853875329218	-4.53100418243839	5.87039762106871e-06	6.04706787556147e-05	CLEC2D
6682.91950450977	-0.272187819491135	0.060074413446061	-4.53084439576799	5.87483989372896e-06	6.04753545883314e-05	TJP1
494.030688299634	-0.774282957012381	0.170929410991802	-4.52984043249008	5.90282505109243e-06	6.07222091246367e-05	C8orf44
1391.43274674071	0.466935342154888	0.103094829634891	4.5291829261325	5.92122192372808e-06	6.08701613759247e-05	PEF1
7697.23442503674	-0.25703566064579	0.0567573439755112	-4.52867668995736	5.93542366868367e-06	6.09748164554543e-05	KIF20A
2199.96612750221	0.39624540327595	0.0875079644162035	4.52810673770603	5.95145189032643e-06	6.10980805775353e-05	SNRPB2
5984.02234864549	0.270461905400354	0.0597412304958685	4.52722354654309	5.97637088647709e-06	6.13123895478025e-05	GNA12
6721.58450110629	0.300018009372176	0.0662858980844497	4.5261212119348	6.00761306568783e-06	6.1591235236663e-05	VAPA
84.7633014555409	-1.74103680217762	0.384962051318175	-4.52261929771004	6.10790404891873e-06	6.25771277660505e-05	MUC6
6507.86884878213	0.291211175274022	0.0643994803008491	4.5219491510428	6.12727808032484e-06	6.2733232634683e-05	WDR82
1381.61278511479	0.455989996859496	0.100863441316321	4.52086495273792	6.15874699168496e-06	6.30128749223476e-05	SSNA1
6033.88683096152	0.32979896115243	0.0729578528671499	4.5204038796614	6.17217647965368e-06	6.30879728051056e-05	SRP9
891.788102137633	0.583729221158291	0.129134280733437	4.52032735105593	6.17440820700235e-06	6.30879728051056e-05	SFXN4
3596.06721870397	0.352349373090823	0.0779575554357587	4.51975913202125	6.19100277983117e-06	6.32149327613334e-05	RANBP1
3834.20620995075	0.308915771280514	0.0684010043746014	4.51624612978958	6.29454985165459e-06	6.42289767164459e-05	SNAPC1
1866.06417074159	0.457411856914632	0.101337516795482	4.51374645224211	6.36923567110872e-06	6.49473574183063e-05	GPC1
4891.16458973627	0.28655163454487	0.0635182155835284	4.51133004780409	6.44223891325481e-06	6.56476267753243e-05	GNL2
326.20177740616	-0.885488138143161	0.196311960087593	-4.51061737526365	6.46392225854211e-06	6.58061576178952e-05	MYO7B
3115.05026137435	0.32855041768166	0.0728437446886634	4.51034497314622	6.47222863212927e-06	6.58061576178952e-05	ZPR1
66720.9975155968	0.20142939898517	0.0446608321145065	4.51020255217643	6.47657554750066e-06	6.58061576178952e-05	MSN
168.44350767917	-1.23525973038806	0.273883778742569	-4.51016024409799	6.4778673956321e-06	6.58061576178952e-05	HS3ST5
1310.8080195785	0.462702641110264	0.102592403098067	4.51010627627049	6.47951562400601e-06	6.58061576178952e-05	UFD1
493.00531833012	0.730429580639212	0.161959039276075	4.50996488929601	6.48383561835623e-06	6.58061576178952e-05	PPARG
5569.66307181071	-0.327296958111253	0.0726133393369832	-4.5073943864823	6.56285791235434e-06	6.65636217558722e-05	NMT2
78.9544308631304	-1.89579952370934	0.420655691979198	-4.5067725454743	6.58211247395229e-06	6.6714285723622e-05	SLC14A1
3548.61327979208	0.330664578062664	0.0734817016152062	4.49995809561161	6.79668595356022e-06	6.88431189805168e-05	NSFL1C
1426.62095224999	0.469525329226396	0.10434772467395	4.49962211148828	6.80743667040633e-06	6.89059827993132e-05	RBX1
2708.04065723663	0.352432671732076	0.0783493235209848	4.49822226783722	6.85240376065953e-06	6.93148753988528e-05	RNF4
6092.26283250503	0.274796201297241	0.0610920655956935	4.49806695219374	6.85741043021724e-06	6.93192762355893e-05	ARF3
2710.77919143705	0.369797653251907	0.0822162325690509	4.4978666827299	6.86387137134072e-06	6.93383621609856e-05	SPCS1
2346.97126933949	0.384939637637658	0.0855944096131869	4.4972520913136	6.88373522522432e-06	6.9492727842927e-05	MPHOSPH10
16357.1546428848	0.235403800457557	0.0523462099147288	4.49705529475823	6.89010738693001e-06	6.95107773173784e-05	HNRNPM
2680.49492872464	0.348212693585435	0.0774358987507444	4.49678636398713	6.89882433776089e-06	6.95524424424657e-05	RHEB
5536.0880929064	0.332500298770535	0.0739848486890399	4.49416744998752	6.98426551145629e-06	7.03670551164198e-05	CCDC47
12534.8687651764	0.270978836020668	0.0603003378734717	4.49381953031943	6.99569214484427e-06	7.04353784809254e-05	ATP5F1A
572.286543205149	-0.665920216220317	0.148200984929441	-4.49335891078837	7.01084765912215e-06	7.05411300963963e-05	COL5A1
12014.1044415644	0.25911906079025	0.057686152450087	4.49187629586586	7.05984283617438e-06	7.09870006133369e-05	UBQLN1
3250.47499654199	0.34530425183635	0.0768833892688145	4.49127249878425	7.07988988832709e-06	7.11413985266426e-05	PPIB
1157.7718703892	0.492622991110028	0.109754073490255	4.48842558134089	7.17514801065541e-06	7.20508405864688e-05	VEGFA
1553.04202641611	0.444786844337439	0.0991137259918094	4.48764124127667	7.20160671386955e-06	7.22686714774348e-05	PRDX4
817.008018967198	-0.564663702722434	0.125902674537851	-4.4849222210341	7.29405365051476e-06	7.3147973216108e-05	PILRB
1270.33370116191	0.467160660857502	0.104169961738783	4.48460048424475	7.30506752286071e-06	7.32100058487356e-05	RIT1
1062.10722127681	0.50643226035207	0.112969964945041	4.48289295830485	7.36378718907871e-06	7.37497391994719e-05	ESRRA
1803.76319343562	0.431546648987653	0.0962788981469023	4.48225579326011	7.38581391324578e-06	7.39215157534956e-05	SCARB1
3844.53255875479	0.348924872316875	0.0778668159469664	4.48104713251047	7.42777041368661e-06	7.42924028909829e-05	PI4KB
987.55300424474	0.517152694788087	0.115478045381005	4.47836377106842	7.52173469618032e-06	7.51826388913528e-05	COQ10B
3760.84010827107	0.322476674448095	0.0720431867719863	4.4761578283415	7.59983124688883e-06	7.59132023692854e-05	TMEM248
135.19522628578	1.41161784441755	0.315431071642252	4.47520225914379	7.63390120168655e-06	7.62033205537677e-05	CPT1A
2509.25062570421	-0.424260368067766	0.0948118480019162	-4.47476108744543	7.64968000900656e-06	7.63105907740569e-05	EDA2R
3041.5898832861	0.365024577222427	0.0816436814845227	4.47094705414068	7.78739774450007e-06	7.76333412227841e-05	UBE2A
1049.30280203131	0.531370430772198	0.1188557560155	4.47071684692245	7.79578551418921e-06	7.76658973401123e-05	CD320
1634.79427062865	0.476768845387086	0.106667079480442	4.46969062722399	7.8332817731778e-06	7.79882150536409e-05	BCAS2
1020.10840242265	0.508786425616573	0.113840178179325	4.46930454391167	7.84743316373267e-06	7.80778405916526e-05	EMC8
8931.89661457662	-0.24641720299905	0.0551521825174723	-4.46795016536263	7.8972696888623e-06	7.84865229524996e-05	SETD5
422.130681008659	-0.810938260999631	0.181502939233755	-4.46790704560017	7.89886130881187e-06	7.84865229524996e-05	ENSG00000293508_POLR1HASP
1963.52523208222	0.400765634789112	0.0897108351779801	4.46730469060979	7.92112729148508e-06	7.86562233927886e-05	GTF2E2
13390.010216436	0.242560842329729	0.0542991376422996	4.46712144726166	7.9279127555855e-06	7.86720818801982e-05	HADHA
1295.11271597916	0.461956479041473	0.103456571761014	4.46522121483589	7.99860635836692e-06	7.93216927481476e-05	MRPS34
4125.44979002282	0.308260066562641	0.0691016852201597	4.4609630804302	8.15921472090857e-06	8.08615508582593e-05	KIF3B
627.061260665002	-0.677956254584929	0.152040966308032	-4.45903673889708	8.23288100021176e-06	8.15383243672181e-05	ENSG00000291067_gene_sourcehavana
3268.56169493865	0.329979645926342	0.0740348355741481	4.45708622660285	8.30811913081628e-06	8.22010891633418e-05	PRDX5
16180.4020248336	0.221565297501477	0.0497115208097984	4.45702110682169	8.31064233248058e-06	8.22010891633418e-05	FAM120A
1850.78028499512	0.418688856254145	0.0939637978075133	4.45585284996502	8.35603351090789e-06	8.25961773962819e-05	UBL4A
305.284103513103	-0.938366521568227	0.21066986781711	-4.45420378002447	8.42050958133217e-06	8.31792747763777e-05	ZBTB47-AS1
2552.61216479742	0.351614406730623	0.0789804562720899	4.45191663010026	8.51072110559588e-06	8.40156667474937e-05	MAPK6
4159.60061928411	0.298224251707661	0.0670078743436148	4.45058516822029	8.56366224969712e-06	8.44832860716704e-05	SNX17
2090.0335978723	-0.390118427796102	0.0876917433300006	-4.44874754431569	8.63724641743354e-06	8.51538149723958e-05	ZNF692
2904.27476456027	0.346435929588781	0.0779128236394557	4.44645583879651	8.72986031576748e-06	8.59784948317663e-05	PWP1
866.352800575872	0.585942955643166	0.131779259845108	4.4463973794653	8.73223518043396e-06	8.59784948317663e-05	TIMM22
4293.45598513053	0.295744157912837	0.0665419647923307	4.44447588579355	8.81063891036643e-06	8.66941711861688e-05	GORASP2
8325.77269857697	-0.262529681161536	0.0590821785399944	-4.44346650121952	8.85209442141965e-06	8.70455951439599e-05	CDK5RAP2
3775.86925863879	0.313381741487387	0.070544411982574	4.44233260551947	8.89888590512988e-06	8.74489999867041e-05	VKORC1L1
785.269853670136	-0.577544529014734	0.130039540778905	-4.44129935829813	8.94172974674315e-06	8.7813114086701e-05	ENSG00000287593_gene_sourcehavana_tagene
3137.95022180429	0.336897249166518	0.0758923788858688	4.43914466923171	9.03170939267275e-06	8.86393589133314e-05	DSE
1740.91201038394	0.421351869960389	0.0949249820248143	4.43878798786861	9.046687593043e-06	8.87289288313784e-05	CDC40
782.924571020699	-0.589925251022337	0.132969126932172	-4.43655805398543	9.14086912342662e-06	8.95946984605803e-05	NBPF12
10828.0539439758	0.237340344080537	0.0535072929183193	4.4356634607332	9.17891506322544e-06	8.99094890850693e-05	ARHGDIA
1867.38012886175	-0.408281521235675	0.0920561227367065	-4.43513705659121	9.2013730354901e-06	9.00712842718763e-05	ZDHHC17
4664.62940908866	0.314208183841751	0.0708641452701414	4.43395150881954	9.25214446185113e-06	9.05098493387411e-05	CTSC
1302.73320395662	0.456212325141571	0.102916483095874	4.43284021585326	9.29997885492229e-06	9.09191356397077e-05	PITHD1
7848.0088915875	0.268760728130218	0.0606564087881346	4.43087109012613	9.38531854135839e-06	9.16943202594183e-05	NPC1
685.344799347993	0.605656362925451	0.136723386672356	4.42979345133431	9.43233841877002e-06	9.20943640977526e-05	APOL1
1486.49721068593	-0.492365773664981	0.111189276560011	-4.42817678914603	9.50329940817786e-06	9.27274960915063e-05	ADAM8
20008.899184672	0.240706610226893	0.0543727624035934	4.4269704091949	9.55658363976513e-06	9.31874454853753e-05	H3-3B
3996.83234959092	0.324728328171295	0.0733633025457282	4.42630466327341	9.58611085621735e-06	9.34152949311206e-05	REEP5
1868.11042035883	0.401432355011288	0.0907091706553491	4.42548809685999	9.62244628655093e-06	9.37063120519635e-05	VAC14
1525.70037416079	0.453167038191147	0.102402390441577	4.4253560511333	9.62833437822062e-06	9.37063120519635e-05	EMC7
4403.33765405071	0.315564510304712	0.0713200833906809	4.42462340623042	9.66106654976043e-06	9.39644505327885e-05	CTPS1
2365.15711338461	0.376255983823019	0.0850394938402382	4.42448522247654	9.66725204980215e-06	9.39644505327885e-05	GDE1
921.844818706706	0.570888801386041	0.129036589889096	4.42423968175778	9.67825248915505e-06	9.40111098610237e-05	SPSB1
574.455262345666	0.691874391647425	0.156484887856433	4.42134957007596	9.80863397494042e-06	9.52165921651867e-05	NRG1
2326.12553598469	-0.364277884581981	0.0824092373999395	-4.42035257302659	9.85399940698848e-06	9.55957728779055e-05	CEP95
3623.7797547144	0.305395712216337	0.0691001788326432	4.41960813091365	9.88800368343769e-06	9.58643221559883e-05	TSR1
1078.80353798057	0.495305973446128	0.112081173034218	4.41917192725055	9.90798043569172e-06	9.59966181127115e-05	ARSB
427.410874320186	0.808450062844429	0.182999719795319	4.41776667061928	9.97259922330303e-06	9.65243177131416e-05	MYPN
2827.9401062581	0.343156883589574	0.0776775346706642	4.41771079687949	9.97517680251223e-06	9.65243177131416e-05	UBE2L3
3803.44382797624	0.301781876996713	0.0683373160713713	4.41606276549598	1.00514909511722e-05	9.72007380692755e-05	DDX27
1285.04393999949	0.526277750629885	0.119203677601191	4.41494558910007	1.01035399741636e-05	9.76417951741507e-05	DPH3
1620.39028142003	0.456948496195877	0.103530649962477	4.41365427881977	1.0164022588673e-05	9.816374172742e-05	PRR13
963.678058312837	-0.583534656474169	0.132313681466049	-4.41023671935166	1.03257679635295e-05	9.96168330805444e-05	CDK5RAP3
2774.44161008498	0.360215253962811	0.0816777974289901	4.41019793997235	1.03276173318351e-05	9.96168330805444e-05	SEPHS1
2961.00887344982	0.332818098992566	0.0754706947612635	4.40989843866378	1.03419110516349e-05	9.96912887958936e-05	CLPTM1
470.978592892679	-0.716978543114096	0.162649948682782	-4.40810801921879	1.04277537773278e-05	0.000100454911388578	WNT7A
4324.28387211717	0.346260614774781	0.0785602990021708	4.4075776081913	1.04533150197592e-05	0.000100637216282291	POLR3G
9805.87980929693	0.259353027053818	0.0588610098910575	4.40619397346121	1.05202762224286e-05	0.000101217606827846	HCLS1
5638.5521408144	0.282100448864792	0.064090268254924	4.40161129834432	1.07449925863157e-05	0.000103314091684403	PGM2
3423.76523452812	0.399160551297505	0.0907009301513642	4.40084297516436	1.07831139432835e-05	0.0001036149282142	TMED5
3791.57491331831	0.305347064224605	0.0694072801750956	4.39935210620987	1.08574540695137e-05	0.000104263189395843	NETO2
1262.63757211477	0.478946379829139	0.108913599481782	4.39748922180515	1.09510321086275e-05	0.000105095253077924	MED27
68431.198848663	0.214979187425892	0.0488909444365316	4.39711668292622	1.09698379740227e-05	0.000105209141809049	RPL7A
788.313348893625	-0.566331290387805	0.128808162000198	-4.39670345103545	1.09907341025204e-05	0.000105342921110314	ENSG00000260877_gene_sourcehavana
1581.96978655358	-0.438185856869645	0.0996847993340335	-4.39571388814587	1.10409284620667e-05	0.000105757168837851	FAM193B
2502.03594595429	-0.394911735477731	0.0898478323226776	-4.3953396010652	1.10599706978933e-05	0.000105798122063645	PDCD4
8878.60963767126	0.238544028363492	0.0542728096200629	4.39527693578829	1.10631619202872e-05	0.000105798122063645	STAU1
5104.62294112927	-0.284148552871465	0.0646494707274818	-4.39521854818026	1.10661360939748e-05	0.000105798122063645	ZMYND8
459.044167100437	-0.768172905183215	0.174807015707533	-4.39440546521561	1.11076326856515e-05	0.000106127935987734	SH3D21
4451.26268041241	-0.29373454012796	0.0668453932687493	-4.39423759460897	1.11162186307701e-05	0.00010614308759343	NPAS2
1393.36575730781	0.452918818865527	0.103091696976294	4.39335884605406	1.11612667805779e-05	0.00010650615997099	MAGOH
1745.25007473684	0.441405673371845	0.100486731970568	4.39267617441406	1.11963834820132e-05	0.000106774064614947	RWDD1
111.898593656486	1.5772798753739	0.359102878362792	4.39227856530968	1.12168851182078e-05	0.000106902343838709	PAPPA2
3718.03238212693	0.307248304117989	0.0699566881163621	4.39197898572512	1.12323557965323e-05	0.000106982544562072	SNW1
424.122522308418	-0.756536606057041	0.172327281261826	-4.39011513741457	1.13290659152718e-05	0.000107835923712031	FOXL2NB
15375.8677440547	0.239917853159734	0.0546761430760365	4.38798056450484	1.14407996573406e-05	0.000108831145046584	RPS27
1362.62707009045	0.463840434420342	0.10571436742974	4.38767639345354	1.14568067966277e-05	0.000108915085553145	ISCA1
1385.98660669041	0.482916609997859	0.110106467921575	4.38590592463489	1.15504037311735e-05	0.000109736072541218	SLC35F6
1265.67436816074	0.461117664436186	0.105156514532795	4.38506036915456	1.15953616555357e-05	0.000110094219651151	RPA2
332.495733330011	0.840504400996115	0.191711901157817	4.38420565400482	1.1640976327264e-05	0.000110458150219214	TRIM16
3492.41922581753	0.31285129394209	0.0713886947690557	4.38236467208389	1.17398088224191e-05	0.00011132627965875	RGS3
329.534652960776	-0.937246619518251	0.213987954044659	-4.37990364318662	1.18731798675165e-05	0.000112520641456971	ADAMTS10
1948.95695390028	0.392075790740902	0.0895209103255782	4.37971183844046	1.18836349052129e-05	0.000112549379180352	RPF1
635.535042833474	0.61495155966166	0.140426374973423	4.37917420981667	1.19129872248254e-05	0.000112756944625486	TXNDC17
321.381364313917	-0.850035698808995	0.19437243184282	-4.37323179398393	1.22420621007853e-05	0.000115799368455525	ENSG00000296488_gene_sourcehavana_tagene
1062.79579009482	0.498203169441571	0.113943894859219	4.37235509684057	1.22913394658304e-05	0.000116193005187274	RNF185
30058.5913423283	0.198678342666003	0.0454446189282151	4.37187828508008	1.23182194976431e-05	0.000116374555914493	ANPEP
523.76334010266	0.673810992012691	0.154143496354289	4.371322877379	1.23496010676709e-05	0.000116598381686858	PRKAR1B
682.732174810251	0.604326780822759	0.138287277209015	4.37008228825958	1.2419972415946e-05	0.000117189820624137	YRDC
3869.4044264672	0.308432503557319	0.07062759000556	4.36702574069196	1.25949889044334e-05	0.000118767298978808	CENPB
30473.5334544114	0.275171390918469	0.0630219026771822	4.36628186755933	1.26379374214632e-05	0.000119098225681571	RPS4X
23616.8122559582	0.216565972018491	0.0496070802817192	4.36562625311971	1.26759060287011e-05	0.000119381840442978	LASP1
3747.86659652756	0.302014366202359	0.069198537309026	4.36446170608531	1.27436169816441e-05	0.00011994504301221	DYNLL2
1635.45221810413	0.413994596717025	0.0948871738077164	4.36301957476321	1.28279460549373e-05	0.000120615333172078	TXN2
436.493381069708	0.757682679487847	0.173662057069215	4.36297192532887	1.2830741436824e-05	0.000120615333172078	DNAJA4
949.671502910475	-0.531146750648508	0.121775220841159	-4.36169811049922	1.29056863401302e-05	0.000121198948183534	HDAC6
11133.3229819678	0.228669169970377	0.0524285858058557	4.36153610584013	1.29152477686394e-05	0.000121198948183534	UHMK1
2524.87966733243	0.345256883214784	0.0791599476386634	4.36150974721153	1.29168040799704e-05	0.000121198948183534	TMEM184B
1611.29984509619	0.444584548850198	0.102009841248159	4.35825155112885	1.31105642634642e-05	0.000122909298060616	SLC35G2
5309.54311638165	0.274719873257256	0.0630355659933395	4.35817254795941	1.31152967263785e-05	0.000122909298060616	FNDC3B
6657.53093571133	0.29851914362703	0.0685163011338065	4.35690687744582	1.31913357185876e-05	0.000123545536442831	NUDCD1
1924.12937313536	0.397621382246919	0.0912911276784615	4.35553149970268	1.32744424937229e-05	0.000124247142921186	TXNL1
4224.48813739511	0.301643802815347	0.0692793291216466	4.3540231500466	1.33661582550529e-05	0.000125028413091528	AP3M1
6141.88770267829	0.2699980408336	0.0620397196684735	4.35201903355479	1.34889548402461e-05	0.000126099273885729	PHLDA1
7584.56598333899	0.244055546170162	0.0560951916278453	4.35073914693634	1.35679385740931e-05	0.000126759490202695	PTBP3
1638.73976523098	-0.407277735468885	0.0936520686930564	-4.34883864449095	1.3686035829082e-05	0.000127784089455893	D2HGDH
3693.62956481569	0.299586672187419	0.0688952596620177	4.34843665089752	1.37111410418162e-05	0.000127939711764344	RAPGEF1
3059.07924961349	0.332860662047642	0.0765505899948164	4.3482442404452	1.3723172954389e-05	0.000127973229709348	URM1
2197.58025912973	0.358797151418019	0.0825252054273541	4.34772806150557	1.3755500699012e-05	0.000128195855623306	TMA16
1694.76288673663	-0.48201195358428	0.110869194418845	-4.34757333730884	1.37652050544421e-05	0.000128207496462227	ME3
970.768209948048	-0.526407495884077	0.121095245368909	-4.34705338166176	1.37978647223409e-05	0.000128432794834165	ECHDC2
1726.99525071315	0.406792689435676	0.0935962510117549	4.34624982345272	1.38484835683461e-05	0.000128824881194376	TATDN1
635.332211490732	-0.635209759911161	0.146192137019673	-4.34503368553728	1.39254292217466e-05	0.000129461240520751	SLC9A3-AS1
4649.89468784301	0.302287305927106	0.0695922736040212	4.343690617828	1.40108795822904e-05	0.000130175837687665	CKS1B
2438.73857065348	0.36073902138492	0.0831330642473845	4.33929658013622	1.42939508742727e-05	0.000132724542012613	MRPL24
1497.92314551476	0.41796605800162	0.0964072353227608	4.33542209360444	1.45480693210929e-05	0.0001350014535592	CDK2AP1
9347.89489694197	0.294669784885153	0.0679894648511425	4.33405065814696	1.46390465138264e-05	0.000135762606904679	SUMO2
2013.4669428099	-0.373313629541309	0.08614021240092	-4.33379044625297	1.46563693661968e-05	0.000135840176466774	NFE2L3
624.452115574439	0.634543210158815	0.1464604435438	4.33252279458687	1.47410395360739e-05	0.000136541467614837	ST3GAL4
7698.30517172048	0.266535987269811	0.0615224293894809	4.3323384644395	1.47533902615054e-05	0.000136572439887183	COX4I1
1482.45864206805	-0.567192207593583	0.130953454270822	-4.33125044888535	1.48264921293674e-05	0.000137165405831359	IGFBP6
9818.9689308094	0.266005378448343	0.0614243681122546	4.33061644138059	1.48692491224199e-05	0.000137477088075154	UBE2D3
1309.51972886683	0.464611758848143	0.107291686967651	4.33036120485483	1.48864952549675e-05	0.000137552667611866	CABLES1
29730.056150823	0.256782798286327	0.0593431940509718	4.32708084545918	1.51098513395385e-05	0.000139464226721529	ACTR2
10085.8843962286	0.315529563768081	0.0729202000401632	4.32705290981501	1.51117670977691e-05	0.000139464226721529	ARF4
20.4818542151381	4.74228967699955	1.09749313311767	4.32101990791325	1.55309659210655e-05	NA	CSF2
1663.15143370624	-0.415491760195901	0.0961570592174825	-4.3209699171037	1.55344853705848e-05	0.000143278224862638	ZNF587
6993.99438893486	0.25864924864106	0.0598999398429938	4.31802184307724	1.57433853051903e-05	0.000145116687770578	BAX
4194.8644262929	0.287794793797974	0.0667072504364022	4.31429555131122	1.60112628703151e-05	0.000147481435927173	RALB
4927.46438260726	-0.294980273922692	0.0683745309712637	-4.31418350857377	1.60193843548146e-05	0.000147481435927173	KHDC4
3333.71518273481	0.36063303831976	0.0835968532474594	4.31395470415892	1.6035981577819e-05	0.000147484988186238	CDC123
8049.10546598883	-0.259543912051816	0.060165152041348	-4.31385782709311	1.6043013872821e-05	0.000147484988186238	WDR6
1930.24078148277	0.423238133630334	0.098113143959539	4.31377608085695	1.60489501092985e-05	0.000147484988186238	SLC2A3
6894.88448356545	0.268502353705179	0.0622717031204775	4.31178754153722	1.61940001786485e-05	0.000148727816298514	NUP58
1162.73520392772	0.469072092979943	0.108827451243924	4.31023687147255	1.63079769858553e-05	0.000149683931620171	TOLLIP
9068.05996471317	0.233068390768819	0.0541187127107704	4.30661372184551	1.65772722067461e-05	0.000152063628839015	KLF6
2716.59014885266	0.343872264444798	0.0798943688525865	4.3040863753399	1.67676240739932e-05	0.000153662443437908	TMEM109
1247.72697601298	0.491437119419571	0.114180670635495	4.30403076706749	1.67718356453035e-05	0.000153662443437908	FAM210A
1564.15952329851	0.431950657958659	0.100397873871044	4.30238849991464	1.68966705742889e-05	0.000154712690771704	RBM18
607.461004516995	0.633586727272386	0.147344203585475	4.30004514500525	1.70763319363558e-05	0.000156263380296296	NDUFAF1
7704.27712645702	-0.25874799901898	0.0601761957183289	-4.29983976105968	1.70921648757234e-05	0.000156313930042578	GPRC5A
569.110602338445	0.672703287365132	0.156461682483908	4.29947624674381	1.71202222985958e-05	0.000156476148712241	RITA1
3202.94472816218	-0.328664216997242	0.0764937802011174	-4.29661360875509	1.73427104046765e-05	0.00015834426074768	SNHG4
3399.55556903688	0.319452079133282	0.0743503513025252	4.29657793859586	1.7345500039695e-05	0.00015834426074768	AP3S1
38.3742481196697	2.69966328040794	0.628458468071329	4.29569083330664	1.74150150597799e-05	0.00015888319696236	LCP1
6007.56697567971	0.260524451646194	0.0606552449728768	4.29516774291642	1.74561296075857e-05	0.000159162533517632	WASHC5
1162.71854560773	0.536862819708733	0.125090312912093	4.29180171678051	1.77229177137357e-05	0.000161497957508037	MCTP1
841.658958614489	-0.536150180178318	0.124944064080504	-4.29112166411416	1.77772877276642e-05	0.000161896104393137	AFAP1L2
4721.00265577428	0.296753628066568	0.0691820208231943	4.28946169157113	1.79106702256317e-05	0.000163012900739048	SLC6A6
521.531712136016	-0.679093062850697	0.158358349478049	-4.28833127579945	1.80020467967566e-05	0.000163746272093114	ENSG00000307088_gene_sourcehavana_tagene
10448.0739620391	-0.223217817188247	0.0520747855399636	-4.28648557787998	1.81521981257294e-05	0.000165013057662131	HMGA2
2193.71244376176	0.353914621166353	0.0826256950234388	4.28334818927643	1.84101726339864e-05	0.000167240673368546	ATAD3A
1352.88067274	0.440206803002758	0.102774306288885	4.28323789182673	1.84193051853506e-05	0.000167240673368546	STING1
26249.6902870485	0.247276471279638	0.0577496924897861	4.28186645882786	1.85332199140671e-05	0.00016817427501915	RPL6
1114.23204114397	0.493687521385518	0.115309852520363	4.28139929585232	1.85721766703079e-05	0.000168426982566913	SLC25A22
858.691236314924	0.551766088926617	0.12888104884664	4.28120421011767	1.85884679622859e-05	0.000168473962768763	TOM1
411.233207468718	0.801605573280205	0.187262515738612	4.28065152344271	1.86346958708015e-05	0.000168769269478535	MRPL12
2452.84258420669	0.339193951321789	0.0792407650828551	4.28054866667585	1.86433111110299e-05	0.000168769269478535	NELFE
1094.32100647788	-0.473395069232603	0.110608070466433	-4.27993244287059	1.86950052709802e-05	0.000169136255921165	LMBR1L
2891.51618626693	0.426003838432534	0.0995463973177009	4.27945008469718	1.87355648659795e-05	0.000169212852177362	NOL7
3033.46613641835	-0.36186639304631	0.0845593759955899	-4.27943547106098	1.87367949761823e-05	0.000169212852177362	NAV1
1775.89096462131	0.397968059628332	0.0929954976572943	4.27943362478599	1.87369503927845e-05	0.000169212852177362	NDUFB7
1723.00142239875	0.412913304188404	0.0965156218851938	4.27820176799532	1.88409204012307e-05	0.000170050521454679	MRPL11
3965.09532645174	0.313856789766184	0.073388656412897	4.27663899445675	1.89736110617615e-05	0.000171047294618945	PSMC6
7094.1603700686	-0.248778644510714	0.0581715818922228	-4.27663536762052	1.89739200388489e-05	0.000171047294618945	EHBP1L1
21508.1302009948	-0.225881671933229	0.0528281893122115	-4.27577917914775	1.90469946260664e-05	0.00017160402823235	NCAPD2
1857.79153539054	0.394724107459103	0.092320061868837	4.27560488444976	1.90619032570515e-05	0.000171636365253368	THAP4
5227.35700898779	0.267930681517896	0.0626818916729177	4.27445111127139	1.91608741274586e-05	0.000172425124269825	SINHCAF
2545.21747595024	0.347768888176897	0.0814096425474391	4.27183902661462	1.93867506170369e-05	0.000174354270229022	TOMM7
1557.61597217512	0.407343215025999	0.0953761469626226	4.27091288543701	1.94674446754086e-05	0.000174976208425146	C14orf119
4087.96729306405	0.300479567700041	0.0704153054416592	4.26724794865792	1.97899166161774e-05	0.000177769256902309	XPO5
8025.87141655216	-0.238306844985139	0.055862058860872	-4.26598750287126	1.99019920759717e-05	0.000178670163320284	USP34
3756.70158541508	0.294104900309446	0.0689488389522101	4.26555261522673	1.99408011727736e-05	0.000178912643895128	ELAVL1
47982.4318475307	0.231721549127056	0.0543692672580674	4.26199507209052	2.0260991229335e-05	0.000181677947965942	SSR3
7769.03199197966	0.239993529041266	0.0563140551474759	4.26169858328917	2.0287896016872e-05	0.000181811682803682	PEBP1
574.548744977376	-0.719665651689097	0.168931675447894	-4.26009894107202	2.04336429661149e-05	0.000183009644592557	MIR17HG
6288.12730478567	0.253866134370019	0.059616387535919	4.25832803467108	2.05961568088081e-05	0.000184356272545429	PYGL
242.55029244633	-1.00508415522469	0.236050844053482	-4.25791383739757	2.06343443556003e-05	0.000184589122987591	ASH1L-AS1
3762.62662989078	0.3353868642822	0.0787820964702012	4.257145713418	2.07053412123538e-05	0.000185115028775307	NDC1
2999.28757336391	-0.320606218678135	0.0753304193706904	-4.25599938718616	2.08117275807794e-05	0.000185956526403864	SRGAP2
296.849903093508	0.899928125622425	0.211551222366389	4.25394906990339	2.10033091969321e-05	0.000187529935202741	TRAF1
1008.25235965174	0.493845448591955	0.11609374596451	4.25385057988329	2.10125542379118e-05	0.000187529935202741	TMEM203
3087.69050738104	0.314257496373614	0.0738814420739786	4.25353766185212	2.10419528784803e-05	0.000187681842056704	GUK1
1137.97186513995	0.464388222574251	0.109205485848558	4.25242577298952	2.11467319013429e-05	0.00018850552370374	NFU1
3365.5507793711	-0.322871614739802	0.0759431458759773	-4.25149117824383	2.12351876239244e-05	0.000189126204268843	SNRK
2168.59634067708	0.366442078178397	0.0861946160777214	4.25133372423142	2.1250124655341e-05	0.000189126204268843	TRAPPC3
9510.46300582712	0.272768730094382	0.0641613240394612	4.25129521838765	2.12537790723543e-05	0.000189126204268843	TNFRSF1A
246.452673889609	-1.02202265629555	0.240423628500663	-4.25092434828104	2.12890073363042e-05	0.000189328573748024	NR2F2-AS1
3302.22711073987	0.305585374793117	0.0719015487355987	4.25005274805466	2.13720179836057e-05	0.000189955397822634	FLOT2
6059.0223293556	0.268515414721778	0.0631819161180015	4.24987767417953	2.13887290277813e-05	0.000189992559020649	AGPS
2090.86183925994	-0.382695944486138	0.0900516970309742	-4.24973606388013	2.14022550262113e-05	0.000190001401031875	SHTN1
2811.05174087006	0.326094930101822	0.0767771476946057	4.24729154303727	2.1637032421435e-05	0.000191973272443662	DNAJB11
1363.55141702937	0.440835519251914	0.103822378475431	4.24605490382052	2.17567338980492e-05	0.000192922430465568	ASAH1
648.531149122379	-0.621490721436059	0.146380030105557	-4.24573434633053	2.1787865238766e-05	0.00019308556435734	MTMR11
1176.39830355463	0.461866250867595	0.108819975152281	4.24431498188883	2.19262188253281e-05	0.000194198163579702	FRG1
2230.81405846875	-0.355851408153278	0.0838727627339473	-4.24275290992946	2.20794494103514e-05	0.000195441150851814	KDM5B
1781.81086571739	0.389252944813734	0.0917549419122336	4.24231040531927	2.21230415789508e-05	0.000195712765146809	GPN1
3788.64795371401	0.294558790294663	0.0694367663183806	4.24211560982052	2.21422572978415e-05	0.000195768540762198	TEX261
3894.12861143163	0.305523927778413	0.0720386965293728	4.24110849443034	2.22418584485944e-05	0.000196534556909113	UBXN1
3940.20912182541	0.307850800101201	0.0725983839879346	4.24046353638346	2.23058669863933e-05	0.000196928567164686	NUTF2
2636.62243542467	0.329319847196644	0.0776624931220908	4.24039757105055	2.23124235566135e-05	0.000196928567164686	USP39
720.62195138078	0.570238220242862	0.134549874743575	4.23811780820772	2.25401491627319e-05	0.000198822735168414	RCAN1
1261.536220589	0.442754464419465	0.104485272226662	4.23748203918143	2.26040495515712e-05	0.000199270467064229	SMIM12
1823.2387040461	0.423585068361691	0.0999782677766349	4.23677142824717	2.26756762491086e-05	0.000199691696066813	GALNT1
1835.0605594097	0.377195392699566	0.0890294883310387	4.23674672033427	2.26781705880796e-05	0.000199691696066813	MVD
11916.9445578951	0.234918455677907	0.0554765461194611	4.23455445787923	2.29005285971166e-05	0.000201532626301845	RPL30
36.8016296103068	-2.65588225950151	0.627286812908019	-4.23392012210362	2.29652543996675e-05	0.000201985007228631	PRR4
4487.65123664445	0.282472207156813	0.0667315732252024	4.23296190250962	2.30633585962614e-05	0.000202730264576876	TMEM50A
3752.45642330415	0.28885227430254	0.0682409211180786	4.23283082305898	2.3076809708033e-05	0.000202730976594962	AP1M1
315.418998671584	-0.843848817736567	0.199408243455624	-4.23176496173467	2.31864637688359e-05	0.000203576346338655	ADAMTSL4
151.243988573873	-1.27421390487118	0.301340263108041	-4.22848872476867	2.35266304387954e-05	0.00020633354325476	MXRA8
2813.80693107364	0.343445976305182	0.081222119495265	4.22847838051313	2.35277119493161e-05	0.00020633354325476	PPP1R7
2359.29185196279	0.369046022971775	0.0873106450883553	4.22681590083676	2.3702143297506e-05	0.00020774312070525	RAB18
616.773363216459	0.602827053768099	0.142636388895429	4.22632021489307	2.37543895347217e-05	0.000208080767484104	POLE4
8210.08916052404	0.267183587047284	0.0632408367029778	4.22485850878541	2.39090948783408e-05	0.000209315014803858	C11orf58
320.115625048938	-0.821699548771441	0.194577880137287	-4.22298540919287	2.41087432952828e-05	0.000210941070159476	LINC01687
52403.9236210485	0.199676593874798	0.0472889773077966	4.22247646793319	2.4163263339876e-05	0.000211296171869977	EEF2
9206.58609681437	-0.257544756777665	0.0609960240400111	-4.22232040253518	2.41800052440397e-05	0.000211320702890705	BOD1L1
15121.3303253249	0.236721474331094	0.0560661962410335	4.22217825003515	2.41952642468796e-05	0.000211332253326864	NUCKS1
6001.94414394664	-0.283918984653729	0.0672556056051997	-4.22149175669275	2.42690831904169e-05	0.00021185498469562	TNFRSF11B
715.82754505869	0.636063477359862	0.150697628246389	4.22079288679916	2.43444530617779e-05	0.000212390645440586	STEAP1
5468.89792959638	0.272217183596667	0.0645088332600936	4.21984354451293	2.44471919857281e-05	0.000213113214102024	SEC63
3701.17779095832	0.302691631155711	0.0717318180955676	4.21976800800501	2.44553843261572e-05	0.000213113214102024	GPS1
6171.75107509885	0.254972832495316	0.0604675998205367	4.21668518763861	2.47919700679729e-05	0.000215922252809117	BCL2L1
1122.09706531069	0.47009572169985	0.111509062867937	4.21576246458637	2.48935678783283e-05	0.000216682646233692	DHRS7
10756.7951094356	-0.248015188708578	0.0588464632466397	-4.21461503419648	2.50204599666979e-05	0.000217662211402777	PIEZO1
246.238921563424	-0.952611975780367	0.226232488918533	-4.2107655727706	2.54506740693288e-05	0.000221277850294284	ITGA6-AS1
21641.291625428	0.217071457814836	0.0515564875089166	4.21036164997264	2.5496221984061e-05	0.00022142161686277	SET
8225.47601171141	0.241204191987175	0.0572882593219943	4.21035993835077	2.54964151581083e-05	0.00022142161686277	MOB1A
1370.47353302271	0.427108330432572	0.101456901640167	4.20975136760416	2.55651869083355e-05	0.000221891773950253	CPPED1
3875.76888216696	-0.294334073761721	0.0699252514659492	-4.20926729030142	2.56200161854214e-05	0.000222240449324682	ARHGEF7
2643.58293570898	0.338618503068784	0.0804494806357585	4.20908252474502	2.56409732333773e-05	0.000222295069832876	RNF11
1690.0595014448	0.420215273172972	0.0998916797176077	4.20670945128678	2.59115929931746e-05	0.000224512848317433	NAE1
1618.77940623541	0.435161120174244	0.103485262476291	4.20505403147565	2.61019792879835e-05	0.000226033302080922	COPS4
1641.18982202231	0.440722875583636	0.104815088306151	4.20476558008846	2.61352892768047e-05	0.000226192574945314	SMIM30
2669.86608217334	0.333024649401079	0.0792190439787652	4.20384585164075	2.62417684808402e-05	0.000226984561023948	LETM1
523.316416822492	-0.696643026889431	0.165832424734196	-4.20088549031375	2.65873048846615e-05	0.000229842248555372	NOTCH4
2678.73194564505	0.366555139309867	0.087276250570194	4.19994141493344	2.66984052486544e-05	0.00023067117879507	SDHD
79682.4049185821	0.186413196976759	0.0443909600873802	4.19935042201879	2.67681788180962e-05	0.000231142309464005	RPL3
1402.21677256624	0.428111693077071	0.101954151688703	4.19906091106743	2.68024221889513e-05	0.000231259430641852	MRPL44
5580.17867753652	0.287757802495528	0.068530439472873	4.19897792439276	2.68122455363963e-05	0.000231259430641852	ARPC5
3184.49324319052	0.302664027305584	0.0720945674668202	4.19815303621702	2.69100760163205e-05	0.000231971280634149	SLC29A1
5252.3098355867	0.292920939634492	0.0698048200330022	4.19628529227646	2.7132843492079e-05	0.000233758696517269	PVR
3209.7245808441	0.33388415215347	0.079576721405909	4.19575154963192	2.7196824904656e-05	0.000234176863162577	FAM98A
2270.71946797443	0.375804983662981	0.0895809646828174	4.19514329850775	2.72699127784671e-05	0.000234672921373381	TWF2
1977.27631515021	0.407432584814504	0.0971618717401392	4.19333816359763	2.74879202062083e-05	0.000236414823645341	LSM12
2223.69693309675	-0.349347662726842	0.083318687041389	-4.19290887953265	2.75400085124928e-05	0.000236728542559483	AGPAT4
16042.736428588	0.227866649140614	0.0543491323920481	4.192645569701	2.75720043223574e-05	0.00023686929265717	ARPC2
2891.29943723572	0.333766624969272	0.079630999855266	4.19141572472922	2.77219162388799e-05	0.000238022319326238	CITED2
1182.981884174	-0.450159157212678	0.10743123354747	-4.1902074689831	2.7869950994299e-05	0.000239157932612652	ENSG00000274265_gene_sourcehavana
30.5119171148748	2.9699847318155	0.708849687408149	4.18986533333323	2.79120055945949e-05	0.000239353129638641	CRYAB
2493.36866779977	0.354314274508939	0.0845666090535028	4.18976565898219	2.79242687021536e-05	0.000239353129638641	SNRNP40
4096.65952347267	0.285231153967951	0.0680950753316168	4.18871926609819	2.80533177640231e-05	0.000240323422178465	DTYMK
5778.92749400559	0.256765669886069	0.0613041117961092	4.18839230131975	2.80937576541547e-05	0.000240533962343279	SDC1
10779.5061197886	-0.218728563935662	0.0522249556651232	-4.18820008844418	2.81175569246449e-05	0.000240601871133404	UGGT1
753.734961252875	0.568533927377348	0.135779304535247	4.18719133466885	2.82427726313045e-05	0.000241537034071331	HS6ST1
2245.99052167811	0.425080943973144	0.101543840601721	4.18618147052772	2.83686570531291e-05	0.00024247685845355	NOP10
2345.75357935075	0.36504394541956	0.0872201513493927	4.18531657847326	2.84768938834694e-05	0.000243158866499494	AKT1S1
1259.1799487039	0.481927962241225	0.115148110010061	4.18528764561673	2.84805214603377e-05	0.000243158866499494	CLPP
2530.02338992388	0.332739035681186	0.0795154573171708	4.18458305979375	2.85689975604037e-05	0.00024377698931255	CCDC137
3589.21801660651	-0.314749432109578	0.0752317993509339	-4.18372862041177	2.86766416094419e-05	0.000244473353111575	NBPF8
3768.20356912933	-0.302066677636505	0.0722012008736121	-4.18367941227558	2.86828526799111e-05	0.000244473353111575	ARAP3
1025.32142077996	0.498318466674831	0.119161037705285	4.18189096260893	2.89094613428953e-05	0.000246266383338382	ISOC2
2847.45820202513	0.327871843531059	0.0784119610354475	4.18140088835221	2.89718535069984e-05	0.000246527977211275	DEGS1
5191.25125039756	0.27047773806719	0.0646860151469548	4.18139434702716	2.89726871589061e-05	0.000246527977211275	GRSF1
9236.56694725949	0.242904028473825	0.0581011760382459	4.18070760416158	2.90603353134399e-05	0.000247135089376158	NACA
530.744762818412	0.649299517747887	0.155422171489229	4.17765053419605	2.94535727920121e-05	0.000250338858881883	RRAGC
2588.16940999807	0.45046972889039	0.107851242849714	4.17676901060936	2.95679012454784e-05	0.000251169796406268	TMEM14B
6047.07186647211	0.293476102425246	0.070312233700558	4.1738981536995	2.99431653840836e-05	0.000254215126942251	ARPC3
3918.11535380922	0.280891431648091	0.0673033959759017	4.17351052759159	2.99941794452149e-05	0.000254505731912587	UBE2D2
632.234397593215	-0.6387461740213	0.153132161962283	-4.17120848968767	3.0298848362405e-05	0.000256947112818315	ENSG00000283445_gene_sourcehavana
517.393078265443	-0.684658329143272	0.164190735958178	-4.16989621946555	3.04738377870952e-05	0.000258286641903703	ENSG00000287134_gene_sourcehavana_tagene
5703.54262235196	0.280156295455495	0.0672530397193842	4.16570457817903	3.10392434607536e-05	0.000262931870723691	CHORDC1
12087.5072194544	0.235557362756103	0.0565569852006103	4.16495613973358	3.11412426405049e-05	0.000263648610920142	PAK2
2230.85788393332	0.344449995437921	0.0827079942824845	4.1646517779342	3.11828129045453e-05	0.000263853232182824	FKBP5
1440.79485335413	0.416805217148003	0.100092168030744	4.16421409735054	3.12426845239955e-05	0.000264189014129911	EMC4
3686.57878031142	-0.292731888267629	0.0702988381381041	-4.1641070609524	3.1257342963072e-05	0.000264189014129911	NCBP3
534.109289492709	-0.658271475349567	0.158099735610136	-4.1636469081316	3.13204345197949e-05	0.000264574790319582	C1RL-AS1
116.787896874377	-1.37504924210183	0.330408621062335	-4.16166272441907	3.15938744394718e-05	0.000266718049328115	ENSG00000260823_gene_sourcehavana
772.099643805805	-0.541259187460784	0.130061888826548	-4.16155103039149	3.16093342110811e-05	0.000266718049328115	PLXNA4
449.634059680394	-0.694766178734435	0.166989029095889	-4.16054984268148	3.17482317490281e-05	0.00026774106674667	NOX4
4444.42928307376	0.281444277895046	0.0676493665319382	4.16033870416469	3.17775975297744e-05	0.000267839750608098	TSPAN3
11163.3509724865	-0.217039366702184	0.0521841948993136	-4.15910156554007	3.19501817925659e-05	0.000269144781400376	PRKCSH
1051.64676217513	0.473949094485943	0.113958600111714	4.15895855180153	3.19701899312538e-05	0.000269163792297391	TMEM41A
733.781020489137	0.557776933190999	0.134131659728582	4.15842862393318	3.2044432585342e-05	0.000269639140561343	MRPL34
3227.19453668808	0.311203012243639	0.0748627779564923	4.15697921902524	3.22483311718841e-05	0.000271204351391724	GPX4
3562.4620244146	0.357314251545743	0.0859994428666718	4.15484379474064	3.25509843204214e-05	0.000273597879850638	NACC1
1532.80717781208	0.402186061090952	0.0968078875114649	4.15447616335313	3.26033601396096e-05	0.000273886287976122	RRP15
1735.15291639161	0.398107398964772	0.0958354406291768	4.15407281848057	3.26609161013846e-05	0.000274217868685103	ABLIM1
5044.87615404864	-0.260202293548017	0.0627005198592024	-4.14992242699607	3.32587968963225e-05	0.000279083086518505	SEMA7A
243.794415573635	-0.931438266886175	0.224524782179696	-4.14848756490812	3.34679022659496e-05	0.000280682412643027	MASP2
809.614474836249	0.53000121507368	0.127765990761729	4.14821825365157	3.35072884794371e-05	0.000280857388177835	AK6
3897.0362052342	0.296769706490584	0.0715503413371259	4.14770497169657	3.35824768557113e-05	0.000281332097548702	APMAP
2576.26967428202	-0.331469445944907	0.0799208343418101	-4.14747229148358	3.36166139044872e-05	0.000281418061352436	REV1
1673.96220115411	0.41062085483569	0.0990072403626412	4.14738208369083	3.36298573613806e-05	0.000281418061352436	FAM32A
2905.97572192316	-0.322147850456071	0.0776812116362666	-4.14704976493533	3.36786880340975e-05	0.000281671233679548	NBEAL1
1183.07494190364	0.494769024713683	0.11933266632232	4.14613232035979	3.38138465155741e-05	0.000282645730273236	ABT1
3685.20214133448	0.320192538891918	0.0772521482658705	4.1447719717767	3.40152025554188e-05	0.0002841721853156	TMEM14C
2436.50119743258	-0.350704901526653	0.0846702969602469	-4.14200627749434	3.44280917814755e-05	0.000287463191455128	PLAG1
1810.28823809846	0.405905061852859	0.0980152633950726	4.14124339202933	3.45428174847912e-05	0.000288262378382988	NSDHL
2277.72736040853	-0.359821792500457	0.0868907184125272	-4.14108433068934	3.45667834520705e-05	0.000288303705986658	ANKRD33B
3386.22826130125	0.296138346570297	0.0715260690535598	4.1402854999419	3.46873832567239e-05	0.000289150518043818	E2F4
4074.25036662169	-0.290213240935463	0.0701750738882549	-4.13556017621857	3.54089808037937e-05	0.000295003503257101	NBPF9
19921.1481105088	0.196271382727912	0.047469339482891	4.13469799382088	3.55421719114599e-05	0.000295950550627934	G3BP1
3553.08415493399	0.315145418573932	0.0762255628707797	4.13437968451841	3.55914648998371e-05	0.000296198343730093	PLEKHM2
3541.58310314741	0.297662213072744	0.0720417153629702	4.13180351929465	3.59928023132659e-05	0.000299242904718572	TGFBRAP1
1120.27723517463	0.454700985894878	0.110049709080999	4.13177817271836	3.59967722882461e-05	0.000299242904718572	FOXRED2
845.92216606076	0.51144470302738	0.123825639634921	4.13036189060107	3.6219263133451e-05	0.000300927499667133	MRPL54
327.609197579886	-0.821176597581757	0.198834926263313	-4.12994141931729	3.62855680389952e-05	0.000301313290347911	KLC1-AS1
2295.19058902215	0.364345871367271	0.088247921952788	4.12866233339969	3.64879787796358e-05	0.000302734271396415	HACD2
1057.9720592622	0.506264063483816	0.122623431063051	4.12860787775139	3.6496619937522e-05	0.000302734271396415	CENPW
1343.09899558246	-0.429436111360555	0.1040366547274	-4.12773855989294	3.66348288228505e-05	0.000303714548628148	CUL7
14891.0384328619	0.226162465957003	0.0547986457873505	4.1271542883494	3.6727998564542e-05	0.000304320569526858	TARS1
651.468047191475	0.584939048452875	0.141771945053917	4.12591537931159	3.69263036235555e-05	0.000305796582110307	ZFAND2A
4219.51737323306	-0.313012405420583	0.0758906833632192	-4.12451689125633	3.71513728710946e-05	0.000307492503736031	MDC1
2073.18774147239	0.372710350926306	0.0903834279400214	4.123658057909	3.72902362500702e-05	0.000308473460043543	VPS72
2233.51098173001	0.403355459430573	0.0978413086451935	4.1225476745541	3.74705028246082e-05	0.00030979565666823	UTP23
5045.62142166897	0.259829806422024	0.0630421115018998	4.12152766193744	3.76368268133892e-05	0.000311001201619303	RNH1
710.920439094535	0.727929112571079	0.176651494128394	4.12070736317694	3.77710935259908e-05	0.00031194068144586	JUNB
375.35242261516	-0.784253814123678	0.190340036541164	-4.12027773228924	3.78415969355093e-05	0.000312352822173722	HOXB-AS1
1790.71750124018	0.395477197374464	0.0960019570494727	4.11947016007874	3.79744596230031e-05	0.00031327896151447	TRIM37
17905.9822139237	-0.228722984236608	0.0555436376776565	-4.11789709496497	3.82345344686088e-05	0.000315252988660965	UBR5
3328.71196371831	0.303333580000343	0.0736658219366813	4.11769762456558	3.82676334416536e-05	0.000315354416236844	SELENOI
9592.04073455216	0.219587083655451	0.0533372780864748	4.11695331170515	3.83913807000796e-05	0.000316202338704675	CDC20
2899.41789508691	0.312979655211072	0.0760493923365214	4.11547871186301	3.86376658920735e-05	0.0003180580499031	MGAT1
589.761090838676	0.626120983827836	0.152200457630592	4.11379172950651	3.89212619628268e-05	0.000320218716843377	DOHH
1008.03407901039	-0.474167026998584	0.115268225695464	-4.11359699637714	3.89541251581872e-05	0.000320315292718868	LINC00205
476.237455983673	-0.681714601134126	0.165728743323703	-4.11343613342072	3.89812922798238e-05	0.000320364951132232	CFAP44
116.135969663261	1.35526606645604	0.329491763633603	4.11320165187227	3.90209245902981e-05	0.0003205169445085	IL4I1
969.502530534849	-0.476945661184421	0.115995659772858	-4.11175437183059	3.92663931460719e-05	0.000322358591918727	MTURN
1165.01066022483	0.454694983546647	0.110596379911653	4.1113007849793	3.934362572024e-05	0.000322817855409091	CISD2
1466.68272809632	0.432619865694491	0.105235957547384	4.1109510074035	3.94032810440279e-05	0.000323132477269116	PTER
7911.13467096839	0.229881680767863	0.0559268803080407	4.11039699517823	3.94979447345622e-05	0.00032373369514063	RB1
608.75971096146	-0.650431084332335	0.158301509160373	-4.1088116454619	3.97700263447222e-05	0.000325787633422487	BTBD19
1504.83870362191	0.394362449881305	0.095995322092513	4.10814236865884	3.98854224143639e-05	0.000326556511916306	PPP1R11
2967.08957854043	0.330776995253017	0.0805304314045335	4.10747824746405	4.00002436113586e-05	0.000327319856383719	AGPAT5
2930.240665638	0.356045856102181	0.086689245902501	4.10715138187526	4.00568711574303e-05	0.000327606438705564	UMPS
731.989823496396	0.544223435577806	0.132560541943132	4.10547081054688	4.03492234260445e-05	0.000329819555153161	ATF5
9393.99401088638	0.255253453318834	0.0621857844075049	4.10469138165328	4.04854991736074e-05	0.000330677229056783	YME1L1
677.832568364924	-0.577653222068146	0.140733961186625	-4.10457587633825	4.05057313022441e-05	0.000330677229056783	DNASE1
2533.0392280362	-0.327256948768995	0.0797313186193676	-4.10449688322978	4.05195734081318e-05	0.000330677229056783	MOGS
102613.932535092	0.21285442707222	0.0518655438047024	4.10396597544054	4.06127218761852e-05	0.000331259118778158	ANXA2
1246.01786069187	0.441935668274766	0.107694355304872	4.10361032408516	4.0675234988572e-05	0.000331590638780493	NDUFA6
42727.1512617179	0.209588514964301	0.051104877948249	4.10114500569867	4.1111082711642e-05	0.000334963647048161	RACK1
7115.94903269815	0.2943896247692	0.0718134863673431	4.09936405626273	4.14286927382087e-05	0.000337370176149011	RAB1A
2951.5676285727	0.329336985817689	0.0803649919804375	4.0980155376343	4.16707315407368e-05	0.000339159045814381	INTS13
31228.3949151328	0.186173524218082	0.0454540405458249	4.09586302961096	4.20598563702268e-05	0.000342142490419393	KRT8
1695.93696249864	0.407038654317986	0.0994461883975281	4.09305435308271	4.25727876022151e-05	0.000346129318183586	THBD
11509.452377388	0.22631322784512	0.0553004358612033	4.09243117745284	4.26873959791572e-05	0.000346875126062144	PTPN11
1967.00134991642	0.367404741695537	0.0897803522600229	4.09226219820852	4.27185234000375e-05	0.000346942137286968	SCAMP3
1703.15335637238	0.381354083024167	0.0932080477728799	4.09142871389618	4.28723736373906e-05	0.00034800524703627	OSTF1
1975.11284859403	0.381002638378154	0.0931356749673777	4.09083456486042	4.29823664806388e-05	0.000348711408745813	RNF138
5292.16745264566	0.275058798524461	0.0672454404599326	4.09037098490495	4.30683733707078e-05	0.000349222323754034	STAT1
6803.73643084173	0.266874898816032	0.0652627873885956	4.08923537431788	4.32797508411932e-05	0.000350748723679857	UBA2
1207.4037150821	0.460368814453702	0.112586958171931	4.0890065948018	4.33224537685959e-05	0.000350907247058344	HGH1
153.203050992417	-1.21015918620971	0.295974189033877	-4.0887321633009	4.33737306125135e-05	0.000351135011894043	ENSG00000278635_gene_sourcehavana
2307.05442021386	0.334692140354754	0.0818794884773543	4.08761884787935	4.3582341965201e-05	0.000352635566285135	PPP2R1B
7171.80785049696	0.244735863080998	0.0598819525033201	4.08697199823985	4.37039844309563e-05	0.000353431208494181	PRNP
2409.36770721696	0.34927584337026	0.0854640549165919	4.08681572283381	4.3733420863305e-05	0.000353480735901009	BACE2
5931.24220412261	0.252082987198022	0.0617255834082426	4.08393041068219	4.42802963750313e-05	0.000357710247168141	MLEC
382.682838926527	0.76352517511235	0.186973519242283	4.08360059866533	4.43432196731889e-05	0.000358027816775593	GPNMB
2225.27194837983	0.352092710052063	0.086236429043251	4.08287673734118	4.44816192646599e-05	0.000358954120761063	ADIPOR1
3256.62735011161	0.346218634808418	0.0848139072086418	4.08209745551189	4.46310729638398e-05	0.00035996859539931	EMC2
2448.7379869537	0.328698690450013	0.0805921989229575	4.07854227633414	4.53189621828823e-05	0.000365322394247232	ENOPH1
13134.0781440078	0.219310595322457	0.053779395026202	4.07796694655277	4.54312232610036e-05	0.000366032751491285	SQLE
2121.04067532196	0.36748423126868	0.090126093229991	4.07744547775863	4.55332025313853e-05	0.000366659559205202	AGPAT2
4143.03786028421	0.285197951786345	0.0699538955624921	4.0769416698398	4.56319341705963e-05	0.000367259563603371	RTF2
385.419028400872	0.771352611454816	0.189254736407818	4.07573742192987	4.58687548749788e-05	0.000368969724227747	PIK3AP1
6389.90897092464	0.255510635991575	0.0627126744169058	4.07430616485869	4.6151733781014e-05	0.00037104917249285	CYBRD1
2857.00124289155	0.310485377122605	0.0762281650001819	4.07310574932329	4.63903479294459e-05	0.000372769923505134	RAB1B
297.402203646253	-0.823755171787427	0.202403970075838	-4.06985678926543	4.7042045858932e-05	0.000377806430804548	MARCHF1
1462.47719748701	0.467047479316238	0.114765283518003	4.0695885114332	4.70962450443189e-05	0.000378041484175229	SH2D4A
1923.62604389348	0.36660450442826	0.0901173684528575	4.06807822645242	4.74024689504032e-05	0.000380284338182943	TOR1A
4334.11283624073	0.269177182535926	0.0661700101233329	4.06796344800632	4.74258183409579e-05	0.000380284338182943	SF3A1
1719.73030513613	-0.369638783017834	0.0909068465880721	-4.06612699583327	4.78008942816914e-05	0.000383089302322033	TICRR
1991.4309099387	-0.349112652857537	0.0858894680421532	-4.06467359520957	4.80997278703833e-05	0.000385138646546936	CLSTN3
705.375620085476	0.576211737898749	0.141762186364513	4.06463636513855	4.81074059592361e-05	0.000385138646546936	CEP15
758.688664516724	0.545771538851665	0.134322678111201	4.06313771081783	4.84174453370043e-05	0.000387416213005275	TMEM51
2886.5234468697	0.310340812915114	0.076386764225408	4.06275636966813	4.84966384291724e-05	0.0003878452154544	UBE2Q1
527.413375165135	0.650590433746398	0.160209450913896	4.06087424952262	4.88893001840334e-05	0.000390779366731944	NOCT
5769.51807196071	-0.252576657248713	0.0622562272583522	-4.05705048911116	4.96963417829518e-05	0.000397020880113224	ATF7IP
1151.0069232964	0.461103350561322	0.113673652003241	4.05637843453974	4.98394838552361e-05	0.000397954762346996	MRPL4
8383.50554302509	0.24048768546377	0.0592979482567714	4.05558189673634	5.00096459315412e-05	0.000398960140043465	SLC7A5
796.308938170112	0.529493929913796	0.130560558803182	4.05554276703121	5.00180192720851e-05	0.000398960140043465	TRIB1
9684.8369950582	-0.233986464219035	0.0577076151705597	-4.05468955054664	5.02009292616329e-05	0.000400208564875994	RBM25
13107.9700063553	0.211038088433667	0.0520746053010334	4.05261042716878	5.06493039409772e-05	0.0004035708857893	KIF5B
359.582065589314	-0.750792213167374	0.18528539883913	-4.05208515010529	5.07631820511037e-05	0.000403953640446471	LENG8-AS1
2399.97648470845	0.34834291775529	0.0859669565573061	4.0520559492307	5.07695198068186e-05	0.000403953640446471	LAP3
2925.51371177964	0.320192145914647	0.0790203710685049	4.0520202776201	5.07772629882592e-05	0.000403953640446471	TSPYL1
33200.7623216309	0.244280354835361	0.0602890591814498	4.0518189892491	5.08209773265652e-05	0.000404089396540487	EIF3E
1970.62402540258	-0.350859533891646	0.0865998618945687	-4.05150223355785	5.08898402507362e-05	0.00040442486777878	P3H1
876.452639809668	-0.5224605673468	0.128983741322854	-4.05059243892648	5.1088122415704e-05	0.000405787951906401	MUC20-OT1
313.710770605714	-0.810997361130421	0.200272445946926	-4.04947049653222	5.13336487064535e-05	0.000407524667715159	MIR155HG
230.750748946541	-0.939457354139917	0.232013811161043	-4.04914409809782	5.14052875924579e-05	0.000407879840797718	CCNA1
1959.3175004745	0.37579576482015	0.0928362642455677	4.04794147927049	5.16700604486309e-05	0.000409766279593405	NME4
5070.54008332409	-0.270661184397471	0.0668667117899221	-4.04777171109921	5.17075411528078e-05	0.000409849161787781	TNKS1BP1
2296.07760731594	0.353881296583051	0.0874309652349996	4.04755106651149	5.17562926449472e-05	0.000410021246277604	SNX12
2547.73547918752	0.317471782961139	0.0784490927194363	4.04685091893336	5.19112790558454e-05	0.000411034320795709	RAP2B
1837.01186027775	-0.36638925987759	0.0905409890861783	-4.04666730036332	5.19519980601311e-05	0.000411142038927854	ENGASE
1132.66379627946	0.462855575705484	0.114392331167506	4.04621158587736	5.20531875060506e-05	0.000411484016046303	RPL39L
9373.45926271556	0.239956715744312	0.0593051919335563	4.04613336405946	5.20705750953228e-05	0.000411484016046303	PPP1CC
996.748244160288	0.463011385933479	0.114433820351023	4.04610616435949	5.20766224884821e-05	0.000411484016046303	EIF2B3
1507.50996795437	-0.395756764588155	0.0978196543955063	-4.04577962408274	5.21492751731804e-05	0.000411843468464029	PLEKHG2
2292.44292654677	0.330799512818245	0.0818010064471401	4.04395406836477	5.25572199768754e-05	0.000414767561960377	LITAF
5361.07119983198	0.270829676173214	0.0669727583532256	4.04387818021192	5.25742434932299e-05	0.000414767561960377	ENY2
17033.2948149831	-0.201752329951811	0.049905484541882	-4.04268853020544	5.28417942027847e-05	0.000416661531719618	KRT7
1148.74346146561	0.434637078308806	0.10754678891084	4.0413766204506	5.31383367003708e-05	0.000418601380122997	GINS2
3455.91520780342	0.289311737334979	0.0715877891800961	4.04135594419806	5.31430229332433e-05	0.000418601380122997	BTBD1
1658.98238930034	0.415910232582806	0.102967570934306	4.03923515733083	5.36257807879665e-05	0.000422184690596021	TOR1AIP1
230.803757169205	-0.982832234023446	0.24333367924049	-4.03903083654976	5.36725094387898e-05	0.000422333295599569	ZFHX4-AS1
9004.53937388953	0.224662718402317	0.0556326759044188	4.03832306733375	5.38346764210893e-05	0.000423303783034176	CDC37
210.867905039308	-1.01107867382586	0.250375516380766	-4.03824898073593	5.38516782610912e-05	0.000423303783034176	MTND4P12
1949.2205557714	-0.398478465972645	0.0986813890551438	-4.03803057281625	5.39018294406066e-05	0.000423478466221719	WEE1
6454.92928974266	-0.268171076726807	0.0664185326906247	-4.03759411512354	5.40021821658162e-05	0.000424047171507132	ZFC3H1
2584.39221034581	0.322184548913346	0.0798239469673516	4.03618915317631	5.43264220577607e-05	0.00042637243150198	NUP88
1932.33931524901	0.393553827240273	0.0975351860218532	4.03499335257428	5.46038434597103e-05	0.000428328028132223	CLDN12
1779.93654371894	0.38814187067734	0.0962502146137944	4.03263382045189	5.51551880854727e-05	0.000432429222823176	SLC39A6
2120.28483383516	-0.341670495089621	0.0847931607500558	-4.02945817878827	5.59055603215594e-05	0.000438085793878969	IL31RA
145.256892752447	-1.19006732345159	0.295505046081529	-4.0272318162826	5.64373827917308e-05	0.000442024811606929	ENSG00000298766_gene_sourcehavana_tagene
5327.93078975219	0.275231721976753	0.068371516599641	4.02553191248354	5.68466700443272e-05	0.000445000546144622	SLC39A7
612.501426862519	0.594161125926006	0.147648694539051	4.02415427905364	5.71804248323162e-05	0.000447382240316001	CISD3
1307.0246478543	0.412869646459397	0.102622931949081	4.02317141615338	5.74196733469349e-05	0.000448956754533638	VCF1
1310.63071760425	0.450664731777249	0.112019703989304	4.02308447289129	5.74408826614296e-05	0.000448956754533638	TRAPPC4
16312.7392747879	0.245898154704036	0.0611267272562983	4.02276002235502	5.75200960539234e-05	0.000449344264021453	SDCBP
2469.88621223577	-0.325274936535231	0.0808768681539582	-4.02185376313081	5.77419043462277e-05	0.000450844745418049	STX2
3400.55801094384	0.297642788199689	0.0740087349072487	4.02172511897021	5.777345577679e-05	0.000450858934608063	PPP6C
2625.37448900812	0.323564101755483	0.0804637011598761	4.02124308341947	5.78918257106482e-05	0.000451550284593909	CNDP2
1331.88750701625	0.406522059349286	0.101103766384614	4.02083991414141	5.79910053931853e-05	0.000452091318651346	LYRM2
8632.70595450636	0.229829720353805	0.0571781482647329	4.01953766130552	5.83124602268464e-05	0.000454363738139606	JPT2
3894.12378548717	0.273546515479478	0.0680637193321555	4.01897689640721	5.84514014973752e-05	0.000455182320478925	RAB34
1017.0582172572	-0.615885173992253	0.153249718235317	-4.01883397297051	5.84868638828952e-05	0.000455182320478925	HIC1
2345.14860676968	0.336425211406671	0.0837138826454938	4.01875054381773	5.85075738714914e-05	0.000455182320478925	CCNC
1999.30570770347	0.348500867714946	0.086729775126533	4.01823787974206	5.86349872863279e-05	0.000455939647293636	MCM10
1361.23688289524	0.405438128534018	0.100904357559529	4.01804380246738	5.86832902270588e-05	0.000456081358130647	UQCRQ
200.923153590037	-1.05060748612386	0.261491204768626	-4.01775458204593	5.87553428063844e-05	0.000456204043266972	ANKRD42-DT
6286.57331324984	0.243337033330165	0.0605656660912902	4.01773891107521	5.87592492580886e-05	0.000456204043266972	VOPP1
168.064768292313	-1.08987589090105	0.271337122514447	-4.01668551947964	5.90224028768949e-05	0.000458012638087184	ENSG00000250397_gene_sourcehavana
4332.27712903456	0.278575604131343	0.0694118934904834	4.01336990136332	5.98579998775816e-05	0.000464259259408578	WDR5
312.28890896486	-0.841141672875253	0.209783969190517	-4.00956124588987	6.0831673868011e-05	0.000471569872628145	KANTR
6818.94563472697	0.241871376677465	0.0603336696155457	4.00889550094834	6.10034023705498e-05	0.000472659473758123	HYOU1
3167.6565751007	0.298872598698246	0.074557718777331	4.00860707113154	6.10779450864562e-05	0.000472995342873307	DTX3L
2311.12841674637	0.391282670719697	0.0976229535128196	4.00810113441523	6.12089093351628e-05	0.000473618396411748	ACAT2
267.203991788263	-0.85096151399041	0.212312834686476	-4.00805497815066	6.12208703401059e-05	0.000473618396411748	SYTL1
13621.8589286865	-0.199640341963756	0.0498285428692924	-4.00654585640688	6.16131677191104e-05	0.000476410230558323	SMG1
5528.87660674646	0.27959800331383	0.0697950779813441	4.00598453931902	6.17596888521617e-05	0.000477299776791706	CLUH
1099.95111750818	0.450504324892303	0.112472160859337	4.00547407865423	6.18932212359429e-05	0.000478088086398677	TSSC4
761.016390448783	0.566756409914638	0.141510691880872	4.00504302806852	6.20061934002273e-05	0.000478716858720798	POMGNT2
32.6989938740723	2.68660369456159	0.671031507969124	4.00369231944503	6.23614603492451e-05	0.000481214668333641	CYP4F11
4567.16281917431	0.281556303603377	0.0703379731441649	4.00290612620154	6.25691333225419e-05	0.00048257160151053	SEC22B
781.199733858229	-0.51406634889788	0.128450431246284	-4.00206012475144	6.27933358677692e-05	0.00048405457639196	PARAIL
2876.34450545568	0.324654914079865	0.0811497716250087	4.00068795732523	6.31585978396938e-05	0.00048662287553012	RAB21
19185.8818509674	0.253711731083336	0.0634201177229929	4.00049290654901	6.32106820565589e-05	0.00048677682682763	BTF3
1800.6389716748	0.377798545263029	0.0944505597839581	3.99996089093795	6.33529524342706e-05	0.000487624780589261	UBE2M
2452.15299501626	-0.336194787583943	0.0840556556544628	-3.9996688499579	6.34311781638158e-05	0.000487979175290684	ZBED5
4252.56352618878	0.301237489160589	0.0753959511232932	3.99540671180051	6.45832847255501e-05	0.000496590439296915	TIMMDC1
2333.60369194674	0.331053425143855	0.0828718151804913	3.99476498038368	6.47584585189998e-05	0.000497685000772222	ELOA
11223.3515242002	0.235764150174926	0.059034725762527	3.99365199261382	6.50633382408132e-05	0.000499774770894352	GOLGA4
12370.6656854225	-0.203828771411416	0.051047820993832	-3.99289856928554	6.5270493344096e-05	0.000501112147127355	PPFIBP1
245.644466473042	-0.882643990336553	0.221078247984486	-3.99245062950966	6.53939509243629e-05	0.000501805909851272	LINC01089
6383.63648083191	-0.251326332481687	0.0629576612701926	-3.99198965481074	6.55212318154909e-05	0.000502528294394683	MARCKS
754.072117558767	0.523463055509708	0.131200443473676	3.98979638826248	6.61300384168079e-05	0.000506941239895884	AKR1C3
2664.03242645088	-0.309971255955011	0.0777553432764858	-3.98649459822719	6.70566537258904e-05	0.00051378476020499	HCG18
2798.74081558109	0.302071402851616	0.0757887437005622	3.98570273238842	6.72807027784525e-05	0.000515241058701856	RDH11
820.683687817672	0.551865984913748	0.138513374260247	3.98420721364327	6.77057756670818e-05	0.000518234566602706	TSR3
2419.0690541543	-0.321424732880744	0.0806872918515309	-3.9835855870858	6.78832078421988e-05	0.000519330514889637	PDGFB
662.778699969484	-0.562064698054272	0.14111067726766	-3.98314790161585	6.80084011846948e-05	0.000520025913849484	ENSG00000286067_gene_sourcehavana
1086.87359583855	0.521046897813444	0.130837492651211	3.98239745546379	6.82235635799344e-05	0.000521234932789946	BRI3
3100.3642941311	0.305715399613015	0.0767674576649756	3.98235670311243	6.82352662130213e-05	0.000521234932789946	DCTD
1535.12007216582	0.37908154132634	0.0952065280952472	3.98167593032168	6.84310411756607e-05	0.000522467209137232	CIAPIN1
1042.01745605077	-0.496484420557305	0.124804755541385	-3.97808896306577	6.94713803684862e-05	0.000530143201070637	PARP6
33.7582242130488	-2.61597368656817	0.657852103420879	-3.97653769436157	6.99259191095183e-05	0.00053334341622617	ENSG00000275443_gene_sourcehavana
185.487258228883	1.10382344539627	0.277618616969782	3.97604259197219	7.00715808393736e-05	0.000534185711547221	DPP4
6765.23721027396	0.267159068725474	0.0671942503456128	3.97592156101667	7.01072324221209e-05	0.000534188927244532	APEX1
1076.16727958736	0.453648626485742	0.114132083088675	3.97476865583256	7.0447700259286e-05	0.000536513550492995	GABBR2
5421.1974136036	0.263224745875321	0.0662545481289653	3.97293096562896	7.09936296173051e-05	0.000540399802152207	TAX1BP1
5410.94438483503	0.246709473065028	0.0621035214195631	3.97255207797787	7.11066836806817e-05	0.000540988783065819	TMED10
1195.63149829544	-0.461105658022593	0.116109524294464	-3.97129917484797	7.14817440295345e-05	0.000543569551012954	TRPC1
3015.07663511639	0.324609374909524	0.0818654571964988	3.96515680759439	7.33477132875913e-05	0.000557479386756766	PNP
4418.08145987343	0.2602627978129	0.0656452174522495	3.96468787695335	7.34920450191719e-05	0.000558169406641526	ERO1A
951.72841874593	0.482692930890159	0.121750029046691	3.96462271647627	7.35121219457316e-05	0.000558169406641526	EBPL
8619.56644264464	0.225395638020416	0.0568626820263041	3.96385872049	7.37479079383673e-05	0.000559506896372203	S100A6
[truncated: 76,933 more rows]
