# Supplementary material for: Punicic Acid in Ovarian Cancer: Anticancer Activity and Mechanistic Insights
Source: Cells. 2026 Apr 27;15(9):792. doi: 10.3390/cells15090792 (PMC13162863; doi:10.3390/cells15090792)
Supplement: Supplementary file 1 [file cells-15-00792-s001.zip › cells-4165294-Supplementary Tables/Table S7. Expression changes of key oxidative stress–related genes across cell lines.csv]

GeneSymbol	A2780_log2FC	HEYA8_log2FC	P201_log2FC	E7_log2FC
NQO1	0.549697746838678	1.50550509601814	0.785955968870496	0.803170718665482
TXNRD1	0.356311751528863	1.01103563013285	0.454575764831133	0.423290198279771
